# Supplementary material for: Mlf mediates proteotoxic response via formation of cellular foci for protein folding and degradation in Giardia
Source: PLoS Pathog. 2024 Oct 21;20(10):e1012617. doi: 10.1371/journal.ppat.1012617 (PMC11527388; doi:10.1371/journal.ppat.1012617)
Supplement: S1 Table — Cells expressing only CytoBirA only were used as a control. Homology detection using HHpred was run against the PDB, SCOPe, and Pfam-A databases. (XLSX) [file ppat.1012617.s011.xlsx]

## Sheet: Sheet1
GiardiaDB ID	GiardiaDB Annotation	Fold change (log2)	Significance (-log10)	DeepLoc Localization Prediction	Experimentally confirmed localization (IFA/GFP)	Localization Reference	Function	HHpred	Hhpred database ID	Hhpred - E-value	Hhpred - Probabbility (%)	Hhpred database
GL50803_16424	Disc-associated protein	11.6401	3.88578	Nucleus	disc margin, basal bodies, anterior axonemes, mitosomes	[1–4]	Unknown, Cytoskeletal component	Myelodysplasia-myeloid leukemia factor 1-interacting protein	PF10248.12	1.3e-23	99.91	Pfam
GL50803_17483	Chaperone protein DnaJ	5.6287	3.83612	Cytoplasm, Nucleus	cytoplasm, disc margin	this publication	Chaperone	Flagellar radial spoke protein 16	7JTK_Z	5.1e-42	100	PDB
GL50803_12945	Yip1 domain-containing protein (Yif1)	4.53345	5.01537	ER, GA	discrete puncti throughout the cell	this publication	Membrane Trafficking, Unfolded Protein Response	YIF1	PF03878.18	5.4e-29	99.97	Pfam
GL50803_8651	Uncharacterized protein	4.28995	2.88051	Cytoplasm			Unknown	-
GL50803_13215	Kinase	3.4744	2.15271	Ctoplasm (NLS)	cytoplasm, nucleus	[5]	Protein phosphorylation	Calmodulin-domain protein kinase 1, putative	2WEI_A	1.5e-36	100	PDB
GL50803_17161	Tom40	3.46604	2.25631	Nucleus	mitosomes	[2,6,7]	Transmembrane transport	Mitochondrial import receptor subunit TOM40	6UCU_I	4.1e-36	100	PDB
GL50803_7188	Uncharacterized protein	3.29714	3.42254	PM	mitosomes	[2]	Unknown	Integrin beta-8 + Immunoglobulin A1 protease	6UJA_B + 6XJB_A	8.1E-06 + 4.5E-02	98.2 + 97.16	PDB
GL50803_21942	Glutamate dehydrogenase	3.15586	1.80842	Cytoplasm (NES)	axonemes, basal bodies, vesicles in cytoplasm, cytoplasm	[6]	Metabolism	Glutamate dehydrogenase	5GUD_E	7.6e-83	100	PDB
GL50803_17276	Uncharacterized protein	3.081	3.37489	Mitochondrion	mitosomes	[2,7]	Unknown	-
GL50803_17520	ClpB protein	3.01539	2.20477	Cytoplasm, Nucleus	cytoplasm, nucleus	this publication	Chaperone	Heat shock protein Hsp104	6AZY_A	1.2e-78	100	PDB
GL50803_114777	MFS transporter	2.94304	2.61693	PM			Transmembrane transport	Sugar efflux transporter; MFS antiporter	6KKL_A	5.6e-30	100	PDB
GL50803_15427	Trophozoite antigen GTA-2	2.8193	2.54944	Cytoplasm (NLS)	cytoplasm	[1,8]	Metabolism	Alcohol dehydrogenase domain of the bifunctional acetaldehyde dehydrogenase	3ZDR_A	1.7e-25	99.95	PDB
GL50803_88765	Cytosolic heat shock protein 70	2.54258	1.80778	Cytoplasm	cytoplasm	[9]	Chaperone	Heat shock-related 70 kDa protein 2	5FPN_B	4.9e-66	100	PDB
GL50803_10843	Thymus-specific serine protease	2.33669	1.93317	Extracellular, Lysosome			Unknown	COMPASS (Complex proteins associated with Set1p) component shg1 family protein	7WAB_A	9.1e-53	100	PDB
GL50803_16380	Cathepsin L	2.32842	1.72833	Extracellular			Protein degradation - secreted protease	Violacein biosynthetic enzyme VioE + Cathepsin K	PF18234 + 7QBM_A	1.0E-06 + 2.6E-47	98,71 + 100	Pfam + PDB
GL50803_16353	Uncharacterized protein	2.23494	2.29814	ER			Unknown	-
GL50803_8444	Multidrug MFS transporter	2.20537	1.9609	Lysosome			Transmembrane transport	Sugar efflux transporter; MFS antiporter	6KKL_A	3.5e-33	100	PDB
GL50803_96818	Nucleoside transporter	2.20014	2.25798	Lysosome	ER	[10]	Transmembrane transport	Equilibrative nucleoside transporter 1	6OB7_A	4.4e-49	100	PDB
GL50803_13922	Uncharacterized protein	2.10585	3.1685	PM			Cell surface protein	Integrin beta-8 + Immunoglobulin A1 protease	6UJA_B + 6XJB_A	4.1e-9 + 0.00016	99.03 + 98.33	PDB
GL50803_6558	Uncharacterized protein	2.06365	1.7878	Cytoplasm			Unknown	-
GL50803_14997	Uncharacterized protein	2.03054	2.71067	Cytoplasm			Cytoskeletal component, putatively cell division	Septin-6	2QAG_B	4.1e-11	99.42	PDB
GL50803_113554	Putative 26S proteasome ATPase subunit S4	2.0035	2.18383	Cytoplasm (NLS)	nucleus, cytoplasm, vicinity of mitosomes	this publication	Protein degradation	26S proteasome regulatory subunit 4 homolog	6FVT_I	3.3e-25	99.96	PDB
GL50803_11540	Hexose transporter	1.9897	1.78953	PM			Transmembrane transport	Solute carrier family 2, facilitated glucose transporter member 1	6THA_A	3.4e-38	100	PDB
GL50803_17476	High cysteine membrane protein	1.98913	2.66482	PM			Cell surface protein - antigenic variability	3x Immunoglobulin A1 protease + Transmembrane protein, putative	3x 6XJB_A + 7W5Z_U2	3x Immunoglobulin A1 protease (99.24%1.1e-9; 97.51%, 0.0087; 97.05%, 0.034) + Transmembrane protein, putative; (99,88%, 3.4e-21)	3x Immunoglobulin A1 protease (99.24%1.1e-9; 97.51%, 0.0087; 97.05%, 0.034) + Transmembrane protein, putative; (99,88%, 3.4e-21)	PDB
GL50803_6709	Uncharacterized protein	1.9742	1.94395	Cytoplasm (NES)	Basal bodies, median body, flagella, lateral crest	GiardiaDB	Cytoskeletal component	-		2.6e-11	99.24
GL50803_17342	MFS protein	1.95731	1.79159	Lysosome			Transmembrane transport	Sugar efflux transporter; MFS antiporter	6KKL_A	2.7e-31	100	PDB
GL50803_137685	Dolichyl-diphosphooligosaccharide--protein glycotransferase	1.9262	2.12041	ER	ER, PM, cytoplasmic vesicles	[10]	Post-translational protein modification	DDOST subunit STT3B	6S7T_A	1.2e-53	100	PDB
GL50803_137641	TMP55	1.79971	2.82851	PM, Lysosome			Unknown	-
GL50803_7909	Amino acid transporter family	1.78958	1.81503	Lysosome			Transmembrane transport	Sodium-coupled neutral amino acid transporter 9	7KGV_A	3.4e-29	100	PDB
GL50803_96670	Sodium/potassium-transporting ATPase subunit alpha	1.69668	2.14583	PM, Lysosome			Membrane potential maintanence, transmembrane transport, cellular volume regulation	Plasma membrane calcium-transporting ATPase 1	6A69_A	9.4e-95	100	PDB
GL50803_17327	Xaa-Pro dipeptidase	1.6208	2.15159	Cytoplasm (NLS, NES)			Unknown	Xaa-Pro dipeptidase	6SRE_A	1.9e-42	100	PDB
GL50803_6687	Glyceraldehyde-3-phosphate dehydrogenase	1.57391	2.2885	Cytoplasm	cytoplasm, axonemes, basal bodies	[11]	Metabolism	Glyceraldehyde 3-phosphate dehydrogenase	4DIB_F	2.7e-50	100	PDB
GL50803_16824	Kinase	1.57015	1.75325	Cytoplasm (NES)	cytoplasm	GiardiaDB	Protein phosphorylation	Calmodulin-domain protein kinase 1 + Ankyrin-1, Ankyrin-2	2WEI_A + 4RLV_A	3.1E-37 + 1.4e-41	100 + 100	PDB
GL50803_87446	ABC transporter family protein	1.54023	1.95216	Lysosome			Transmembrane transport	Retinal-specific phospholipid-transporting ATPase ABCA4	7E7I_A	1.1e-52	100	PDB
GL50803_29796	Uncharacterized protein	1.43944	2.67076	Cytoplasm (NLS)	Some basal bodies, anterior and ventral flagella, median body	[12]	Cytoskeletal component	-
GL50803_32658	Plasma membrane calcium-transporting ATPase 2	1.41928	3.96818	Lysosome			Transmembrane transport, regulation of intracellular Ca2+ concentration	Plasma membrane calcium-transporting ATPase 1	6A69_A	2.2e-99	100	PDB
GL50803_15445	Uncharacterized protein	1.40335	2.38457	Cytoplasm	basal bodies, all cytoplasmic axonemes	GiardiaDB	Cytoskeletal component	-
GL50803_2013	Glutaredoxin-related protein	1.37847	1.78229	Cytoplasm	mitosomes	[6,13]	Oxidative stress defense	Glutaredoxin-like Protein SH3BGRL3	d1tva_	6.5e-08	98.95	SCOPe
GL50803_15605	Uncharacterized protein	1.35292	2.17838	Cytoplasm			Unknown	-
GL50803_14921	Uncharacterized protein	1.34177	2.44381	Cytoplasm			Unknown	-
GL50803_41512	Flagella associated protein	1.33276	2.29713	Cytoplasm	median body, disc margin, basal bodies, flagella	[12], GiardiaDB	Cytoskeletal component	RIB72	6U42_6V	2e-97	100	PDB
GL50803_16412	Putative Heat-shock protein	1.31509	2.22576	Cytoplasm (NLS)			Chaperone	Heat shock protein homolog SSE1	3D2F_A	3.8e-62	100	PDB
GL50803_10808	Uncharacterized protein	1.18093	2.23288	Cytoplasm			Unknown	-
GL50803_17046	Protein 21.1	1.12799	1.78616	Cytoplasm			Unknown	Ankyrin-1, Ankyrin-2	4RLV_A	1.4e-42	100	PDB
GL50803_10422	Uncharacterized protein	1.12053	1.91492	Cytoplasm, Nucleus			Cytoskeletal component	CCDC81 eukaryotic HU domain 2 + CCDC81 eukaryotic HU domain 1	PF18289.4 + PF14908.9	3.2e-13 + 1.2e-7	99.53 + 98.78	Pfam
GL50803_17121	Bip	1.08926	2.93755	ER	ER	[14–15]	Chaperone	Heat shock-related 70 kDa protein 2	5FPN_B	5.5e-62	100	PDB
GL50803_17277	Phospholipase B-like	1.08194	1.7978	Lysosome			Phospholipid metabolism	Putative phospholipase B-like 2	3FBX_A	2.1e-104	100	PDB
GL50803_15567	Rab2a	1.0463	1.88704	GA			Membrane Trafficking	Rab11a	d2d7ca_	1.6e-22	99.93	SCOPe
GL50803_16729	Spindle pole protein	1.01708	2.0519	Cytoplasm (NLS)			Cytoskeletal component	Nuclear pore complex protein Nup214	7R5K_V0	0.0056	98.04	PDB
