# Supplementary material for: Mlf mediates proteotoxic response via formation of cellular foci for protein folding and degradation in Giardia
Source: PLoS Pathog. 2024 Oct 21;20(10):e1012617. doi: 10.1371/journal.ppat.1012617 (PMC11527388; doi:10.1371/journal.ppat.1012617)
Supplement: S2 Table — In the knock-out line there were 192 significantly upregulated proteins and 307 significantly downregulated proteins, out of which 128 and 205, respectively, were placed within functional groups. The functional group is indicated by color-coded Majority protein IDs (the color of each functional group is indicated in the legend). The significance of the results was determined by a two-sample test with permutation-based FDR with the value set at 0.05. n = 3. (XLSX) [file ppat.1012617.s012.xlsx]

## Sheet: Sheet1
		Functional group
		Cell surface proteins
		Protein synthesis
		Nucleotide metabolism
		Protein degradation
		Cell cycle, division, mitosis
		Cytoskeleton + associated
		REDOX proteins
		(De)ubiquitinating enzymes
		Transmembrane transport, protein targeting
		V-ATPase
		MT-mediated transport/movement
		Phosholipid metabolism and signaling
		Chaperones
		(De)phosphorylation
		Vesicular transport
		Metabolism
		PROTEIN IDENTIFIERS				QUANTIFICATION AND STATISTICS												QC parameters of identification									Samples data binary logarithm				HHPRED PREDICTION
Majority protein IDs	Protein IDs	Fasta headers	Student's T-test Difference 16424KO-H4_pGUIDEempty	16424KO-H4_pGUIDEempty fold change	-Log Student's T-test p-value 16424KO-H4_pGUIDEempty	Mean pGUIDEempty	Mediane pGUIDEempty	% of valid values pGUIDEempty	Number of valid values pGUIDEempty	Mean 16424KO-H4	Mediane 16424KO-H4	% of valid values 16424KO-H4	Number of valid values 16424KO-H4	Peptides	Razor + unique peptides	Unique peptides	Sequence coverage [%]	Unique + razor sequence coverage [%]	Unique sequence coverage [%]	Mol, weight [kDa]	Q-value	Score	Intensity	MS/MS count	LFQ intensity 1	LFQ intensity 2	LFQ intensity 3	LFQ intensity 4	LFQ intensity 5	LFQ intensity 6	Hhpred	Probabbility	E-value
GL50803_10062	GL50803_10062	GL50803_10062 | organism=Giardia_Assemblage_A_isolate_WB | product=Hypothetical protein | location=GLCHR05:4408251-4408922(-) | length=223	NaN	NaN	NaN	NaN	NaN	0	0	NaN	NaN	0	0	4	4	4	41.3	41.3	41.3	24.57	0	23.027	68703000	11	NaN	NaN	NaN	NaN	NaN	NaN
GL50803_10190	GL50803_10190	GL50803_10190 | organism=Giardia_Assemblage_A_isolate_WB | product=Hypothetical protein | location=GLCHR01:719511-721325(-) | length=604	NaN	NaN	NaN	NaN	NaN	0	0	NaN	NaN	0	0	4	4	4	9.6	9.6	9.6	68.773	0.00065274	2.6512	60376000	7	NaN	NaN	NaN	NaN	NaN	NaN
GL50803_10444	GL50803_10444	GL50803_10444 | organism=Giardia_Assemblage_A_isolate_WB | product=Hypothetical protein | location=GLCHR01:1238183-1238911(-) | length=242	NaN	NaN	NaN	NaN	NaN	0	0	NaN	NaN	0	0	3	3	3	11.2	11.2	11.2	27.446	0	3.2604	50573000	10	NaN	NaN	NaN	NaN	NaN	NaN
GL50803_10712	GL50803_10712	GL50803_10712 | organism=Giardia_Assemblage_A_isolate_WB | product=Hypothetical protein | location=GLCHR04:1812093-1813391(+) | length=432	NaN	NaN	NaN	NaN	NaN	0	0	NaN	NaN	0	0	2	2	2	5.8	5.8	5.8	47.433	0.0031536	2.0186	121200000	12	NaN	NaN	NaN	NaN	NaN	NaN
GL50803_10821	GL50803_10821	GL50803_10821 | organism=Giardia_Assemblage_A_isolate_WB | product=hypothetical protein | location=GLCHR01:1297534-1299081(+) | length=515	NaN	NaN	NaN	NaN	NaN	0	0	NaN	NaN	0	0	4	4	4	11.7	11.7	11.7	58.651	0	4.4608	38368000	12	NaN	NaN	NaN	NaN	NaN	NaN
GL50803_10836	GL50803_10836	GL50803_10836 | organism=Giardia_Assemblage_A_isolate_WB | product=Hypothetical protein | location=GLCHR01:1327137-1327712(+) | length=191	NaN	NaN	NaN	NaN	NaN	0	0	NaN	NaN	0	0	2	2	2	24.6	24.6	24.6	21.255	0	8.4343	116900000	7	NaN	NaN	NaN	NaN	NaN	NaN
GL50803_112113	GL50803_112113	GL50803_112113 | organism=Giardia_Assemblage_A_isolate_WB | product=VSP | location=GLCHR01:127431-129512(-) | length=693	NaN	NaN	NaN	NaN	NaN	0	0	NaN	NaN	0	0	2	2	2	5.6	5.6	5.6	70.436	0.00032841	2.7916	13688000	8	NaN	NaN	NaN	NaN	NaN	NaN
GL50803_112801	GL50803_112801	GL50803_112801 | organism=Giardia_Assemblage_A_isolate_WB | product=VSP | location=GLCHR04:2507616-2509859(+) | length=747	NaN	NaN	NaN	NaN	NaN	0	0	NaN	NaN	0	0	13	2	2	23.3	5.2	5.2	76.442	0	4.844	17280000	6	NaN	NaN	NaN	NaN	NaN	NaN
GL50803_113357	GL50803_113357	GL50803_113357 | organism=Giardia_Assemblage_A_isolate_WB | product=VSP | location=GLCHR04:1654917-1656779(-) | length=620	NaN	NaN	NaN	NaN	NaN	0	0	NaN	NaN	0	0	5	5	5	41	41	41	61.026	0	103.74	70959000	31	NaN	NaN	NaN	NaN	NaN	NaN
GL50803_13390	GL50803_13390	GL50803_13390 | organism=Giardia_Assemblage_A_isolate_WB | product=VSP | location=GLCHR05:1775340-1777505(+) | length=721	NaN	NaN	NaN	NaN	NaN	0	0	NaN	NaN	0	0	5	5	5	13.3	13.3	13.3	74.447	0	31.436	16314000	11	NaN	NaN	NaN	NaN	NaN	NaN
GL50803_14030	GL50803_14030	GL50803_14030 | organism=Giardia_Assemblage_A_isolate_WB | product=Hypothetical protein | location=GLCHR03:1051420-1052145(-) | length=241	NaN	NaN	NaN	NaN	NaN	0	0	NaN	NaN	0	0	3	3	3	19.1	19.1	19.1	26.556	0	4.6418	22468000	13	NaN	NaN	NaN	NaN	NaN	NaN
GL50803_14845	GL50803_14845	GL50803_14845 | organism=Giardia_Assemblage_A_isolate_WB | product=Hypothetical protein | location=GLCHR05:1420047-1420907(-) | length=286	NaN	NaN	NaN	NaN	NaN	0	0	NaN	NaN	0	0	5	5	5	29.4	29.4	29.4	32.98	0	3.6314	41675000	16	NaN	NaN	NaN	NaN	NaN	NaN
GL50803_15483	GL50803_15483	GL50803_15483 | organism=Giardia_Assemblage_A_isolate_WB | product=Hypothetical protein | location=GLCHR02:818678-819841(-) | length=387	NaN	NaN	NaN	NaN	NaN	0	0	NaN	NaN	0	0	1	1	1	5.9	5.9	5.9	42.473	0	15.667	345740000	42	NaN	NaN	NaN	NaN	NaN	NaN
GL50803_15984	GL50803_15984	GL50803_15984 | organism=Giardia_Assemblage_A_isolate_WB | product=Impact-like protein | location=GLCHR04:2278589-2279419(-) | length=276	NaN	NaN	NaN	NaN	NaN	0	0	NaN	NaN	0	0	3	3	3	12	12	12	30.612	0	13.264	19415000	8	NaN	NaN	NaN	NaN	NaN	NaN
GL50803_16348	GL50803_16348;GL50803_117393;GL50803_117392;GL50803_117391	GL50803_16348 | organism=Giardia_Assemblage_A_isolate_WB | product=Mechanosensory abnormality MEC-17-like protein | location=GLCHR02:783477-784565(-) | length=362	NaN	NaN	NaN	NaN	NaN	0	0	NaN	NaN	0	0	3	3	2	9.9	9.9	7.2	40.672	0.00065317	2.6871	28422000	6	NaN	NaN	NaN	NaN	NaN	NaN
GL50803_16415	GL50803_16415	GL50803_16415 | organism=Giardia_Assemblage_A_isolate_WB | product=Hypothetical protein | location=GLCHR03:1532444-1534546(+) | length=700	NaN	NaN	NaN	NaN	NaN	0	0	NaN	NaN	0	0	2	2	2	3.9	3.9	3.9	76.463	0	3.6385	22296000	5	NaN	NaN	NaN	NaN	NaN	NaN
GL50803_16637	GL50803_16637	GL50803_16637 | organism=Giardia_Assemblage_A_isolate_WB | product=Hypothetical protein | location=GLCHR01:1244826-1245734(+) | length=302	NaN	NaN	NaN	NaN	NaN	0	0	NaN	NaN	0	0	4	4	4	16.6	16.6	16.6	33.573	0	4.6315	31691000	10	NaN	NaN	NaN	NaN	NaN	NaN
GL50803_16923	GL50803_16923	GL50803_16923 | organism=Giardia_Assemblage_A_isolate_WB | product=Hypothetical protein | location=GLCHR03:1805020-1807128(-) | length=702	NaN	NaN	NaN	NaN	NaN	0	0	NaN	NaN	0	0	3	3	3	9.3	9.3	9.3	77.761	0.0061824	1.6321	27940000	11	NaN	NaN	NaN	NaN	NaN	NaN
GL50803_17092	GL50803_17092	GL50803_17092 | organism=Giardia_Assemblage_A_isolate_WB | product=Hypothetical protein | location=GLCHR03:1718768-1725388(+) | length=2206	NaN	NaN	NaN	NaN	NaN	0	0	NaN	NaN	0	0	6	6	6	4.7	4.7	4.7	243.63	0	10.486	84968000	9	NaN	NaN	NaN	NaN	NaN	NaN
GL50803_17227	GL50803_17227	GL50803_17227 | organism=Giardia_Assemblage_A_isolate_WB | product=DinF protein | location=GLCHR05:4418145-4419857(-) | length=570	NaN	NaN	NaN	NaN	NaN	0	0	NaN	NaN	0	0	3	3	3	4.9	4.9	4.9	62.546	0	4.3106	926240000	7	NaN	NaN	NaN	NaN	NaN	NaN
GL50803_17396	GL50803_17396	GL50803_17396 | organism=Giardia_Assemblage_A_isolate_WB | product=Hypothetical protein | location=GLCHR02:800594-802975(-) | length=793	NaN	NaN	NaN	NaN	NaN	0	0	NaN	NaN	0	0	2	2	2	4	4	4	88.006	0	4.136	38555000	12	NaN	NaN	NaN	NaN	NaN	NaN
GL50803_17552	GL50803_17552	GL50803_17552 | organism=Giardia_Assemblage_A_isolate_WB | product=Protein 21.1 | location=GLCHR04:2130798-2132075(-) | length=425	NaN	NaN	NaN	NaN	NaN	0	0	NaN	NaN	0	0	4	4	4	14.6	14.6	14.6	46.89	0	11.673	67142000	20	NaN	NaN	NaN	NaN	NaN	NaN
GL50803_2509	GL50803_2509	GL50803_2509 | organism=Giardia_Assemblage_A_isolate_WB | product=Hypothetical protein | location=GLCHR05:2163293-2163736(-) | length=147	NaN	NaN	NaN	NaN	NaN	0	0	NaN	NaN	0	0	3	3	3	30.6	30.6	30.6	16.409	0	2.8269	41312000	8	NaN	NaN	NaN	NaN	NaN	NaN
GL50803_3095	GL50803_3095	GL50803_3095 | organism=Giardia_Assemblage_A_isolate_WB | product=Hypothetical protein | location=GLCHR03:478674-479174(+) | length=166	NaN	NaN	NaN	NaN	NaN	0	0	NaN	NaN	0	0	2	2	2	8.4	8.4	8.4	19.369	0	8.2388	98665000	28	NaN	NaN	NaN	NaN	NaN	NaN
GL50803_33932	GL50803_33932	GL50803_33932 | organism=Giardia_Assemblage_A_isolate_WB | product=hypothetical protein | location=GLCHR01:1021059-1025075(+) | length=1338	NaN	NaN	NaN	NaN	NaN	0	0	NaN	NaN	0	0	5	5	5	4.9	4.9	4.9	150.28	0	6.9374	50040000	8	NaN	NaN	NaN	NaN	NaN	NaN
GL50803_34126	GL50803_34126	GL50803_34126 | organism=Giardia_Assemblage_A_isolate_WB | product=hypothetical protein | location=GLCHR05:2715960-2718857(-) | length=965	NaN	NaN	NaN	NaN	NaN	0	0	NaN	NaN	0	0	2	2	2	3.7	3.7	3.7	107.7	0.0028526	2.0949	12517000	4	NaN	NaN	NaN	NaN	NaN	NaN
GL50803_34906	GL50803_34906	GL50803_34906 | organism=Giardia_Assemblage_A_isolate_WB | product=Hypothetical protein | location=GLCHR03:873807-876617(+) | length=936	NaN	NaN	NaN	NaN	NaN	0	0	NaN	NaN	0	0	2	2	2	4.2	4.2	4.2	103.36	0	11.064	40478000	8	NaN	NaN	NaN	NaN	NaN	NaN
GL50803_3581	GL50803_3581	GL50803_3581 | organism=Giardia_Assemblage_A_isolate_WB | product=Hypothetical protein | location=GLCHR01:197782-198186(+) | length=134	NaN	NaN	NaN	NaN	NaN	0	0	NaN	NaN	0	0	2	2	2	39.6	39.6	39.6	14.635	0.00065041	2.5836	36690000	11	NaN	NaN	NaN	NaN	NaN	NaN
GL50803_6592	GL50803_6592	GL50803_6592 | organism=Giardia_Assemblage_A_isolate_WB | product=Hypothetical protein | location=GLCHR03:905865-906368(-) | length=167	NaN	NaN	NaN	NaN	NaN	0	0	NaN	NaN	0	0	2	2	2	22.8	22.8	22.8	18.458	0	5.8578	93917000	10	NaN	NaN	NaN	NaN	NaN	NaN
GL50803_7552	GL50803_7552	GL50803_7552 | organism=Giardia_Assemblage_A_isolate_WB | product=Hypothetical protein | location=GLCHR05:3535807-3536811(+) | length=334	NaN	NaN	NaN	NaN	NaN	0	0	NaN	NaN	0	0	2	2	2	4.5	4.5	4.5	35.144	0	4.1316	28297000	6	NaN	NaN	NaN	NaN	NaN	NaN
GL50803_7573	GL50803_7573	GL50803_7573 | organism=Giardia_Assemblage_A_isolate_WB | product=3-hydroxy-3-methylglutaryl-coenzyme A reductase | location=GLCHR02:1181747-1184002(+) | length=751	NaN	NaN	NaN	NaN	NaN	0	0	NaN	NaN	0	0	5	5	5	12.6	12.6	12.6	82.271	0	6.0201	62338000	12	NaN	NaN	NaN	NaN	NaN	NaN
GL50803_8322	GL50803_8322	GL50803_8322 | organism=Giardia_Assemblage_A_isolate_WB | product=hypothetical protein | location=GLCHR02:102394-103752(-) | length=452	NaN	NaN	NaN	NaN	NaN	0	0	NaN	NaN	0	0	3	3	3	8.8	8.8	8.8	49.841	0.0025429	2.1308	49166000	10	NaN	NaN	NaN	NaN	NaN	NaN
GL50803_8359	GL50803_8359	GL50803_8359 | organism=Giardia_Assemblage_A_isolate_WB | product=Hypothetical protein | location=GLCHR04:2445415-2446011(-) | length=198	NaN	NaN	NaN	NaN	NaN	0	0	NaN	NaN	0	0	2	2	2	13.1	13.1	13.1	22.431	0.0016051	2.3269	70820000	6	NaN	NaN	NaN	NaN	NaN	NaN
GL50803_9143	GL50803_9143	GL50803_9143 | organism=Giardia_Assemblage_A_isolate_WB | product=Hypothetical protein | location=GLCHR05:4159721-4163026(+) | length=1101	NaN	NaN	NaN	NaN	NaN	0	0	NaN	NaN	0	0	4	4	4	5.8	5.8	5.8	122.21	0	2.9711	16020000	6	NaN	NaN	NaN	NaN	NaN	NaN
GL50803_9718	GL50803_9718	GL50803_9718 | organism=Giardia_Assemblage_A_isolate_WB | product=RAS-related | location=GLCHR05:2174187-2174858(+) | length=223	NaN	NaN	NaN	NaN	NaN	0	0	NaN	NaN	0	0	4	4	4	22.9	22.9	22.9	24.847	0	6.8517	138880000	9	NaN	NaN	NaN	NaN	NaN	NaN
GL50803_11174	GL50803_11174	GL50803_11174 | organism=Giardia_Assemblage_A_isolate_WB | product=hypothetical protein | location=GLCHR05:2649943-2650950(-) | length=335	NaN	NaN	0	NaN	NaN	33.3333	1	NaN	NaN	0	0	3	3	3	18.8	18.8	18.8	36.923	0	24.551	51251000	9	NaN	21.8055	NaN	NaN	NaN	NaN
GL50803_11716	GL50803_11716	GL50803_11716 | organism=Giardia_Assemblage_A_isolate_WB | product=hypothetical protein | location=GLCHR02:816401-818629(+) | length=742	NaN	NaN	0	NaN	NaN	0	0	NaN	NaN	33.3333	1	4	4	4	8.1	8.1	8.1	83.364	0	4.7206	36470000	10	NaN	NaN	NaN	NaN	21.0645	NaN
GL50803_12795	GL50803_12795	GL50803_12795 | organism=Giardia_Assemblage_A_isolate_WB | product=hypothetical protein | location=GLCHR05:1366537-1367250(+) | length=237	NaN	NaN	0	NaN	NaN	0	0	NaN	NaN	33.3333	1	2	2	2	13.1	13.1	13.1	26.919	0	5.171	23797000	10	NaN	NaN	NaN	21.3983	NaN	NaN
GL50803_13800	GL50803_13800	GL50803_13800 | organism=Giardia_Assemblage_A_isolate_WB | product=hypothetical protein | location=GLCHR03:1679948-1681756(-) | length=602	NaN	NaN	0	NaN	NaN	33.3333	1	NaN	NaN	0	0	3	3	3	7.6	7.6	7.6	65.695	0	7.6373	49691000	30	NaN	NaN	20.9118	NaN	NaN	NaN
GL50803_14085	GL50803_14085	GL50803_14085 | organism=Giardia_Assemblage_A_isolate_WB | product=hypothetical protein | location=GLCHR02:1359868-1361877(+) | length=669	NaN	NaN	0	NaN	NaN	33.3333	1	NaN	NaN	0	0	4	4	4	10.5	10.5	10.5	74.909	0.00032808	2.7613	8616900	11	NaN	19.6115	NaN	NaN	NaN	NaN
GL50803_14922	GL50803_14922	GL50803_14922 | organism=Giardia_Assemblage_A_isolate_WB | product=hypothetical protein | location=GLCHR05:2417847-2419292(+) | length=481	NaN	NaN	0	NaN	NaN	0	0	NaN	NaN	33.3333	1	2	2	2	7.3	7.3	7.3	52.954	0	3.8043	27292000	10	NaN	NaN	NaN	NaN	21.2632	NaN
GL50803_15331	GL50803_15331	GL50803_15331 | organism=Giardia_Assemblage_A_isolate_WB | product=Hypothetical protein | location=GLCHR03:1153775-1156504(-) | length=909	NaN	NaN	0	NaN	NaN	33.3333	1	NaN	NaN	0	0	4	4	4	12	12	12	97.574	0	26.497	51409000	16	21.0389	NaN	NaN	NaN	NaN	NaN
GL50803_15525	GL50803_15525	GL50803_15525 | organism=Giardia_Assemblage_A_isolate_WB | product=hypothetical protein | location=GLCHR03:1071651-1072076(-) | length=141	NaN	NaN	0	NaN	NaN	33.3333	1	NaN	NaN	0	0	2	2	2	23.4	23.4	23.4	15.875	0	4.563	121540000	11	NaN	23.1523	NaN	NaN	NaN	NaN
GL50803_15958	GL50803_15958	GL50803_15958 | organism=Giardia_Assemblage_A_isolate_WB | product=Ser/Thr protein kinase | location=GLCHR05:1476793-1479960(-) | length=1055	NaN	NaN	0	NaN	NaN	33.3333	1	NaN	NaN	0	0	8	8	8	12.5	12.5	12.5	116.72	0	21.784	1055500000	28	25.9642	NaN	NaN	NaN	NaN	NaN
GL50803_16501	GL50803_16501;GL50803_13727;GL50803_137614	GL50803_16501 | organism=Giardia_Assemblage_A_isolate_WB | product=VSP with INR | location=GLCHR04:510506-512584(+) | length=692	NaN	NaN	0	NaN	NaN	33.3333	1	NaN	NaN	0	0	34	34	34	58.8	58.8	58.8	70.882	0	323.31	29972000000	695	NaN	18.3485	NaN	NaN	NaN	NaN
GL50803_16772	GL50803_16772	GL50803_16772 | organism=Giardia_Assemblage_A_isolate_WB | product=hypothetical protein | location=GLCHR04:1181998-1197840(+) | length=5280	NaN	NaN	0	NaN	NaN	33.3333	1	NaN	NaN	0	0	2	2	2	0.5	0.5	0.5	594.24	0	3.5678	59173000	9	NaN	22.7338	NaN	NaN	NaN	NaN
GL50803_16922	GL50803_16922	GL50803_16922 | organism=Giardia_Assemblage_A_isolate_WB | product=hypothetical protein | location=GLCHR03:1810125-1813061(-) | length=978	NaN	NaN	0	NaN	NaN	33.3333	1	NaN	NaN	0	0	4	4	4	7.4	7.4	7.4	108.97	0	10.415	68533000	18	NaN	NaN	21.7451	NaN	NaN	NaN
GL50803_17259	GL50803_17259	GL50803_17259 | organism=Giardia_Assemblage_A_isolate_WB | product=hypothetical protein | location=GLCHR01:833912-836215(+) | length=767	NaN	NaN	0	NaN	NaN	33.3333	1	NaN	NaN	0	0	9	9	9	20.2	20.2	20.2	85.151	0	14.439	108840000	36	NaN	22.4299	NaN	NaN	NaN	NaN
GL50803_17612	GL50803_17612	GL50803_17612 | organism=Giardia_Assemblage_A_isolate_WB | product=hypothetical protein | location=GLCHR03:871589-872782(+) | length=397	NaN	NaN	0	NaN	NaN	33.3333	1	NaN	NaN	0	0	3	3	3	12.1	12.1	12.1	42.684	0	4.6229	33973000	14	20.1296	NaN	NaN	NaN	NaN	NaN
GL50803_17624	GL50803_17624	GL50803_17624 | organism=Giardia_Assemblage_A_isolate_WB | product=hypothetical protein | location=GLCHR03:649632-651113(-) | length=493	NaN	NaN	0	NaN	NaN	33.3333	1	NaN	NaN	0	0	4	4	4	10.1	10.1	10.1	54.649	0.0019157	2.2155	45758000	11	NaN	20.1361	NaN	NaN	NaN	NaN
GL50803_2906	GL50803_2906	GL50803_2906 | organism=Giardia_Assemblage_A_isolate_WB | product=Hypothetical protein | location=GLCHR05:1528903-1530636(+) | length=577	NaN	NaN	0	NaN	NaN	0	0	NaN	NaN	33.3333	1	4	4	4	13.2	13.2	13.2	65.519	0.00032852	2.7953	25545000	11	NaN	NaN	NaN	NaN	22.1514	NaN
GL50803_2973	GL50803_2973	GL50803_2973 | organism=Giardia_Assemblage_A_isolate_WB | product=hypothetical protein | location=GLCHR04:1775017-1775379(+) | length=120	NaN	NaN	0	NaN	NaN	33.3333	1	NaN	NaN	0	0	2	2	2	41.7	41.7	41.7	13.361	0	53.757	177990000	20	NaN	NaN	23.966	NaN	NaN	NaN
GL50803_3062	GL50803_3062	GL50803_3062 | organism=Giardia_Assemblage_A_isolate_WB | product=Hypothetical protein | location=GLCHR05:3860086-3861615(-) | length=509	NaN	NaN	0	NaN	NaN	33.3333	1	NaN	NaN	0	0	2	2	2	5.1	5.1	5.1	57.431	0.0019127	2.1812	208980000	16	NaN	NaN	23.8693	NaN	NaN	NaN
GL50803_32938	GL50803_32938	GL50803_32938 | organism=Giardia_Assemblage_A_isolate_WB | product=hypothetical protein | location=GLCHR03:370902-373868(-) | length=988	NaN	NaN	0	NaN	NaN	0	0	NaN	NaN	33.3333	1	8	8	8	12	12	12	110.11	0	19.607	85435000	13	NaN	NaN	NaN	22.1867	NaN	NaN
GL50803_39843	GL50803_39843	GL50803_39843 | organism=Giardia_Assemblage_A_isolate_WB | product=Copper-transporting P-type ATPase | location=GLCHR04:1067283-1071389(-) | length=1368	NaN	NaN	0	NaN	NaN	33.3333	1	NaN	NaN	0	0	3	3	3	2.8	2.8	2.8	150.41	0.00096805	2.4727	50510000	9	21.9984	NaN	NaN	NaN	NaN	NaN
GL50803_4509	GL50803_4509	GL50803_4509 | organism=Giardia_Assemblage_A_isolate_WB | product=ERP1 | location=GLCHR03:1500081-1500665(+) | length=194	NaN	NaN	0	NaN	NaN	33.3333	1	NaN	NaN	0	0	2	2	2	24.7	24.7	24.7	21.774	0	3.5898	214410000	13	NaN	24.6082	NaN	NaN	NaN	NaN
GL50803_5002	GL50803_5002	GL50803_5002 | organism=Giardia_Assemblage_A_isolate_WB | product=Hypothetical protein | location=GLCHR04:1756832-1758292(-) | length=486	NaN	NaN	0	NaN	NaN	33.3333	1	NaN	NaN	0	0	3	3	3	9.9	9.9	9.9	53.076	0	7.5839	22215000	9	NaN	20.366	NaN	NaN	NaN	NaN
GL50803_5672	GL50803_5672	GL50803_5672 | organism=Giardia_Assemblage_A_isolate_WB | product=Hypothetical protein | location=GLCHR02:934672-937089(-) | length=805	NaN	NaN	0	NaN	NaN	33.3333	1	NaN	NaN	0	0	4	4	4	6.8	6.8	6.8	89.352	0	2.952	26154000	9	20.5242	NaN	NaN	NaN	NaN	NaN
GL50803_6288	GL50803_6288	GL50803_6288 | organism=Giardia_Assemblage_A_isolate_WB | product=Ubiquitin-activating enzyme E1 1 | location=GLCHR05:3841510-3843123(-) | length=537	NaN	NaN	0	NaN	NaN	33.3333	1	NaN	NaN	0	0	2	2	2	5.6	5.6	5.6	59.338	0	4.9201	22573000	7	NaN	21.4892	NaN	NaN	NaN	NaN
GL50803_6589	GL50803_6589	GL50803_6589 | organism=Giardia_Assemblage_A_isolate_WB | product=Protein 21.1 | location=GLCHR03:899888-902683(+) | length=931	NaN	NaN	0	NaN	NaN	33.3333	1	NaN	NaN	0	0	3	3	3	4.5	4.5	4.5	103.93	0	16.073	60689000	23	NaN	22.7673	NaN	NaN	NaN	NaN
GL50803_7103	GL50803_7103	GL50803_7103 | organism=Giardia_Assemblage_A_isolate_WB | product=Kinase, NEK | location=GLCHR05:1569172-1570674(-) | length=500	NaN	NaN	0	NaN	NaN	0	0	NaN	NaN	33.3333	1	3	3	3	9.6	9.6	9.6	54.583	0	5.2908	66024000	16	NaN	NaN	NaN	21.6962	NaN	NaN
GL50803_7411	GL50803_7411	GL50803_7411 | organism=Giardia_Assemblage_A_isolate_WB | product=hypothetical protein | location=GLCHR01:1101034-1102827(-) | length=597	NaN	NaN	0	NaN	NaN	0	0	NaN	NaN	33.3333	1	3	3	3	8.4	8.4	8.4	66.747	0	8.7998	20875000	20	NaN	NaN	NaN	NaN	20.2463	NaN
GL50803_7649	GL50803_7649	GL50803_7649 | organism=Giardia_Assemblage_A_isolate_WB | product=DNA ligase | location=GLCHR01:43545-45977(-) | length=810	NaN	NaN	0	NaN	NaN	0	0	NaN	NaN	33.3333	1	5	5	5	10	10	10	90.5	0	5.8191	44173000	9	NaN	NaN	NaN	20.7831	NaN	NaN
GL50803_7790	GL50803_7790	GL50803_7790 | organism=Giardia_Assemblage_A_isolate_WB | product=hypothetical protein | location=GLCHR05:3986907-3987368(-) | length=153	NaN	NaN	0	NaN	NaN	0	0	NaN	NaN	33.3333	1	2	2	2	24.8	24.8	24.8	16.67	0	4.7282	6654600	14	NaN	NaN	NaN	NaN	NaN	18.763
GL50803_7831	GL50803_7831	GL50803_7831 | organism=Giardia_Assemblage_A_isolate_WB | product=hypothetical protein | location=GLCHR01:777701-779026(-) | length=441	NaN	NaN	0	NaN	NaN	33.3333	1	NaN	NaN	0	0	3	3	3	8.6	8.6	8.6	49.112	0	3.5177	11968000	15	NaN	20.6099	NaN	NaN	NaN	NaN
GL50803_8204	GL50803_8204	GL50803_8204 | organism=Giardia_Assemblage_A_isolate_WB | product=hypothetical protein | location=GLCHR03:499604-500896(+) | length=430	NaN	NaN	0	NaN	NaN	33.3333	1	NaN	NaN	0	0	2	2	2	8.1	8.1	8.1	48.623	0	3.6623	44511000	10	NaN	21.257	NaN	NaN	NaN	NaN
GL50803_8367	GL50803_8367	GL50803_8367 | organism=Giardia_Assemblage_A_isolate_WB | product=VATPase | location=GLCHR04:2436832-2437254(+) | length=140	NaN	NaN	0	NaN	NaN	33.3333	1	NaN	NaN	0	0	2	2	2	27.1	27.1	27.1	15.435	0.0061633	1.5998	41792000	8	21.7319	NaN	NaN	NaN	NaN	NaN
GL50803_8508	GL50803_8508	GL50803_8508 | organism=Giardia_Assemblage_A_isolate_WB | product=Basal body protein | location=GLCHR02:355234-357051(-) | length=605	NaN	NaN	0	NaN	NaN	33.3333	1	NaN	NaN	0	0	6	6	6	17	17	17	67.245	0	4.7002	179830000	9	22.6667	NaN	NaN	NaN	NaN	NaN
GL50803_8619	GL50803_8619	GL50803_8619 | organism=Giardia_Assemblage_A_isolate_WB | product=Zinc finger domain | location=GLCHR01:224293-225906(+) | length=537	NaN	NaN	0	NaN	NaN	33.3333	1	NaN	NaN	0	0	4	4	4	11.2	11.2	11.2	60.888	0	21.804	91124000	21	NaN	NaN	22.5091	NaN	NaN	NaN
GL50803_86945	GL50803_86945	GL50803_86945 | organism=Giardia_Assemblage_A_isolate_WB | product=hypothetical protein | location=GLCHR04:1316175-1322204(-) | length=2009	NaN	NaN	0	NaN	NaN	0	0	NaN	NaN	33.3333	1	5	5	5	4.9	4.9	4.9	224.73	0	6.9074	33974000	11	NaN	NaN	NaN	21.5105	NaN	NaN
GL50803_87826	GL50803_87826	GL50803_87826 | organism=Giardia_Assemblage_A_isolate_WB | product=hypothetical protein | location=GLCHR02:644980-647541(-) | length=853	NaN	NaN	0	NaN	NaN	33.3333	1	NaN	NaN	0	0	3	3	3	4.7	4.7	4.7	93.054	0	5.4579	18368000	16	19.8991	NaN	NaN	NaN	NaN	NaN
GL50803_8896	GL50803_8896	GL50803_8896 | organism=Giardia_Assemblage_A_isolate_WB | product=Hypothetical protein | location=GLCHR01:425628-426626(+) | length=332	NaN	NaN	0	NaN	NaN	33.3333	1	NaN	NaN	0	0	2	2	2	17.2	17.2	17.2	36.315	0	7.0941	14098000	12	21.3041	NaN	NaN	NaN	NaN	NaN
GL50803_8982	GL50803_8982	GL50803_8982 | organism=Giardia_Assemblage_A_isolate_WB | product=hemagglutinin protein-like protein | location=GLCHR03:881832-887090(+) | length=1752	NaN	NaN	0	NaN	NaN	33.3333	1	NaN	NaN	0	0	4	4	4	3.9	3.9	3.9	190.96	0.0025445	2.1563	48801000	6	21.643	NaN	NaN	NaN	NaN	NaN
GL50803_96306	GL50803_96306	GL50803_96306 | organism=Giardia_Assemblage_A_isolate_WB | product=Hypothetical protein | location=GLCHR04:529114-530817(+) | length=567	NaN	NaN	0	NaN	NaN	33.3333	1	NaN	NaN	0	0	4	4	4	10.1	10.1	10.1	63.022	0	6.1843	139960000	9	NaN	NaN	24.0622	NaN	NaN	NaN
GL50803_10034	GL50803_10034	GL50803_10034 | organism=Giardia_Assemblage_A_isolate_WB | product=Hypothetical protein | location=GLCHR05:1191459-1197659(+) | length=2066	NaN	NaN	0	NaN	NaN	0	0	NaN	NaN	33.3333	1	7	7	7	6.3	6.3	6.3	229.79	0	5.9276	67407000	15	NaN	NaN	NaN	NaN	NaN	20.9451
GL50803_16424	GL50803_16424	GL50803_16424 | organism=Giardia_Assemblage_A_isolate_WB | product=Hypothetical protein | location=GLCHR02:117748-118506(-) | length=252	NaN	NaN	0	28.6942	28.7522	100	3	NaN	NaN	0	0	15	15	15	54.8	54.8	54.8	29.702	0	189.14	16576000000	342	28.4344	28.7522	28.896	NaN	NaN	NaN
GL50803_40591	GL50803_40591	GL50803_40591 | organism=Giardia_Assemblage_A_isolate_WB | product=VSP | location=GLCHR04:318629-319582(-) | length=317	NaN	NaN	0	25.5094	25.5661	100	3	NaN	NaN	0	0	8	2	1	41.6	18.3	10.7	32.022	0	51.516	371780000	28	25.6062	25.5661	25.3558	NaN	NaN	NaN
GL50803_16958	GL50803_16958	GL50803_16958 | organism=Giardia_Assemblage_A_isolate_WB | product=Phospholipid-transporting ATPase IA, putative | location=GLCHR03:746198-750052(+) | length=1284	NaN	NaN	0	24.5673	24.5673	66.6667	2	NaN	NaN	0	0	5	5	5	9	9	9	144.21	0.0019225	2.2752	217050000	7	23.7171	25.4175	NaN	NaN	NaN	NaN
GL50803_95639	GL50803_95639	GL50803_95639 | organism=Giardia_Assemblage_A_isolate_WB | product=Hypothetical protein | location=GLCHR03:206308-208713(-) | length=801	NaN	NaN	0	24.2448	24.1988	100	3	NaN	NaN	0	0	5	5	5	12.9	12.9	12.9	90.433	0	20.995	1043500000	31	23.5582	24.1988	24.9774	NaN	NaN	NaN
GL50803_12207	GL50803_12207	GL50803_12207 | organism=Giardia_Assemblage_A_isolate_WB | product=hypothetical protein | location=GLCHR04:2113758-2116376(-) | length=872	NaN	NaN	0	24.2138	24.0163	100	3	NaN	NaN	0	0	5	5	5	11.5	11.5	11.5	95.448	0	23.132	243620000	32	24.0163	24.002	24.6233	NaN	NaN	NaN
GL50803_20140716869YEAST	GL50803_20140716869YEAST	GL50803_20140716869YEAST | organism=crap | product=crap_P17255|VATA_YEAST V-type proton ATPase catalytic subunit A OS=Saccharomyces cerevisiae (strain ATCC 204508 / S288c) GN=VMA1 PE=1 SV=3	NaN	NaN	0	23.8077	23.8077	66.6667	2	NaN	NaN	0	0	3	3	3	4.8	4.8	4.8	118.64	0.01	1.3488	184650000	7	NaN	23.7048	23.9106	NaN	NaN	NaN
GL50803_17286	GL50803_17286	GL50803_17286 | organism=Giardia_Assemblage_A_isolate_WB | product=Hypothetical protein | location=GLCHR05:2194527-2195216(-) | length=229	NaN	NaN	0	23.7435	23.7435	66.6667	2	NaN	NaN	0	0	3	3	3	12.2	12.2	12.2	25.635	0.00097119	2.5101	98886000	7	NaN	23.8051	23.6819	NaN	NaN	NaN
GL50803_15125	GL50803_15125	GL50803_15125 | organism=Giardia_Assemblage_A_isolate_WB | product=Hypothetical protein | location=GLCHR04:1853492-1854268(+) | length=258	NaN	NaN	0	23.7015	23.4131	100	3	NaN	NaN	0	0	6	6	6	26	26	26	30.128	0	6.1127	130250000	13	23.1132	24.5782	23.4131	NaN	NaN	NaN
GL50803_113439	GL50803_113439	GL50803_113439 | organism=Giardia_Assemblage_A_isolate_WB | product=VSP with INR | location=GLCHR02:463243-465426(-) | length=727	NaN	NaN	0	23.6893	23.6289	100	3	NaN	NaN	0	0	22	8	8	51.4	22	22	73.891	0	79.024	132040000	29	23.5694	23.6289	23.8696	NaN	NaN	NaN
GL50803_37350	GL50803_37350	GL50803_37350 | organism=Giardia_Assemblage_A_isolate_WB | product=Hypothetical protein | location=GLCHR03:1734276-1755578(-) | length=7100	NaN	NaN	0	23.2925	23.2925	66.6667	2	NaN	NaN	0	0	8	8	8	1.6	1.6	1.6	796.87	0.0040574	1.7921	186860000	13	23.11	23.4749	NaN	NaN	NaN	NaN
GL50803_14997	GL50803_14997	GL50803_14997 | organism=Giardia_Assemblage_A_isolate_WB | product=Hypothetical protein | location=GLCHR02:538530-541025(-) | length=831	NaN	NaN	0	22.9662	22.9853	100	3	NaN	NaN	0	0	5	5	5	8.4	8.4	8.4	93.209	0	14.668	93226000	15	22.5685	23.3448	22.9853	NaN	NaN	NaN
GL50803_11965	GL50803_11965	GL50803_11965 | organism=Giardia_Assemblage_A_isolate_WB | product=Hypothetical protein | location=GLCHR04:914172-914810(+) | length=212	NaN	NaN	0	22.9553	23.0299	100	3	NaN	NaN	0	0	2	2	2	11.8	11.8	11.8	24.327	0	2.9829	112040000	15	23.0695	23.0299	22.7664	NaN	NaN	NaN
GL50803_17246	GL50803_17246	GL50803_17246 | organism=Giardia_Assemblage_A_isolate_WB | product=Hypothetical protein | location=GLCHR03:580507-581142(+) | length=211	NaN	NaN	0	22.8943	22.6922	100	3	NaN	NaN	0	0	2	2	2	12.3	12.3	12.3	23.985	0	3.0611	67502000	11	22.4394	23.5512	22.6922	NaN	NaN	NaN
GL50803_137606	GL50803_137606	GL50803_137606 | organism=Giardia_Assemblage_A_isolate_WB | product=VSP | location=GLCHR04:1304172-1306730(+) | length=852	NaN	NaN	0	22.7393	22.7393	66.6667	2	NaN	NaN	0	0	14	6	4	29	15.8	10.4	89.006	0	46.059	87351000	33	22.7814	NaN	22.6972	NaN	NaN	NaN
GL50803_16861	GL50803_16861	GL50803_16861 | organism=Giardia_Assemblage_A_isolate_WB | product=Hypothetical protein | location=GLCHR02:57523-58419(+) | length=298	NaN	NaN	0	22.6484	22.6484	66.6667	2	NaN	NaN	0	0	3	3	3	19.1	19.1	19.1	33.656	0	4.3855	71002000	7	22.8139	22.4828	NaN	NaN	NaN	NaN
GL50803_14680	GL50803_14680	GL50803_14680 | organism=Giardia_Assemblage_A_isolate_WB | product=hypothetical protein | location=GLCHR02:105491-106531(+) | length=346	NaN	NaN	0	22.4127	22.4127	66.6667	2	NaN	NaN	0	0	3	3	3	14.7	14.7	14.7	37.881	0	3.9786	88716000	13	22.3171	22.5083	NaN	NaN	NaN	NaN
GL50803_3420	GL50803_3420	GL50803_3420 | organism=Giardia_Assemblage_A_isolate_WB | product=hypothetical protein | location=GLCHR04:1259792-1261111(-) | length=439	NaN	NaN	0	22.3726	22.3726	66.6667	2	NaN	NaN	0	0	4	4	4	11.2	11.2	11.2	49	0	4.4169	93087000	18	NaN	22.6185	22.1267	NaN	NaN	NaN
GL50803_115831;GL50803_115830	GL50803_115831;GL50803_115830	GL50803_115831 | organism=Giardia_Assemblage_A_isolate_WB | product=VSP with INR | location=GLCHR03:772308-774209(-) | length=633;GL50803_115830 | organism=Giardia_Assemblage_A_isolate_WB | product=VSP | location=GLCHR03:767593-769494(+) | length=633	NaN	NaN	0	22.3701	22.4465	100	3	NaN	NaN	0	0	9	9	9	23.2	23.2	23.2	64.545	0	80.819	161750000	37	22.4465	22.1733	22.4904	NaN	NaN	NaN
GL50803_5857	GL50803_5857	GL50803_5857 | organism=Giardia_Assemblage_A_isolate_WB | product=Pantothenate kinase 4 | location=GLCHR04:692225-693304(+) | length=359	NaN	NaN	0	22.3146	22.3061	100	3	NaN	NaN	0	0	4	4	4	23.4	23.4	23.4	38.371	0	14.972	80098000	23	22.1813	22.3061	22.4564	NaN	NaN	NaN
GL50803_13948	GL50803_13948	GL50803_13948 | organism=Giardia_Assemblage_A_isolate_WB | product=Hypothetical protein | location=GLCHR05:3130194-3131153(-) | length=319	NaN	NaN	0	22.1833	22.1833	66.6667	2	NaN	NaN	0	0	2	2	2	10	10	10	35.038	0	4.7283	26529000	3	22.2516	22.1151	NaN	NaN	NaN	NaN
GL50803_14203	GL50803_14203	GL50803_14203 | organism=Giardia_Assemblage_A_isolate_WB | product=Protein 21.1 | location=GLCHR03:1393061-1394692(+) | length=543	NaN	NaN	0	22.0401	22.0401	66.6667	2	NaN	NaN	0	0	3	3	3	13.6	13.6	13.6	58.887	0	19.91	66567000	12	22.4624	21.6178	NaN	NaN	NaN	NaN
GL50803_6174	GL50803_6174	GL50803_6174 | organism=Giardia_Assemblage_A_isolate_WB | product=hypothetical protein | location=GLCHR05:4038072-4039004(+) | length=310	NaN	NaN	0	22.0021	22.0021	66.6667	2	NaN	NaN	0	0	2	2	2	12.6	12.6	12.6	35.127	0.00065488	2.7201	51170000	8	22.2915	21.7128	NaN	NaN	NaN	NaN
GL50803_6211	GL50803_6211	GL50803_6211 | organism=Giardia_Assemblage_A_isolate_WB | product=Protein required for cell viability | location=GLCHR05:3615888-3618128(-) | length=746	NaN	NaN	0	21.927	21.927	66.6667	2	NaN	NaN	0	0	8	8	8	17.4	17.4	17.4	84.988	0	25.35	163650000	30	22.1107	21.7432	NaN	NaN	NaN	NaN
GL50803_11714	GL50803_11714	GL50803_11714 | organism=Giardia_Assemblage_A_isolate_WB | product=Hypothetical protein | location=GLCHR02:814363-815757(+) | length=464	NaN	NaN	0	21.841	21.7928	100	3	NaN	NaN	0	0	5	5	5	16.4	16.4	16.4	51.644	0	11.969	76462000	16	21.7928	22.0212	21.7091	NaN	NaN	NaN
GL50803_10269	GL50803_10269	GL50803_10269 | organism=Giardia_Assemblage_A_isolate_WB | product=Hypothetical protein | location=GLCHR01:1355485-1356105(-) | length=206	NaN	NaN	0	21.8076	21.8076	66.6667	2	NaN	NaN	0	0	4	4	4	24.8	24.8	24.8	23.196	0	5.3495	47498000	9	21.3886	22.2265	NaN	NaN	NaN	NaN
GL50803_6332	GL50803_6332	GL50803_6332 | organism=Giardia_Assemblage_A_isolate_WB | product=Hypothetical protein | location=GLCHR02:886974-890195(-) | length=1073	NaN	NaN	0	21.7732	21.7732	66.6667	2	NaN	NaN	0	0	4	4	4	4.8	4.8	4.8	119.07	0	3.1396	38310000	13	NaN	22.0001	21.5463	NaN	NaN	NaN
GL50803_103094	GL50803_103094	GL50803_103094 | organism=Giardia_Assemblage_A_isolate_WB | product=Protein 21.1 | location=GLCHR05:3112808-3113707(-) | length=299	NaN	NaN	0	21.642	21.642	66.6667	2	NaN	NaN	0	0	3	3	3	22.1	22.1	22.1	32.917	0.0040727	1.8236	73440000	10	21.4577	21.8264	NaN	NaN	NaN	NaN
GL50803_14737	GL50803_14737	GL50803_14737 | organism=Giardia_Assemblage_A_isolate_WB | product=hypothetical protein | location=GLCHR02:429182-433447(-) | length=1421	NaN	NaN	0	21.6098	21.6098	66.6667	2	NaN	NaN	0	0	3	3	3	5.3	5.3	5.3	158.52	0	10.8	48276000	26	NaN	21.7662	21.4534	NaN	NaN	NaN
GL50803_8949	GL50803_8949	GL50803_8949 | organism=Giardia_Assemblage_A_isolate_WB | product=Protein 21.1 | location=GLCHR02:418816-422799(-) | length=1327	NaN	NaN	0	21.601	21.6226	100	3	NaN	NaN	0	0	5	5	5	6.3	6.3	6.3	146.02	0	13.152	58706000	18	21.6226	21.7648	21.4157	NaN	NaN	NaN
GL50803_11638	GL50803_11638	GL50803_11638 | organism=Giardia_Assemblage_A_isolate_WB | product=Topoisomerase I-related protein | location=GLCHR03:52436-53974(+) | length=512	NaN	NaN	0	21.549	21.549	66.6667	2	NaN	NaN	0	0	2	2	2	10	10	10	57.048	0	16.083	30879000	28	NaN	21.604	21.494	NaN	NaN	NaN
GL50803_15303	GL50803_15303	GL50803_15303 | organism=Giardia_Assemblage_A_isolate_WB | product=Hypothetical protein | location=GLCHR01:1163772-1166243(+) | length=823	NaN	NaN	0	21.5191	21.5191	66.6667	2	NaN	NaN	0	0	4	4	4	6.6	6.6	6.6	94.395	0.0019133	2.1879	39627000	4	21.7364	NaN	21.3019	NaN	NaN	NaN
GL50803_17530	GL50803_17530	GL50803_17530 | organism=Giardia_Assemblage_A_isolate_WB | product=Hypothetical protein | location=GLCHR05:3064174-3066159(+) | length=661	NaN	NaN	0	21.4552	21.4908	100	3	NaN	NaN	0	0	4	4	4	10	10	10	75.332	0	4.015	33568000	13	21.8601	21.4908	21.0145	NaN	NaN	NaN
GL50803_3867	GL50803_3867	GL50803_3867 | organism=Giardia_Assemblage_A_isolate_WB | product=Hypothetical protein | location=GLCHR04:1052104-1053705(+) | length=533	NaN	NaN	0	21.4416	21.4416	66.6667	2	NaN	NaN	0	0	5	5	5	14.8	14.8	14.8	59.07	0	3.185	21926000	10	22.5078	NaN	20.3755	NaN	NaN	NaN
GL50803_111933;GL50803_111936	GL50803_111933;GL50803_111936	GL50803_111933 | organism=Giardia_Assemblage_A_isolate_WB | product=VSP | location=GLCHR04:2642433-2644658(-) | length=741;GL50803_111936 | organism=Giardia_Assemblage_A_isolate_WB | product=VSP | location=GLCHR04:2648505-2650730(+) | length=741	NaN	NaN	0	21.3571	21.48	100	3	NaN	NaN	0	0	14	6	2	26.3	15.5	7.2	75.401	0	144.36	40611000	28	21.5112	21.0801	21.48	NaN	NaN	NaN
GL50803_3594	GL50803_3594	GL50803_3594 | organism=Giardia_Assemblage_A_isolate_WB | product=Hypothetical protein | location=GLCHR03:1729398-1731305(+) | length=635	NaN	NaN	0	21.3456	21.3456	66.6667	2	NaN	NaN	0	0	4	4	4	10.4	10.4	10.4	71.9	0	4.5463	49978000	11	NaN	21.2237	21.4676	NaN	NaN	NaN
GL50803_111809	GL50803_111809	GL50803_111809 | organism=Giardia_Assemblage_A_isolate_WB | product=Hypothetical protein | location=GLCHR01:566202-567626(+) | length=474	NaN	NaN	0	21.2295	21.1849	100	3	NaN	NaN	0	0	2	2	2	8.4	8.4	8.4	53.022	0.00097245	2.5419	19927000	10	21.1849	21.3482	21.1553	NaN	NaN	NaN
GL50803_13220	GL50803_13220	GL50803_13220 | organism=Giardia_Assemblage_A_isolate_WB | product=ATP-dependent RNA helicase | location=GLCHR04:146678-148948(-) | length=756	NaN	NaN	0	21.0462	21.0462	66.6667	2	NaN	NaN	0	0	3	3	3	5.2	5.2	5.2	84.456	0	3.3401	36652000	14	21.0797	21.0126	NaN	NaN	NaN	NaN
GL50803_26988	GL50803_26988	GL50803_26988 | organism=Giardia_Assemblage_A_isolate_WB | product=Hypothetical protein | location=GLCHR04:1458437-1458766(-) | length=109	NaN	NaN	0	20.919	20.8775	100	3	NaN	NaN	0	0	2	2	2	27.5	27.5	27.5	12.409	0	8.3034	65214000	26	21.2771	20.6024	20.8775	NaN	NaN	NaN
GL50803_8557	GL50803_8557	GL50803_8557 | organism=Giardia_Assemblage_A_isolate_WB | product=Hypothetical protein | location=GLCHR05:4304006-4306423(+) | length=805	NaN	NaN	0	20.8582	20.8582	66.6667	2	NaN	NaN	0	0	4	4	4	10.7	10.7	10.7	89.659	0	7.0335	27008000	11	NaN	20.8228	20.8937	NaN	NaN	NaN
GL50803_3563	GL50803_3563	GL50803_3563 | organism=Giardia_Assemblage_A_isolate_WB | product=Hypothetical protein | location=GLCHR05:1769668-1770924(+) | length=418	NaN	NaN	0	20.8468	21.1746	100	3	NaN	NaN	0	0	2	2	2	6.5	6.5	6.5	44.481	0	3.0619	45325000	14	21.1746	21.2624	20.1033	NaN	NaN	NaN
GL50803_1643	GL50803_1643	GL50803_1643 | organism=Giardia_Assemblage_A_isolate_WB | product=Hypothetical protein | location=GLCHR02:143180-144283(-) | length=367	NaN	NaN	0	20.773	20.773	66.6667	2	NaN	NaN	0	0	2	2	2	11.4	11.4	11.4	41.607	0.0028535	2.0957	21994000	13	20.8252	NaN	20.7208	NaN	NaN	NaN
GL50803_86431	GL50803_86431	GL50803_86431 | organism=Giardia_Assemblage_A_isolate_WB | product=Hypothetical protein | location=GLCHR03:296308-297414(+) | length=368	NaN	NaN	0	20.6885	20.6885	66.6667	2	NaN	NaN	0	0	2	2	2	11.1	11.1	11.1	41.207	0	5.1083	18874000	8	20.5231	NaN	20.8539	NaN	NaN	NaN
GL50803_34094	GL50803_34094	GL50803_34094 | organism=Giardia_Assemblage_A_isolate_WB | product=Hypothetical protein | location=GLCHR04:596003-596506(+) | length=167	NaN	NaN	0	20.5649	20.5649	66.6667	2	NaN	NaN	0	0	3	3	3	33.5	33.5	33.5	18.761	0	7.528	18831000	35	20.4611	20.6687	NaN	NaN	NaN	NaN
GL50803_175051;GL50803_17505	GL50803_175051;GL50803_17505	GL50803_175051 | organism=Giardia_Assemblage_A_isolate_WB | product=Cyclin B like protein| Cyclin B like protein;GL50803_17505 | organism=Giardia_Assemblage_A_isolate_WB | product=Cyclin B-like protein | location=GLCHR01:1327780-1329453(-) | length=557	NaN	NaN	0	20.5623	20.5623	66.6667	2	NaN	NaN	0	0	5	5	5	12.7	12.7	12.7	61.946	0	11.195	27649000	19	20.8479	20.2766	NaN	NaN	NaN	NaN
GL50803_14480	GL50803_14480	GL50803_14480 | organism=Giardia_Assemblage_A_isolate_WB | product=Protein 21.1 | location=GLCHR05:3536820-3539933(-) | length=1037	NaN	NaN	0	20.5483	20.749	100	3	NaN	NaN	0	0	6	6	6	7.1	7.1	7.1	114.23	0	4.775	29442000	18	20.749	19.8485	21.0474	NaN	NaN	NaN
GL50803_3564	GL50803_3564	GL50803_3564 | organism=Giardia_Assemblage_A_isolate_WB | product=Hypothetical protein | location=GLCHR05:1770943-1773201(+) | length=752	NaN	NaN	0	20.3861	20.3861	66.6667	2	NaN	NaN	0	0	5	5	5	9.4	9.4	9.4	81.859	0	7.9838	27660000	18	20.7719	NaN	20.0003	NaN	NaN	NaN
GL50803_103074	GL50803_103074	GL50803_103074 | organism=Giardia_Assemblage_A_isolate_WB | product=Hypothetical protein | location=GLCHR03:792725-799276(+) | length=2183	NaN	NaN	0	20.2073	20.2073	66.6667	2	NaN	NaN	0	0	7	7	7	5.4	5.4	5.4	245.39	0	7.8343	12767000	15	20.0209	20.3937	NaN	NaN	NaN	NaN
GL50803_15604	GL50803_15604	GL50803_15604 | organism=Giardia_Assemblage_A_isolate_WB | product=Hypothetical protein | location=GLCHR04:2077821-2078600(+) | length=259	NaN	NaN	0	NaN	NaN	0	0	24.0483	24.0483	66.6667	2	3	3	3	30.1	30.1	30.1	28.355	0	13.202	97303000	12	NaN	NaN	NaN	23.9345	24.1622	NaN
GL50803_35341	GL50803_35341	GL50803_35341 | organism=Giardia_Assemblage_A_isolate_WB | product=Hypothetical protein | location=GLCHR02:499578-520397(-) | length=6939	NaN	NaN	0	NaN	NaN	0	0	23.9787	23.7761	100	3	7	7	7	1.8	1.8	1.8	776.87	0.00097371	2.5562	256710000	13	NaN	NaN	NaN	23.5915	23.7761	24.5685
GL50803_112432;GL50803_137715	GL50803_112432;GL50803_137715	GL50803_112432 | organism=Giardia_Assemblage_A_isolate_WB | product=High cysteine membrane protein Group 5 | location=GLCHR04:682324-684303(-) | length=659;GL50803_137715 | organism=Giardia_Assemblage_A_isolate_WB | product=High cysteine membrane protein G	NaN	NaN	0	NaN	NaN	0	0	23.7079	23.7097	100	3	6	6	6	18.2	18.2	18.2	70.096	0	46.442	53450000	32	NaN	NaN	NaN	23.5626	23.7097	23.8516
GL50803_17154	GL50803_17154	GL50803_17154 | organism=Giardia_Assemblage_A_isolate_WB | product=Hypothetical protein | location=GLCHR05:1202139-1202966(+) | length=275	NaN	NaN	0	NaN	NaN	0	0	23.3662	23.3886	100	3	2	2	2	10.5	10.5	10.5	32.177	0	9.4602	39350000	13	NaN	NaN	NaN	23.3886	23.414	23.2959
GL50803_7351	GL50803_7351	GL50803_7351 | organism=Giardia_Assemblage_A_isolate_WB | product=Hypothetical protein | location=GLCHR02:1053698-1053886(+) | length=62	NaN	NaN	0	NaN	NaN	0	0	23.0557	23.0802	100	3	2	2	2	50	50	50	6.8265	0	4.5381	76740000	6	NaN	NaN	NaN	23.0802	23.2332	22.8538
GL50803_114670	GL50803_114670	GL50803_114670 | organism=Giardia_Assemblage_A_isolate_WB | product=DNA pol/primase, small sub | location=GLCHR01:245664-247013(-) | length=449	NaN	NaN	0	NaN	NaN	0	0	23.0444	22.9769	100	3	4	4	4	13.1	13.1	13.1	51.723	0	4.358	119050000	10	NaN	NaN	NaN	22.8964	22.9769	23.2598
GL50803_7685	GL50803_7685	GL50803_7685 | organism=Giardia_Assemblage_A_isolate_WB | product=hypothetical protein | location=GLCHR05:3001977-3002648(-) | length=223	NaN	NaN	0	NaN	NaN	0	0	22.942	22.942	66.6667	2	5	5	5	29.1	29.1	29.1	24.37	0	11.119	89955000	27	NaN	NaN	NaN	22.6778	23.2062	NaN
GL50803_16728	GL50803_16728	GL50803_16728 | organism=Giardia_Assemblage_A_isolate_WB | product=Phosphatidylinositol-3,4,5-trisphosphate 3-phosphatase | location=GLCHR01:1142848-1144446(-) | length=532	NaN	NaN	0	NaN	NaN	0	0	22.8556	22.8556	66.6667	2	7	7	7	22.7	22.7	22.7	59.864	0	5.4905	33331000	8	NaN	NaN	NaN	NaN	22.4263	23.2849
GL50803_9620	GL50803_9620	GL50803_9620 | organism=Giardia_Assemblage_A_isolate_WB | product=High cysteine membrane protein Group 2 | location=GLCHR02:558180-560624(-) | length=814	NaN	NaN	0	NaN	NaN	0	0	22.8313	22.681	100	3	8	8	8	14.7	14.7	14.7	87.747	0	19.79	81336000	29	NaN	NaN	NaN	23.2485	22.5643	22.681
GL50803_112729	GL50803_112729	GL50803_112729 | organism=Giardia_Assemblage_A_isolate_WB | product=Kinesin like protein | location=GLCHR05:2293087-2296413(-) | length=1108	NaN	NaN	0	NaN	NaN	0	0	22.5789	22.5789	66.6667	2	11	11	11	16.5	16.5	16.5	122.21	0	18.639	167440000	33	NaN	NaN	NaN	23.1201	NaN	22.0378
GL50803_22739	GL50803_22739	GL50803_22739 | organism=Giardia_Assemblage_A_isolate_WB | product=Hypothetical protein | location=GLCHR02:1253511-1254500(+) | length=329	NaN	NaN	0	NaN	NaN	0	0	22.5635	22.7515	100	3	3	3	3	16.4	16.4	16.4	37.031	0	4.304	52124000	9	NaN	NaN	NaN	22.1378	22.8011	22.7515
GL50803_16876	GL50803_16876	GL50803_16876 | organism=Giardia_Assemblage_A_isolate_WB | product=Hypothetical protein | location=GLCHR02:399831-400733(-) | length=300	NaN	NaN	0	NaN	NaN	0	0	22.4384	22.4384	66.6667	2	2	2	2	8	8	8	34.896	0	3.8789	58286000	27	NaN	NaN	NaN	22.4176	22.4591	NaN
GL50803_7717	GL50803_7717	GL50803_7717 | organism=Giardia_Assemblage_A_isolate_WB | product=Hypothetical protein | location=GLCHR03:1255742-1256041(+) | length=99	NaN	NaN	0	NaN	NaN	0	0	22.3136	22.3136	66.6667	2	2	2	2	27.3	27.3	27.3	11.415	0.0043655	1.7803	28173000	2	NaN	NaN	NaN	22.5872	22.04	NaN
GL50803_2833	GL50803_2833	GL50803_2833 | organism=Giardia_Assemblage_A_isolate_WB | product=Hypothetical protein | location=GLCHR05:981880-982602(-) | length=240	NaN	NaN	0	NaN	NaN	0	0	22.2729	22.2729	66.6667	2	2	2	2	7.9	7.9	7.9	27.828	0.00097087	2.5086	67320000	6	NaN	NaN	NaN	22.5304	22.0154	NaN
GL50803_11055	GL50803_11055	GL50803_11055 | organism=Giardia_Assemblage_A_isolate_WB | product=hypothetical protein | location=GLCHR03:784075-784701(+) | length=208	NaN	NaN	0	NaN	NaN	0	0	22.2156	22.2156	66.6667	2	4	4	4	34.6	34.6	34.6	23.195	0	17.555	124570000	24	NaN	NaN	NaN	22.3403	22.0909	NaN
GL50803_15490	GL50803_15490	GL50803_15490 | organism=Giardia_Assemblage_A_isolate_WB | product=Hypothetical protein | location=GLCHR02:1124154-1124816(+) | length=220	NaN	NaN	0	NaN	NaN	0	0	22.1837	22.1837	66.6667	2	2	2	2	22.3	22.3	22.3	25.914	0	3.4057	36422000	3	NaN	NaN	NaN	22.3087	22.0587	NaN
GL50803_114042	GL50803_114042	GL50803_114042 | organism=Giardia_Assemblage_A_isolate_WB | product=High cysteine membrane protein Group 4 | location=GLCHR04:1250708-1253191(+) | length=827	NaN	NaN	0	NaN	NaN	0	0	22.1817	22.1817	66.6667	2	4	3	2	7.5	6.5	4.8	87.131	0	20.896	11977000	11	NaN	NaN	NaN	22.3616	22.0019	NaN
GL50803_15126	GL50803_15126	GL50803_15126 | organism=Giardia_Assemblage_A_isolate_WB | product=Derlin-like protein | location=GLCHR04:1852777-1853406(+) | length=209	NaN	NaN	0	NaN	NaN	0	0	22.1381	22.269	100	3	3	3	3	18.2	18.2	18.2	24.239	0	3.1206	36300000	7	NaN	NaN	NaN	22.269	22.3968	21.7485
GL50803_7877	GL50803_7877	GL50803_7877 | organism=Giardia_Assemblage_A_isolate_WB | product=hypothetical protein | location=GLCHR04:1505703-1507331(-) | length=542	NaN	NaN	0	NaN	NaN	0	0	22.0066	22.0066	66.6667	2	3	3	3	10.5	10.5	10.5	59.419	0	29.067	60034000	27	NaN	NaN	NaN	21.7992	22.2141	NaN
GL50803_2538	GL50803_2538	GL50803_2538 | organism=Giardia_Assemblage_A_isolate_WB | product=Kinase, NAK | location=GLCHR04:430862-432889(-) | length=675	NaN	NaN	0	NaN	NaN	0	0	21.8622	21.8622	66.6667	2	6	6	6	15.7	15.7	15.7	74.364	0	20.414	98946000	24	NaN	NaN	NaN	22.137	21.5874	NaN
GL50803_114991;GL50803_137732	GL50803_114991;GL50803_137732	GL50803_114991 | organism=Giardia_Assemblage_A_isolate_WB | product=High cysteine membrane protein EGF-like | location=GLCHR02:1023912-1028267(-) | length=1451;GL50803_137732 | organism=Giardia_Assemblage_A_isolate_WB | product=High cysteine protein | loca	NaN	NaN	0	NaN	NaN	0	0	21.8532	21.7001	100	3	9	9	9	10.9	10.9	10.9	153.52	0	11.732	19814000	11	NaN	NaN	NaN	21.7001	22.2042	21.6553
GL50803_94510	GL50803_94510;GL50803_113565	GL50803_94510 | organism=Giardia_Assemblage_A_isolate_WB | product=Tenascin-X precursor | location=GLCHR01:55117-58308(+) | length=1063	NaN	NaN	0	NaN	NaN	0	0	21.6461	21.6461	66.6667	2	6	6	6	8.7	8.7	8.7	114.92	0	4.6314	16030000	5	NaN	NaN	NaN	21.8671	21.4252	NaN
GL50803_15548	GL50803_15548	GL50803_15548 | organism=Giardia_Assemblage_A_isolate_WB | product=Kinase | location=GLCHR01:1051331-1054531(+) | length=1066	NaN	NaN	0	NaN	NaN	0	0	21.6304	21.6304	66.6667	2	5	5	5	10.8	10.8	10.8	119.59	0	6.6096	80741000	12	NaN	NaN	NaN	21.6095	21.6513	NaN
GL50803_8880	GL50803_8880	GL50803_8880 | organism=Giardia_Assemblage_A_isolate_WB | product=Hypothetical protein | location=GLCHR04:1324975-1326801(+) | length=608	NaN	NaN	0	NaN	NaN	0	0	21.4965	21.4965	66.6667	2	3	3	3	7.4	7.4	7.4	67.612	0	3.367	36527000	12	NaN	NaN	NaN	NaN	21.545	21.4481
GL50803_13539	GL50803_13539	GL50803_13539 | organism=Giardia_Assemblage_A_isolate_WB | product=Hypothetical protein | location=GLCHR04:253400-253918(+) | length=172	NaN	NaN	0	NaN	NaN	0	0	21.4256	21.863	100	3	2	2	2	19.8	19.8	19.8	20.257	0	6.7053	15962000	8	NaN	NaN	NaN	22.0457	21.863	20.368
GL50803_14842	GL50803_14842	GL50803_14842 | organism=Giardia_Assemblage_A_isolate_WB | product=Dimethyladenosine transferase | location=GLCHR05:1405957-1406907(+) | length=316	NaN	NaN	0	NaN	NaN	0	0	20.8652	20.8652	66.6667	2	3	3	3	19.9	19.9	19.9	34.951	0	6.8646	19494000	7	NaN	NaN	NaN	20.9601	NaN	20.7702
GL50803_94478;GL50803_137726	GL50803_94478;GL50803_137726	GL50803_94478 | organism=Giardia_Assemblage_A_isolate_WB | product=ABC-type transport system ATP-binding chain, putative | location=GLCHR04:345470-351409(+) | length=1979;GL50803_137726 | organism=Giardia_Assemblage_A_isolate_WB | product=ABC transporter A	NaN	NaN	0	NaN	NaN	0	0	20.8092	20.8092	66.6667	2	8	8	4	7.7	7.7	3.2	216.51	0	6.8573	12041000	10	NaN	NaN	NaN	20.9872	20.6312	NaN
GL50803_15585	GL50803_15585	GL50803_15585 | organism=Giardia_Assemblage_A_isolate_WB | product=Hypothetical protein | location=GLCHR05:4355778-4359788(-) | length=1336	NaN	NaN	0	NaN	NaN	0	0	18.8606	18.8606	66.6667	2	1	1	1	1.4	1.4	1.4	153.98	0.0061728	1.6197	5051500	3	NaN	NaN	NaN	NaN	18.7312	18.99
GL50803_115066	GL50803_115066	GL50803_115066 | organism=Giardia_Assemblage_A_isolate_WB | product=High cysteine membrane protein VSP-like | location=GLCHR02:784924-788427(+) | length=1167	5.97283	62.8061	5.06662	18.747	18.9019	100	3	24.7198	24.8122	100	3	21	21	18	34	34	28.4	122.46	0	152.56	270810000	79	18.9415	18.9019	18.3976	24.8473	24.8122	24.5
GL50803_14586	GL50803_14586;GL50803_115796;GL50803_115797	GL50803_14586 | organism=Giardia_Assemblage_A_isolate_WB | product=VSP with INR | location=GLCHR05:1484419-1486620(+) | length=733	4.70841	26.144	6.35842	28.4195	28.4609	100	3	33.1279	33.1039	100	3	48	48	44	74.2	74.2	69.7	75.531	0	323.31	47500000000	1235	28.4609	28.3034	28.494	33.055	33.1039	33.2246
GL50803_41942	GL50803_41942	GL50803_41942 | organism=Giardia_Assemblage_A_isolate_WB | product=High cysteine membrane protein Group 6 | location=GLCHR04:257237-258964(-) | length=575	3.131	8.76042	1.98499	20.4043	20.4043	66.6667	2	23.5353	23.7204	100	3	9	9	2	23.7	23.7	5.4	61.722	0	54.765	106200000	37	19.9176	20.891	NaN	23.7204	22.9255	23.96
GL50803_114815	GL50803_114815	GL50803_114815 | organism=Giardia_Assemblage_A_isolate_WB | product=Tenascin precursor | location=GLCHR05:1295615-1297393(+) | length=592	2.99619	7.9789	3.38527	23.3133	23.3299	100	3	26.3095	26.3534	100	3	17	17	5	51.5	51.5	17.9	63.018	0	225.03	1139500000	139	23.3299	22.9223	23.6877	26.5728	26.3534	26.0024
GL50803_16318	GL50803_16318	GL50803_16318 | organism=Giardia_Assemblage_A_isolate_WB | product=High cysteine membrane protein Group 1 | location=GLCHR05:3493483-3499713(+) | length=2076	2.98469	7.91557	3.44402	21.6155	21.5964	100	3	24.6002	24.6342	100	3	20	20	20	17.4	17.4	17.4	220.48	0	107.45	422090000	102	22.0333	21.5964	21.2168	24.6342	24.7944	24.372
GL50803_113163	GL50803_113163;GL50803_114470;GL50803_87628;GL50803_137604	GL50803_113163 | organism=Giardia_Assemblage_A_isolate_WB | product=VSP | location=GLCHR01:1265847-1267745(-) | length=632	2.75131	6.7333	0	NaN	NaN	33.3333	1	NaN	NaN	33.3333	1	5	5	1	11.6	11.6	1.7	64.414	0	32.964	315580000	25	NaN	24.6215	NaN	NaN	NaN	27.3729
GL50803_5333	GL50803_5333	GL50803_5333 | organism=Giardia_Assemblage_A_isolate_WB | product=Calmodulin | location=GLCHR05:978094-978555(-) | length=153	2.32571	5.01313	1.42542	22.4482	22.4793	100	3	24.7739	24.9664	100	3	9	9	9	51	51	51	17.275	0	27.67	552320000	60	21.7183	22.4793	23.147	25.7689	24.9664	23.5865
GL50803_3983	GL50803_3983	GL50803_3983 | organism=Giardia_Assemblage_A_isolate_WB | product=5 nucleotidase family protein | location=GLCHR04:448353-450152(-) | length=599	2.2086	4.62226	2.97741	22.1457	22.2432	100	3	24.3543	24.2726	100	3	7	7	7	21.2	21.2	21.2	67.066	0	28.197	244820000	32	22.2432	22.4809	21.7129	24.1872	24.6031	24.2726
GL50803_114469	GL50803_114469	GL50803_114469 | organism=Giardia_Assemblage_A_isolate_WB | product=Hypothetical protein | location=GLCHR03:380500-381495(-) | length=331	2.18337	4.54213	0	NaN	NaN	33.3333	1	25.4324	25.4324	66.6667	2	2	2	2	77	77	77	33.787	0	3.512	278790000	21	23.249	NaN	NaN	25.7806	25.0842	NaN
GL50803_8227	GL50803_8227	GL50803_8227 | organism=Giardia_Assemblage_A_isolate_WB | product=ATP-binding cassette protein 5 | location=GLCHR01:1419688-1422885(-) | length=1065	2.15831	4.46392	3.52969	21.7309	21.6709	100	3	23.8892	23.8899	100	3	16	13	13	25.7	19.9	19.9	118.85	0	47.091	386820000	74	21.6709	21.5357	21.9862	23.8899	23.6722	24.1056
GL50803_103454	GL50803_103454;GL50803_101805	GL50803_103454 | organism=Giardia_Assemblage_A_isolate_WB | product=High cysteine membrane protein Group 1 | location=GLCHR04:125168-127378(+) | length=736	2.08457	4.24148	3.48547	23.8923	23.8618	100	3	25.9769	25.9665	100	3	24	24	24	43.2	43.2	43.2	79.408	0	245.23	1481600000	174	23.8618	24.0292	23.786	25.9665	26.2703	25.6938
GL50803_8556	GL50803_8556	GL50803_8556 | organism=Giardia_Assemblage_A_isolate_WB | product=Kinase, NEK | location=GLCHR05:4306553-4310992(+) | length=1479	2.08157	4.23267	0	23.7116	23.7116	66.6667	2	NaN	NaN	33.3333	1	4	4	4	4.1	4.1	4.1	160.61	0	3.0682	216930000	11	NaN	21.7692	25.654	NaN	25.7932	NaN
GL50803_14573	GL50803_14573	GL50803_14573 | organism=Giardia_Assemblage_A_isolate_WB | product=Tenascin-X | location=GLCHR04:1493724-1495223(+) | length=499	2.00806	4.02242	2.67222	22.3903	22.2073	100	3	24.3983	24.2763	100	3	9	9	8	33.9	33.9	31.5	53.351	0	32.272	167580000	63	22.7863	22.2073	22.1772	24.2763	24.1219	24.7968
GL50803_6744	GL50803_6744	GL50803_6744 | organism=Giardia_Assemblage_A_isolate_WB | product=Centrin | location=GLCHR05:3785353-3785838(+) | length=161	2.00708	4.01969	2.8218	24.2811	24.1318	100	3	26.2882	26.2602	100	3	6	6	6	62.7	62.7	62.7	18.687	0	72.782	640460000	90	24.1318	23.9532	24.7583	26.4533	26.2602	26.1511
GL50803_4624	GL50803_4624	GL50803_4624 | organism=Giardia_Assemblage_A_isolate_WB | product=Hypothetical protein | location=GLCHR03:1484315-1484719(+) | length=134	1.95298	3.87172	4.42324	22.4727	22.4527	100	3	24.4256	24.441	100	3	3	3	3	27.6	27.6	27.6	15.337	0	14.376	160490000	22	22.4527	22.3158	22.6495	24.441	24.4429	24.393	FAP182; motile cilia, microtubule doublet, repetitive structure, PROTEIN FIBRIL; HET: GTP, MG, GDP; 3.4A {Chlamydomonas reinhardtii}		2.7e-23
GL50803_88888	GL50803_88888	GL50803_88888 | organism=Giardia_Assemblage_A_isolate_WB | product=Hypothetical protein | location=GLCHR05:3784068-3785246(-) | length=392	1.91131	3.7615	2.16736	22.8858	22.826	100	3	24.7971	24.7971	66.6667	2	5	5	5	19.9	19.9	19.9	45.241	0	7.363	169520000	16	22.5483	22.826	23.2832	24.8923	24.702	NaN	-
GL50803_9276	GL50803_9276	GL50803_9276 | organism=Giardia_Assemblage_A_isolate_WB | product=Variant-specific surface protein | location=GLCHR04:284444-285856(-) | length=470	1.8025	3.48823	4.45807	22.5189	22.473	100	3	24.3214	24.3077	100	3	12	12	12	38.9	38.9	38.9	50.5	0	126.04	301290000	63	22.6554	22.4285	22.473	24.3077	24.233	24.4235
GL50803_14967	GL50803_14967	GL50803_14967 | organism=Giardia_Assemblage_A_isolate_WB | product=Hypothetical protein | location=GLCHR02:1405086-1405787(-) | length=233	1.79328	3.46601	0	NaN	NaN	33.3333	1	22.6377	22.8539	100	3	6	6	6	45.1	45.1	45.1	25.824	0	15.664	56109000	13	NaN	NaN	20.8444	23.4946	22.8539	21.5647
GL50803_10167	GL50803_10167	GL50803_10167 | organism=Giardia_Assemblage_A_isolate_WB | product=Coiled-coil protein | location=GLCHR03:1540416-1543988(+) | length=1190	1.77018	3.41097	1.99366	24.5917	24.5286	100	3	26.3618	26.4586	100	3	69	69	69	66.1	66.1	66.1	133.02	0	323.31	8031500000	689	24.4306	24.5286	24.8157	26.946	26.4586	25.6809	Myosin heavy chain 11; myosin, motor, inhibited state, shutdown state, smooth muscle, CONTRACTILE PROTEIN; HET: PO4, ADP	100	8.2e-28
GL50803_101326	GL50803_101326	GL50803_101326 | organism=Giardia_Assemblage_A_isolate_WB | product=Hypothetical protein | location=GLCHR04:1543814-1544776(+) | length=320	1.76934	3.40897	1.56515	22.3928	22.3821	100	3	24.1621	24.3629	100	3	11	11	11	51.6	51.6	51.6	35.101	0	70.333	245270000	40	22.3821	22.1648	22.6314	24.9141	24.3629	23.2094	-
GL50803_25238	GL50803_25238	GL50803_25238 | organism=Giardia_Assemblage_A_isolate_WB | product=High cysteine protein | location=GLCHR05:3745739-3747796(+) | length=685	1.74301	3.34732	3.95489	22.5106	22.5218	100	3	24.2536	24.3434	100	3	12	12	12	25.8	25.8	25.8	71.133	0	134.59	352510000	104	22.5407	22.5218	22.4692	24.3885	24.0288	24.3434
GL50803_4239	GL50803_4239	GL50803_4239 | organism=Giardia_Assemblage_A_isolate_WB | product=Hypothetical protein | location=GLCHR04:2530380-2530676(-) | length=98	1.68221	3.2092	1.95096	25.9648	25.9198	100	3	27.647	27.4353	100	3	4	4	4	78.6	78.6	78.6	11.494	0	31.232	1978600000	97	26.2198	25.9198	25.7547	28.3345	27.4353	27.1711	-
GL50803_14457	GL50803_14457	GL50803_14457 | organism=Giardia_Assemblage_A_isolate_WB | product=Ripening regulated protein DDTFR19 | location=GLCHR05:1455859-1456047(+) | length=62	1.67913	3.20234	0.961723	26.4807	26.4807	66.6667	2	28.1598	28.2097	100	3	2	2	2	16.1	16.1	16.1	7.3414	0	12.067	2595600000	31	25.4923	NaN	27.469	28.2097	28.2668	28.0028
GL50803_17476	GL50803_17476	GL50803_17476 | organism=Giardia_Assemblage_A_isolate_WB | product=CXC-rich protein | location=GLCHR04:204969-211478(-) | length=2169	1.6645	3.17003	3.61081	23.8551	23.7339	100	3	25.5196	25.5357	100	3	32	32	32	29.4	29.4	29.4	224.25	0	229.03	1478500000	206	24.113	23.7185	23.7339	25.5759	25.4472	25.5357
GL50803_6679	GL50803_6679	GL50803_6679 | organism=Giardia_Assemblage_A_isolate_WB | product=Hypothetical protein | location=GLCHR05:3044495-3045211(-) | length=238	1.65122	3.14099	0.876388	22.391	22.391	66.6667	2	24.0422	24.1096	100	3	3	3	3	21.4	21.4	21.4	26.197	0	10.204	146230000	29	23.4409	21.341	NaN	24.2605	24.1096	23.7564
GL50803_137727	GL50803_137727	GL50803_137727 | organism=Giardia_Assemblage_A_isolate_WB | product=High cysteine membrane protein EGF-like | location=GLCHR02:1365434-1370479(-) | length=1681	1.64591	3.12946	2.12318	21.3931	21.6244	100	3	23.039	22.9336	100	3	22	13	12	20.3	12.7	11.3	178.45	0	93.921	103180000	55	21.6244	21.6692	20.8857	22.7394	23.444	22.9336
GL50803_10810	GL50803_10810	GL50803_10810 | organism=Giardia_Assemblage_A_isolate_WB | product=Hypothetical protein | location=GLCHR02:474222-475061(-) | length=279	1.61025	3.05305	2.95093	23.8333	23.6559	100	3	25.4435	25.474	100	3	10	10	10	46.6	46.6	46.6	32.374	0	25.434	589010000	67	23.6559	23.6318	24.2121	25.4815	25.375	25.474	Ebp2 ; Eukaryotic rRNA processing protein EBP2		3.8e-54
GL50803_95162	GL50803_95162	GL50803_95162 | organism=Giardia_Assemblage_A_isolate_WB | product=Tenascin-like | location=GLCHR05:820580-822298(-) | length=572	1.58481	2.99968	3.12873	26.8147	26.7166	100	3	28.3995	28.4229	100	3	20	20	20	48.4	48.4	48.4	61.787	0	323.31	3448500000	308	27.1223	26.6051	26.7166	28.4229	28.5001	28.2755
GL50803_3470	GL50803_3470	GL50803_3470 | organism=Giardia_Assemblage_A_isolate_WB | product=ABC transporter family protein | location=GLCHR05:1741716-1745057(+) | length=1113	1.53563	2.89915	1.28896	22.2482	22.2482	66.6667	2	23.7838	23.736	100	3	8	8	8	12.1	12.1	12.1	125.17	0	14.163	134570000	26	22.8659	NaN	21.6305	23.736	23.5943	24.021
GL50803_14299	GL50803_14299	GL50803_14299 | organism=Giardia_Assemblage_A_isolate_WB | product=Hypothetical protein | location=GLCHR04:1818916-1819341(-) | length=141	1.50509	2.83843	2.98669	23.6183	23.735	100	3	25.1234	25.1251	100	3	2	2	2	22	22	22	15.554	0	36.863	453640000	83	23.8295	23.735	23.2905	25.2242	25.1251	25.021	Highdosage growth inhibitor YER057cp (YEO7_YEAST) {Baker's yeast (Saccharomyces cerevisiae)		8.9e-22
GL50803_15026	GL50803_15026	GL50803_15026 | organism=Giardia_Assemblage_A_isolate_WB | product=Src-associated protein-like protein | location=GLCHR05:3739486-3741267(+) | length=593	1.4966	2.82178	0	21.5559	21.5559	66.6667	2	NaN	NaN	33.3333	1	6	6	6	13.8	13.8	13.8	64.869	0	8.57	80194000	12	21.5319	NaN	21.5799	23.0525	NaN	NaN
GL50803_11772	GL50803_11772	GL50803_11772 | organism=Giardia_Assemblage_A_isolate_WB | product=Hypothetical protein | location=GLCHR02:1146968-1148200(+) | length=410	1.47076	2.77169	3.33389	22.2164	22.2152	100	3	23.6872	23.7216	100	3	5	5	5	21.5	21.5	21.5	43.943	0	30.393	233960000	57	22.3938	22.2152	22.0404	23.7216	23.5068	23.8333	Vpu ; Vpu protein/ VSP ; Giardia variant-specific surface protein		0.011/2.1
GL50803_4812	GL50803_4812	GL50803_4812 | organism=Giardia_Assemblage_A_isolate_WB | product=Beta-giardin | location=GLCHR04:2015776-2016594(+) | length=272	1.39338	2.62693	4.26139	29.9139	29.8605	100	3	31.3073	31.2828	100	3	40	40	40	87.1	87.1	87.1	30.876	0	323.31	98768000000	1687	29.8575	29.8605	30.0238	31.4105	31.2286	31.2828
GL50803_8742	GL50803_8742	GL50803_8742 | organism=Giardia_Assemblage_A_isolate_WB | product=Extracellular nuclease, putative | location=GLCHR04:956114-956932(-) | length=272	1.37671	2.59675	1.31984	21.5304	21.7245	100	3	22.9072	22.6695	100	3	3	3	3	14	14	14	30.78	0	4.7755	65688000	9	21.7245	22.016	20.8509	23.5788	22.6695	22.4732
GL50803_16194	GL50803_16194	GL50803_16194 | organism=Giardia_Assemblage_A_isolate_WB | product=Hypothetical protein | location=GLCHR05:1615423-1618014(-) | length=863	1.3136	2.48562	2.17879	23.6925	23.6929	100	3	25.0061	25.0443	100	3	7	7	7	11.4	11.4	11.4	99.178	0	4.9213	229120000	26	23.4054	23.9792	23.6929	25.0443	24.6556	25.3183
GL50803_16588	GL50803_16588	GL50803_16588 | organism=Giardia_Assemblage_A_isolate_WB | product=Hypothetical protein | location=GLCHR01:330893-331261(+) | length=122	1.29433	2.45263	2.27764	28.5443	28.6566	100	3	29.8386	29.9428	100	3	9	9	9	71.3	71.3	71.3	11.953	0	114.31	13710000000	375	28.3068	28.6566	28.6695	30.1253	29.9428	29.4478	Ribosome; eukaryotic ribosome, homology modeling, de; 8.8A {Saccharomyces cerevisiae}		3.3e-21
GL50803_13584	GL50803_13584	GL50803_13584 | organism=Giardia_Assemblage_A_isolate_WB | product=Hypothetical protein | location=CH991767:1110208-1111368(+) | length=386	1.24689	2.3733	2.10716	26.8218	26.7764	100	3	28.0687	28.2297	100	3	25	25	25	72.5	72.5	72.5	43.636	0	323.31	9805000000	431	26.7764	26.5658	27.1233	28.2922	28.2297	27.6842	-
GL50803_7715	GL50803_7715	GL50803_7715 | organism=Giardia_Assemblage_A_isolate_WB | product=High cysteine membrane protein Group 1 | location=GLCHR03:1253392-1255440(+) | length=682	1.24359	2.36787	1.76867	22.6697	22.6432	100	3	23.9133	23.9361	100	3	11	11	11	26.8	26.8	26.8	72.83	0	61.749	200600000	56	23.1919	22.6432	22.1739	23.7026	24.1011	23.9361
GL50803_33513	GL50803_33513	GL50803_33513 | organism=Giardia_Assemblage_A_isolate_WB | product=Hypothetical protein | location=GLCHR01:743431-744900(+) | length=489	1.23081	2.34699	0	NaN	NaN	33.3333	1	21.7385	22.0687	100	3	6	6	6	20	20	20	54.919	0	9.6101	59108000	15	NaN	NaN	20.5077	22.0687	22.2688	20.8779
GL50803_21321	GL50803_21321	GL50803_21321 | organism=Giardia_Assemblage_A_isolate_WB | product=High cysteine membrane protein Group 5 | location=GLCHR04:2266029-2268056(-) | length=675	1.22344	2.33503	1.63305	22.5199	22.6964	100	3	23.7433	23.6708	100	3	14	9	9	34.7	24.1	24.1	72.772	0	49.214	259100000	55	22.8131	22.6964	22.0501	23.357	23.6708	24.2021
GL50803_8687	GL50803_8687	GL50803_8687 | organism=Giardia_Assemblage_A_isolate_WB | product=Tenascin precursor | location=GLCHR04:1562019-1563533(-) | length=504	1.22079	2.33075	2.43727	22.8747	22.8747	66.6667	2	24.0955	24.0332	100	3	6	5	5	25.6	23.2	23.2	53.969	0	53.047	88726000	38	22.9471	NaN	22.8024	23.9514	24.3019	24.0332
GL50803_16877	GL50803_16877	GL50803_16877 | organism=Giardia_Assemblage_A_isolate_WB | product=Zinc finger domain | location=GLCHR02:399455-399841(+) | length=128	1.21779	2.3259	2.28925	23.4394	23.405	100	3	24.6572	24.5689	100	3	5	5	5	50.8	50.8	50.8	14.672	0	12.446	239380000	21	23.1713	23.405	23.742	24.9379	24.4648	24.5689	Zinc finger protein 593; 60S, pre-60S, pre-ribosome, human 60S, human pre-ribosome, NMD3, human NMD3, RIBOSOME; HET: I4U	100	1.3e-36
GL50803_9087	GL50803_9087	GL50803_9087 | organism=Giardia_Assemblage_A_isolate_WB | product=Hypothetical protein | location=GLCHR02:973324-973830(+) | length=168	1.21199	2.31657	2.22722	22.0183	21.8645	100	3	23.2303	23.381	100	3	5	5	5	35.7	35.7	35.7	19.297	0	5.816	115330000	15	21.8645	21.836	22.3545	23.3843	22.9257	23.381	yst0336 - Saccharomyces cerevisiae		1.5e-51
GL50803_40517	GL50803_40517	GL50803_40517 | organism=Giardia_Assemblage_A_isolate_WB | product=Hypothetical protein | location=GLCHR01:189731-190519(+) | length=262	1.20853	2.31102	4.04737	23.162	23.149	100	3	24.3705	24.4109	100	3	5	5	5	27.1	27.1	27.1	29.145	0	6.3415	227870000	22	23.0858	23.149	23.2512	24.4109	24.2556	24.4451
GL50803_13475	GL50803_13475	GL50803_13475 | organism=Giardia_Assemblage_A_isolate_WB | product=Axoneme-associated protein GASP-180 | location=GLCHR05:1995462-2001836(-) | length=2124	1.19448	2.28862	2.06398	25.4799	25.4622	100	3	26.6744	26.6508	100	3	50	50	50	36.3	36.3	36.3	236.33	0	268.01	3561900000	370	25.4622	25.1619	25.8156	26.9657	26.6508	26.4068
GL50803_21053	GL50803_21053	GL50803_21053 | organism=Giardia_Assemblage_A_isolate_WB | product=Hypothetical protein | location=GLCHR05:3834025-3836088(-) | length=687	1.18156	2.26821	1.31059	22.0033	21.9669	100	3	23.1849	23.0523	100	3	7	7	7	14.3	14.3	14.3	77.598	0	12.141	163310000	54	22.6901	21.9669	21.3529	23.5228	23.0523	22.9795	Memo ; Memo-like protein/ 2-amino-5-chlorophenol 1,6-dioxygenase alpha subunit; CNBC, OXIDOREDUCTASE, 2-HIS-1-CARBOXYLATE FACIAL TRIAD MOTIF, EXTR		5.1e-31/ 2.8e-15
GL50803_16721	GL50803_16721	GL50803_16721 | organism=Giardia_Assemblage_A_isolate_WB | product=High cysteine membrane protein Group 2 | location=GLCHR05:3760118-3761986(+) | length=622	1.17244	2.25392	3.11147	22.9039	22.933	100	3	24.0763	24.1279	100	3	9	9	9	20.9	20.9	20.9	66.923	0	88.715	335730000	85	22.933	22.6949	23.0837	23.9597	24.1413	24.1279
GL50803_14583	GL50803_14583	GL50803_14583 | organism=Giardia_Assemblage_A_isolate_WB | product=Hypothetical protein | location=GLCHR03:1234345-1234899(+) | length=184	1.16751	2.24624	0.728537	22.1952	22.1952	66.6667	2	23.3627	22.9957	100	3	4	4	4	29.3	29.3	29.3	20.567	0	7.3991	78875000	8	22.4407	21.9497	NaN	24.3728	22.9957	22.7197
GL50803_16779	GL50803_16779	GL50803_16779 | organism=Giardia_Assemblage_A_isolate_WB | product=Cathepsin B precursor | location=GLCHR04:2538162-2539058(+) | length=298	1.13302	2.19318	3.43529	28.3935	28.3948	100	3	29.5265	29.5342	100	3	13	13	9	62.8	62.8	51	32.761	0	255.08	5356800000	220	28.5624	28.3948	28.2232	29.4766	29.5688	29.5342
GL50803_21444	GL50803_21444	GL50803_21444 | organism=Giardia_Assemblage_A_isolate_WB | product=Spindle pole protein, putative | location=CH991767:864496-866262(+) | length=588	1.12901	2.18708	2.25913	24.9102	24.8405	100	3	26.0392	26.0848	100	3	28	28	28	48.8	48.8	48.8	66.084	0	160.3	3099900000	252	24.6515	24.8405	25.2387	26.2097	26.0848	25.8232
GL50803_113677	GL50803_113677	GL50803_113677 | organism=Giardia_Assemblage_A_isolate_WB | product=Coiled-coil protein | location=GLCHR02:1450392-1457219(+) | length=2275	1.10447	2.1502	1.8049	26.2482	26.1962	100	3	27.3527	27.4713	100	3	134	134	134	76.9	76.9	76.9	254.97	0	323.31	21928000000	1601	26.1962	26.0827	26.4657	27.7124	27.4713	26.8744	Myosin heavy chain 11; myosin, motor, inhibited state, shutdown state, smooth muscle, CONTRACTILE PROTEIN; HET: PO4, ADP	100	8.2e-24
GL50803_86676	GL50803_86676	GL50803_86676 | organism=Giardia_Assemblage_A_isolate_WB | product=Delta giardin | location=GLCHR05:3465546-3466427(-) | length=293	1.09378	2.13432	2.84517	27.7193	27.5882	100	3	28.8131	28.8132	100	3	22	22	22	67.6	67.6	67.6	33.657	0	272.53	19095000000	605	27.5845	27.5882	27.9852	28.74	28.8132	28.886
GL50803_11982	GL50803_11982	GL50803_11982 | organism=Giardia_Assemblage_A_isolate_WB | product=Hypothetical protein | location=GLCHR01:1058453-1059184(+) | length=243	1.06314	2.08947	0	NaN	NaN	33.3333	1	24.0649	24.0649	66.6667	2	4	4	4	26.3	26.3	26.3	28.022	0	14.56	78681000	9	NaN	NaN	23.0017	23.9387	NaN	24.1911
GL50803_41212	GL50803_41212	GL50803_41212 | organism=Giardia_Assemblage_A_isolate_WB | product=Hypothetical protein | location=CH991767:1106175-1110134(+) | length=1319	1.05062	2.07142	2.00502	26.2808	26.2241	100	3	27.3314	27.4574	100	3	90	90	90	67.6	67.6	67.6	149.29	0	323.31	23058000000	1301	26.2241	26.1465	26.4718	27.6067	27.4574	26.9302	Myosin heavy chain 11; myosin, motor, inhibited state, shutdown state, smooth muscle, CONTRACTILE PROTEIN; HET: PO4, ADP		5.4e-32
GL50803_17236	GL50803_17236	GL50803_17236 | organism=Giardia_Assemblage_A_isolate_WB | product=Hypothetical protein | location=GLCHR03:533539-535560(+) | length=673	1.04641	2.06538	1.31847	21.7661	21.7439	100	3	22.8125	22.7564	100	3	6	6	6	11.7	11.7	11.7	75.742	0	4.578	60557000	10	21.7439	21.7427	21.8118	22.2	22.7564	23.4812	OpgC_C ; OpgC protein		0.0022
GL50803_11287	GL50803_11287	GL50803_11287 | organism=Giardia_Assemblage_A_isolate_WB | product=Ribosomal protein L7Ae | location=GLCHR04:1439887-1440255(+) | length=122	1.03735	2.05245	1.75722	22.9542	22.8882	100	3	23.9916	23.8958	100	3	7	7	7	65.6	65.6	65.6	12.853	0	17.755	421150000	107	22.7866	23.1879	22.8882	24.4413	23.6377	23.8958
GL50803_3910	GL50803_3910	GL50803_3910 | organism=Giardia_Assemblage_A_isolate_WB | product=Hypothetical protein | location=GLCHR05:2260480-2260851(-) | length=123	1.03382	2.04744	2.46987	27.1299	27.1029	100	3	28.1638	28.1845	100	3	13	5	5	82.9	38.2	38.2	13.724	0	69.137	3745800000	264	27.3687	27.1029	26.9182	28.1845	28.3298	27.977	Putative oxidoreductase; APC23140, meticillin-resistant Staphylococcus aureus, oxidoreductase, thioredoxin fold, Structu		5.6e-18
GL50803_4410	GL50803_4410	GL50803_4410 | organism=Giardia_Assemblage_A_isolate_WB | product=SALP-1 | location=GLCHR04:475295-476062(-) | length=255	1.02185	2.03052	2.02477	26.9425	26.96	100	3	27.9644	28.0447	100	3	20	20	20	70.2	70.2	70.2	29.827	0	140.66	12260000000	399	26.96	26.7988	27.0688	28.2703	28.0447	27.5782
GL50803_14017	GL50803_14017	GL50803_14017 | organism=Giardia_Assemblage_A_isolate_WB | product=High cysteine membrane protein Group 2 | location=GLCHR04:2318164-2320683(-) | length=839	1.01255	2.01747	2.80978	22.9175	22.8811	100	3	23.9301	23.9012	100	3	13	13	13	27.1	27.1	27.1	89.726	0	122.73	327760000	109	23.1279	22.8811	22.7436	23.9012	23.8275	24.0614
GL50803_6436	GL50803_6436	GL50803_6436 | organism=Giardia_Assemblage_A_isolate_WB | product=Guanine phosphoribosyltransferase | location=GLCHR03:1394720-1395412(-) | length=230	0.994225	1.99201	2.71063	23.8023	23.7681	100	3	24.7965	24.744	100	3	8	8	8	36.1	36.1	36.1	26.328	0	11.651	637980000	55	23.6374	23.7681	24.0013	24.9669	24.744	24.6786
GL50803_4152	GL50803_4152	GL50803_4152 | organism=Giardia_Assemblage_A_isolate_WB | product=Hypothetical protein | location=GLCHR04:1458875-1459192(-) | length=105	0.99111	1.98771	0	22.5155	22.5155	66.6667	2	NaN	NaN	33.3333	1	3	3	3	41	41	41	11.992	0	3.0675	84791000	15	22.6886	22.3424	NaN	NaN	NaN	23.5066
GL50803_15048	GL50803_15048	GL50803_15048 | organism=Giardia_Assemblage_A_isolate_WB | product=ATP-dependent RNA helicase-like protein | location=GLCHR05:1698177-1700147(+) | length=656	0.984786	1.97902	2.92444	26.8941	26.8866	100	3	27.8789	27.8906	100	3	36	36	35	59.3	59.3	57.6	73.378	0	323.31	15151000000	745	26.8866	26.9625	26.8333	27.8906	28.0697	27.6764
GL50803_3419	GL50803_3419	GL50803_3419 | organism=Giardia_Assemblage_A_isolate_WB | product=Hypothetical protein | location=GLCHR04:1261191-1261712(-) | length=173	0.981467	1.97447	1.47404	22.2155	22.0796	100	3	23.1969	23.0818	100	3	7	7	7	34.1	34.1	34.1	20.375	0	9.8396	123300000	26	21.9982	22.0796	22.5686	23.6797	23.0818	22.8292	Dynein regulatory complex subunit 4; cilia, native, complex, microtubule, mechanoregulation, STRUCTURAL PROTEIN; HET: GT + SHE3 ; SWI5-dependent HO expression protein 3	98.67 + 98.39	0.00013 + 0.0011
GL50803_11305	GL50803_11305	GL50803_11305 | organism=Giardia_Assemblage_A_isolate_WB | product=Hypothetical protein | location=GLCHR04:1420642-1421253(+) | length=203	0.967606	1.95559	1.11999	23.8525	23.6637	100	3	24.8201	25.133	100	3	5	5	5	22.2	22.2	22.2	22.378	0	6.9456	332770000	37	23.6637	23.6271	24.2667	25.133	25.2047	24.1226
GL50803_116477	GL50803_116477;GL50803_99743;GL50803_111903;GL50803_14307;GL50803_137610;GL50803_114277	GL50803_116477 | organism=Giardia_Assemblage_A_isolate_WB | product=VSP | location=GLCHR05:1164112-1166358(-) | length=748	0.962368	1.94851	0.594966	18.3352	18.456	100	3	19.2976	19.6782	100	3	20	20	15	45.9	45.9	33.8	76.114	0	149.74	197350000	79	18.456	18.0373	18.5124	19.6782	20.2877	17.9269
GL50803_5890	GL50803_5890	GL50803_5890 | organism=Giardia_Assemblage_A_isolate_WB | product=Hypothetical protein | location=GLCHR01:938908-939228(+) | length=106	0.956277	1.9403	1.40341	23.4349	23.3958	100	3	24.3912	24.5861	100	3	3	3	3	29.2	29.2	29.2	12.035	0	7.2752	157150000	26	23.8495	23.3958	23.0595	24.6357	23.9519	24.5861	-
GL50803_5258	GL50803_5258	GL50803_5258 | organism=Giardia_Assemblage_A_isolate_WB | product=Hypothetical protein | location=GLCHR04:2055591-2055911(-) | length=106	0.955882	1.93977	1.11687	25.3011	25.1897	100	3	26.257	26.5397	100	3	5	5	5	40.6	40.6	40.6	11.782	0	11.165	839290000	60	24.878	25.1897	25.8357	26.5486	26.5397	25.6827
GL50803_17249	GL50803_17249	GL50803_17249 | organism=Giardia_Assemblage_A_isolate_WB | product=Coiled-coil protein | location=GLCHR04:330287-335314(-) | length=1675	0.954053	1.93731	2.1955	26.3151	26.169	100	3	27.2691	27.3682	100	3	104	104	104	64	64	64	190.52	0	323.31	20038000000	1237	26.169	26.1573	26.6189	27.3682	27.3716	27.0675	Myosin 2 heavy chain striated muscle; myosin, thick filament, insect flight muscle, MOTOR PROTEIN; 6.2A {Lethocerus indi	100	1e-27
GL50803_11319	GL50803_11319	GL50803_11319 | organism=Giardia_Assemblage_A_isolate_WB | product=U3 small nucleolar ribonucleoprotein protein IMP3, putative | location=GLCHR02:1238169-1238723(-) | length=184	0.941902	1.92106	2.18293	23.6181	23.6449	100	3	24.56	24.5343	100	3	3	3	3	20.1	20.1	20.1	21.689	0	4.4765	252720000	27	23.5571	23.6449	23.6522	24.2637	24.8819	24.5343
GL50803_8415	GL50803_8415	GL50803_8415 | organism=Giardia_Assemblage_A_isolate_WB | product=Hypothetical protein | location=GLCHR05:1320864-1322075(+) | length=403	0.939887	1.91838	1.2717	23.9577	24.0811	100	3	24.8976	24.9603	100	3	19	19	19	63.5	63.5	63.5	46.171	0	233.12	1012000000	118	23.7047	24.0874	24.0811	25.4228	24.9603	24.3098
GL50803_8002	GL50803_8002	GL50803_8002 | organism=Giardia_Assemblage_A_isolate_WB | product=Hypothetical protein | location=GLCHR02:1086416-1087129(-) | length=237	0.939223	1.9175	1.77165	23.8526	24.0096	100	3	24.7918	24.7192	100	3	8	8	8	40.9	40.9	40.9	27.387	0	83.834	568270000	73	23.4722	24.0096	24.0759	24.7192	24.59	25.0662
GL50803_96570	GL50803_96570	GL50803_96570 | organism=Giardia_Assemblage_A_isolate_WB | product=Hypothetical protein | location=GLCHR05:3146970-3151853(+) | length=1627	0.932645	1.90877	1.56042	23.6909	23.686	100	3	24.6235	24.8195	100	3	38	38	38	47.1	47.1	47.1	175.43	0	194.97	1401100000	283	23.686	23.8857	23.5009	24.927	24.8195	24.1241	CEP44 ; Centrosomal spindle body, CEP44	95.3	0.079
GL50803_92645	GL50803_92645	GL50803_92645 | organism=Giardia_Assemblage_A_isolate_WB | product=5 nucleotidase family protein | location=GLCHR05:3319656-3321461(+) | length=601	0.932463	1.90853	3.08334	23.8041	23.7222	100	3	24.7366	24.7416	100	3	17	17	17	46.4	46.4	46.4	66.815	0	193.92	1229400000	198	23.9719	23.7222	23.7182	24.6307	24.8374	24.7416
GL50803_32999	GL50803_32999	GL50803_32999 | organism=Giardia_Assemblage_A_isolate_WB | product=Hypothetical protein | location=CH991767:1144475-1145860(+) | length=461	0.930996	1.90659	2.29343	24.0625	24.0491	100	3	24.9935	25.0332	100	3	21	21	21	60.3	60.3	60.3	51.467	0	323.31	2155300000	273	24.0491	24.0239	24.1144	25.2572	25.0332	24.69
GL50803_104250	GL50803_104250	GL50803_104250 | organism=Giardia_Assemblage_A_isolate_WB | product=Hypothetical protein | location=GLCHR04:684965-685336(+) | length=123	0.927358	1.90179	2.44118	29.5125	29.596	100	3	30.4399	30.5011	100	3	13	13	5	82.9	82.9	38.2	13.842	0	232.52	40310000000	591	29.6161	29.596	29.3254	30.6088	30.5011	30.2097	Putative oxidoreductase; APC23140, meticillin-resistant Staphylococcus aureus, oxidoreductase, thioredoxin fold, Structu	99.8	5.9e-18
GL50803_8048	GL50803_8048	GL50803_8048 | organism=Giardia_Assemblage_A_isolate_WB | product=Hypothetical protein | location=GLCHR01:1444829-1446064(-) | length=411	0.925277	1.89905	2.64353	25.3962	25.3777	100	3	26.3214	26.4088	100	3	5	5	5	10.9	10.9	10.9	45.953	0	90.101	700280000	52	25.5736	25.2373	25.3777	26.1393	26.4162	26.4088	-
GL50803_7188	GL50803_7188	GL50803_7188 | organism=Giardia_Assemblage_A_isolate_WB | product=Hypothetical protein | location=GLCHR05:4029727-4033038(-) | length=1103	0.916283	1.88725	4.07739	25.5582	25.5224	100	3	26.4745	26.5126	100	3	26	26	26	30.8	30.8	30.8	115.62	0	241.51	3755900000	335	25.6317	25.5204	25.5224	26.5215	26.3892	26.5126	2x Immunoglobulin A1 protease; metalloprotease, IgA1, IMMUNE SYSTEM;{Streptococcus pneumoniae (strain ATCC BAA-255 / R6)} + Integrin beta-8; glycoprotein, adhesion, signaling, SIGNALING PROTEIN; HET: BMA, MAN, NAG; 3.3A {Homo sapiens}/VSP	98.77 + 97.36/ 94.63	0.000002 + 0.0013/0.35
GL50803_33978	GL50803_33978	GL50803_33978 | organism=Giardia_Assemblage_A_isolate_WB | product=Hypothetical protein | location=GLCHR05:2260094-2260438(-) | length=114	0.91147	1.88096	2.48963	21.7771	21.7403	100	3	22.6886	22.5872	100	3	3	3	3	34.2	34.2	34.2	12.993	0	4.6825	76998000	26	21.7403	21.9401	21.6511	22.9213	22.5872	22.5573	Adaptive-response sensory-kinase sasA; Alpha/Beta protein, Thioredoxin fold, TRANSFERASE; NMR {Synechococcus elongatus}	99.61	1.1e-13
GL50803_14174	GL50803_14174	GL50803_14174 | organism=Giardia_Assemblage_A_isolate_WB | product=Glutamate-rich WD-repeat protein | location=GLCHR02:891542-893137(-) | length=531	0.891425	1.85501	3.3824	23.7777	23.7776	100	3	24.6691	24.7312	100	3	11	11	11	30.7	30.7	30.7	58.084	0	30.257	632450000	80	23.7776	23.7075	23.848	24.7312	24.7501	24.5261	U4/U6 small nuclear ribonucleoprotein Prp4; RNP complex, splicing, RNA, protein, spliceosome	100	7.1e-31
GL50803_14046	GL50803_14046	GL50803_14046 | organism=Giardia_Assemblage_A_isolate_WB | product=Hypothetical protein | location=GLCHR04:1399871-1400299(+) | length=142	0.882228	1.84322	1.20992	20.3571	20.3571	66.6667	2	21.2393	21.1255	100	3	1	1	1	12	12	12	15.516	0	82.303	28158000	25	20.6328	NaN	20.0813	21.5772	21.1255	21.0152	TMEM100 ; Transmembrane protein 100	92.84	0.79
GL50803_16774	GL50803_16774	GL50803_16774 | organism=Giardia_Assemblage_A_isolate_WB | product=Trichohyalin | location=GLCHR04:1205204-1207027(-) | length=607	0.881821	1.8427	0.691667	19.7187	19.9804	100	3	20.6005	20.266	100	3	5	5	5	7.9	7.9	7.9	70.622	0.00065424	2.7073	23776000	17	19.1872	19.9804	19.9884	19.9219	20.266	21.6135
GL50803_17337	GL50803_17337	GL50803_17337 | organism=Giardia_Assemblage_A_isolate_WB | product=Ribosomal protein P1B | location=GLCHR01:683669-684025(-) | length=118	0.870332	1.82808	1.837	28.7732	28.806	100	3	29.6436	29.7153	100	3	4	4	4	67.8	67.8	67.8	11.843	0	93.737	6148600000	129	28.806	28.9602	28.5535	29.9035	29.7153	29.3118
GL50803_14660	GL50803_14660	GL50803_14660 | organism=Giardia_Assemblage_A_isolate_WB | product=Hypothetical protein | location=GLCHR03:514242-514598(-) | length=118	0.868557	1.82584	1.31496	24.7089	24.5854	100	3	25.5775	25.3873	100	3	5	5	5	44.1	44.1	44.1	13.568	0	11.952	625970000	48	24.4134	24.5854	25.1279	26.0202	25.3249	25.3873
GL50803_24505	GL50803_24505	GL50803_24505 | organism=Giardia_Assemblage_A_isolate_WB | product=Hypothetical protein | location=GLCHR05:1461199-1464702(+) | length=1167	0.867698	1.82475	1.40956	22.9627	23.0325	100	3	23.8304	23.642	100	3	5	5	5	6.4	6.4	6.4	128.51	0	18.161	191300000	41	22.7791	23.0325	23.0763	23.642	24.3654	23.4837	Major cold shock protein {Bacillus caldolyticus [TaxId: 1394]}	97.27	0.0013
GL50803_11885	GL50803_11885	GL50803_11885 | organism=Giardia_Assemblage_A_isolate_WB | product=Phosphatase 1 regulatory subunit, putative | location=GLCHR03:1105467-1106900(+) | length=477	0.866488	1.82322	2.58102	22.2403	22.2521	100	3	23.1068	23.2273	100	3	6	6	6	23.1	23.1	23.1	53.593	0	24.652	135950000	31	22.2783	22.2521	22.1905	23.2273	22.8524	23.2407
GL50803_17471	GL50803_17471	GL50803_17471 | organism=Giardia_Assemblage_A_isolate_WB | product=Hypothetical protein | location=GLCHR05:4320174-4323863(+) | length=1229	0.861997	1.81755	0	21.2703	21.2703	66.6667	2	NaN	NaN	33.3333	1	5	5	5	7.6	7.6	7.6	138.45	0	15.113	37070000	18	21.018	NaN	21.5226	NaN	NaN	22.1323
GL50803_32419	GL50803_32419	GL50803_32419 | organism=Giardia_Assemblage_A_isolate_WB | product=Hypothetical protein | location=GLCHR05:3039566-3041260(+) | length=564	0.861476	1.8169	1.42754	22.7529	22.5528	100	3	23.6144	23.6764	100	3	6	6	6	17	17	17	62.071	0	17.751	205650000	27	22.4124	23.2936	22.5528	23.6764	23.6807	23.4862	Lipopolysaccharide-binding protein; beta barrel, immune response, lipopolysaccharide, blood, LIPID BINDING PROTEIN; HET:	100	2.3e-40
GL50803_16374	GL50803_16374	GL50803_16374 | organism=Giardia_Assemblage_A_isolate_WB | product=High cysteine membrane protein Group 2 | location=GLCHR05:1287564-1289774(+) | length=736	0.851912	1.80489	1.72924	22.1799	22.1957	100	3	23.0318	22.9881	100	3	7	7	7	15.6	15.6	15.6	79.633	0	16.417	111630000	23	22.4993	22.1957	21.8448	23.2534	22.9881	22.854
GL50803_13897	GL50803_13897	GL50803_13897 | organism=Giardia_Assemblage_A_isolate_WB | product=MCT-1 protein-like protein | location=GLCHR05:3812658-3813371(+) | length=237	0.848895	1.80112	2.15316	23.5342	23.5238	100	3	24.3831	24.3821	100	3	10	10	10	55.7	55.7	55.7	26.397	0	31.262	599950000	82	23.806	23.5238	23.2727	24.3821	24.2729	24.4942	Malignant T cell-amplified sequence 1; structural genomics consortium, surface entropy reduction, SGC, RNA binding Prote	99.96	1.5e-26
GL50803_111987	GL50803_111987;GL50803_10410	GL50803_111987 | organism=Giardia_Assemblage_A_isolate_WB | product=Hypothetical protein | location=GLCHR05:2751855-2752598(-) | length=247	0.847576	1.79948	2.29345	22.399	22.3329	100	3	23.2466	23.3178	100	3	8	6	5	46.2	42.9	34.8	27.501	0	12.13	107870000	20	22.3329	22.2853	22.5788	23.3178	23.413	23.0089	Ankyrin-2,Ankyrin-2; ANK REPEAT, PROTEIN-PROTEIN INTERACTION, STRUCTURAL PROTEIN, PROTEIN BINDING, AUTO-INHIBITION; HET:	100	8.8e-33
GL50803_17198	GL50803_17198	GL50803_17198 | organism=Giardia_Assemblage_A_isolate_WB | product=Leucine-rich repeat protein | location=GLCHR05:3311399-3313750(+) | length=783	0.847125	1.79891	2.2417	23.5886	23.5118	100	3	24.4357	24.317	100	3	10	10	10	16.9	16.9	16.9	85.958	0	42.703	583510000	65	23.7865	23.4675	23.5118	24.6786	24.317	24.3115	Gamma-interferon-inducible lysosomal thiol reductase; Interferon gamma, thioreductase, antigen presentation, OXIDOREDUCT + Pollen-specific leucine-rich repeat extensin-like protein 1; Leucine rich extensin, peptide signaling, cell wall signali	99.94 + 99.86	4.8E-26 + 8.5e-20
GL50803_5665	GL50803_5665	GL50803_5665 | organism=Giardia_Assemblage_A_isolate_WB | product=Ubiquitin/ribosomal protein CEP52 | location=GLCHR01:1088580-1088963(+) | length=127	0.84387	1.79486	1.06321	28.1595	28.4256	100	3	29.0034	29.0408	100	3	1	1	1	7.9	7.9	7.9	14.321	0	5.5457	3153100000	92	27.4713	28.4256	28.5815	28.7499	29.2194	29.0408
GL50803_16623	GL50803_16623	GL50803_16623 | organism=Giardia_Assemblage_A_isolate_WB | product=Hypothetical protein | location=GLCHR05:3197790-3198296(+) | length=168	0.839184	1.78904	1.45647	21.7118	21.7118	66.6667	2	22.551	22.551	66.6667	2	4	4	4	36.3	36.3	36.3	19.182	0	11.101	95226000	22	21.8117	NaN	21.6119	22.6774	22.4245	NaN
GL50803_16842	GL50803_16842	GL50803_16842 | organism=Giardia_Assemblage_A_isolate_WB | product=High cysteine membrane protein Group 2 | location=GLCHR04:2353365-2355533(-) | length=722	0.838573	1.78828	0	NaN	NaN	33.3333	1	22.8164	22.7554	100	3	5	5	5	13.4	13.4	13.4	75.876	0	23.435	55892000	26	21.9778	NaN	NaN	22.7554	22.9498	22.7439
GL50803_114626	GL50803_114626;GL50803_114161;GL50803_103983	GL50803_114626 | organism=Giardia_Assemblage_A_isolate_WB | product=High cysteine membrane protein EGF-like | location=GLCHR05:4096982-4102039(+) | length=1685	0.828723	1.77611	2.02285	24.7687	24.786	100	3	25.5974	25.7115	100	3	38	38	12	37.7	37.7	11.3	177.86	0	290.71	1744600000	313	24.803	24.786	24.7171	25.8275	25.7115	25.2532
GL50803_2340	GL50803_2340	GL50803_2340 | organism=Giardia_Assemblage_A_isolate_WB | product=Hypothetical protein | location=GLCHR01:998178-998636(-) | length=152	0.813815	1.75785	1.25152	22.2331	22.2846	100	3	23.0469	23.077	100	3	4	4	4	35.5	35.5	35.5	17.117	0	7.1894	123980000	42	21.9958	22.4189	22.2846	23.077	23.5136	22.5501	-
GL50803_16173	GL50803_16173	GL50803_16173 | organism=Giardia_Assemblage_A_isolate_WB | product=U3 small nucleolar ribonucleoprotein protein IMP4, putative | location=GLCHR01:316639-317490(+) | length=283	0.812824	1.75665	1.19035	24.1686	24.0613	100	3	24.9814	25.1764	100	3	13	13	13	62.5	62.5	62.5	32.416	0	58.535	800920000	109	23.9674	24.477	24.0613	24.4289	25.3389	25.1764
GL50803_5800	GL50803_5800	GL50803_5800 | organism=Giardia_Assemblage_A_isolate_WB | product=Hypothetical protein | location=GLCHR02:651732-652538(-) | length=268	0.804834	1.74694	2.79002	27.286	27.3549	100	3	28.0908	28.0589	100	3	13	13	13	69	69	69	29.65	0	189.77	9140200000	329	27.3549	27.3661	27.1369	27.979	28.0589	28.2346
GL50803_17280	GL50803_17280	GL50803_17280 | organism=Giardia_Assemblage_A_isolate_WB | product=Hypothetical protein | location=GLCHR05:2238569-2239459(+) | length=296	0.803318	1.74511	0	NaN	NaN	33.3333	1	NaN	NaN	33.3333	1	4	4	4	25.7	25.7	25.7	33.479	0	4.709	177150000	14	NaN	23.3355	NaN	24.1388	NaN	NaN
GL50803_14670	GL50803_14670	GL50803_14670 | organism=Giardia_Assemblage_A_isolate_WB | product=Protein disulfide isomerase PDI3 | location=GLCHR01:1403992-1404342(-) | length=116	0.79673	1.73716	2.13585	28.6186	28.5537	100	3	29.4153	29.4623	100	3	4	4	3	49.1	49.1	40.5	12.669	0	176.05	9037000000	244	28.5537	28.5238	28.7783	29.6245	29.4623	29.1592
GL50803_6372	GL50803_6372	GL50803_6372 | organism=Giardia_Assemblage_A_isolate_WB | product=High cysteine protein | location=GLCHR03:720533-722134(-) | length=533	0.796561	1.73696	2.12262	25.9566	25.9194	100	3	26.7532	26.7967	100	3	13	13	13	34.9	34.9	34.9	56.011	0	291.28	4291900000	245	26.2262	25.9194	25.7242	26.6266	26.7967	26.8362
GL50803_16332	GL50803_16332	GL50803_16332 | organism=Giardia_Assemblage_A_isolate_WB | product=Coiled-coil protein | location=GLCHR03:65695-70908(+) | length=1737	0.796548	1.73694	0.972479	21.6638	21.4921	100	3	22.4603	22.4172	100	3	21	21	21	16.6	16.6	16.6	196.41	0	28.757	281630000	59	21.1541	21.4921	22.3451	22.7343	22.4172	22.2294
GL50803_12148	GL50803_12148	GL50803_12148 | organism=Giardia_Assemblage_A_isolate_WB | product=Kinase, NEK | location=GLCHR03:662366-664723(-) | length=785	0.793098	1.73279	1.40725	23.8122	23.7804	100	3	24.6053	24.7407	100	3	13	13	13	28.9	28.9	28.9	86.182	0	45.499	411900000	46	23.6686	23.7804	23.9877	24.7407	24.9462	24.1291	CALMODULIN-DOMAIN PROTEIN KINASE 1, PUTATIVE; NUCLEOTIDE-BINDING, SERINE/THREONINE-PROTEIN KINASE, KINASE, TRANSFERASE,	100	3.7e-34
GL50803_15955	GL50803_15955	GL50803_15955 | organism=Giardia_Assemblage_A_isolate_WB | product=DNA-directed RNA polymerase II RPB6 | location=GLCHR01:993952-994266(-) | length=104	0.791293	1.73063	2.18085	22.5941	22.7038	100	3	23.3854	23.4021	100	3	5	5	5	61.5	61.5	61.5	11.836	0	7.492	206880000	27	22.3013	22.7772	22.7038	23.4409	23.3131	23.4021
GL50803_5069	GL50803_5069	GL50803_5069 | organism=Giardia_Assemblage_A_isolate_WB | product=Hypothetical protein | location=GLCHR05:1432579-1434423(+) | length=614	0.785409	1.72358	0.74439	22.4766	22.4956	100	3	23.262	23.605	100	3	5	5	5	14.3	14.3	14.3	66.95	0	17.852	134340000	24	22.5155	22.4188	22.4956	23.605	23.8732	22.3078
GL50803_6340	GL50803_6340	GL50803_6340 | organism=Giardia_Assemblage_A_isolate_WB | product=hypothetical protein | location=GLCHR03:858974-859408(+) | length=144	0.784775	1.72282	1.03541	22.6001	22.589	100	3	23.3849	23.4276	100	3	3	3	3	29.2	29.2	29.2	16.774	0	3.8675	131910000	18	22.589	22.5634	22.648	23.9774	23.4276	22.7497
GL50803_11984	GL50803_11984	GL50803_11984 | organism=Giardia_Assemblage_A_isolate_WB | product=Hypothetical protein | location=GLCHR01:1056830-1057360(+) | length=176	0.774581	1.71069	2.59426	25.082	25.0175	100	3	25.8565	25.789	100	3	6	6	6	62.5	62.5	62.5	20.123	0	82.704	1291900000	128	25.0175	24.9694	25.259	25.789	26.0012	25.7795
GL50803_17165	GL50803_17165	GL50803_17165 | organism=Giardia_Assemblage_A_isolate_WB | product=ABC transporter, ATP-binding protein | location=GLCHR01:550514-553150(+) | length=878	0.768071	1.70299	1.98976	24.1745	24.1084	100	3	24.9426	24.8902	100	3	14	14	14	24.5	24.5	24.5	97.366	0	93.891	1244500000	189	24.4744	24.1084	23.9406	25.0585	24.8789	24.8902
GL50803_21628	GL50803_21628	GL50803_21628 | organism=Giardia_Assemblage_A_isolate_WB | product=Hypothetical protein | location=GLCHR03:260572-261723(-) | length=383	0.762589	1.69653	1.99781	30.169	30.2503	100	3	30.9316	31.0045	100	3	26	25	25	61.4	59.3	59.3	42.378	0	323.31	94589000000	1173	29.9272	30.2503	30.3296	30.7132	31.0045	31.0772	-
GL50803_6664	GL50803_6664	GL50803_6664 | organism=Giardia_Assemblage_A_isolate_WB | product=Zinc transporter domain | location=GLCHR05:2587809-2588969(+) | length=386	0.76217	1.69604	0.608359	19.6696	19.6696	66.6667	2	20.4318	20.4318	66.6667	2	1	1	1	4.1	4.1	4.1	40.867	0.0043641	1.7786	19487000	22	19.8453	19.494	NaN	19.9958	NaN	20.8679
GL50803_86761	GL50803_86761	GL50803_86761 | organism=Giardia_Assemblage_A_isolate_WB | product=LEK1 | location=GLCHR05:1584394-1586544(+) | length=716	0.756201	1.68904	2.68095	23.9602	23.9638	100	3	24.7164	24.6677	100	3	22	22	22	54.9	54.9	54.9	79.063	0	137.5	1219600000	171	23.9638	23.8985	24.0184	24.9102	24.6677	24.5714	Hamartin; TSC complex, Regulator of cell growth, GTPase-activating protein, Elongated arch-shaped fold, GENE REGULATION; + SHE3 ; SWI5-dependent HO expression protein 3	98.33 + 96.81	0.0044 + 0.074
GL50803_89887	GL50803_89887	GL50803_89887 | organism=Giardia_Assemblage_A_isolate_WB | product=Nucleolar GTP-binding protein 2 | location=GLCHR05:2003305-2005518(-) | length=737	0.754652	1.68722	2.34928	24.4681	24.4532	100	3	25.2228	25.2467	100	3	22	22	22	38.8	38.8	38.8	83.69	0	99.373	1366000000	181	24.4532	24.3576	24.5936	25.2467	25.4026	25.0191
GL50803_11040	GL50803_11040	GL50803_11040 | organism=Giardia_Assemblage_A_isolate_WB | product=Kinase, NEK | location=GLCHR03:1156734-1157699(-) | length=321	0.752849	1.68512	0.579863	22.1415	21.9888	100	3	22.8943	23.0054	100	3	9	9	9	46.7	46.7	46.7	36.051	0	24.168	162780000	44	21.2996	23.136	21.9888	23.0054	23.2057	22.472
GL50803_8518	GL50803_8518	GL50803_8518 | organism=Giardia_Assemblage_A_isolate_WB | product=DNA-directed RNA polymerase I 13,1 kDa polypeptide | location=GLCHR02:345830-346141(+) | length=103	0.74169	1.67213	0	NaN	NaN	33.3333	1	23.14	23.1476	100	3	2	2	2	31.1	31.1	31.1	11.888	0	3.1947	64330000	13	NaN	22.3983	NaN	23.1529	23.1196	23.1476
GL50803_10679	GL50803_10679	GL50803_10679 | organism=Giardia_Assemblage_A_isolate_WB | product=Hypothetical protein | location=GLCHR02:999258-999680(+) | length=140	0.740417	1.67066	0.759806	22.8391	22.8017	100	3	23.5795	23.8149	100	3	4	4	4	41.4	41.4	41.4	15.48	0	14.304	156760000	23	22.8017	22.9511	22.7645	24.2043	23.8149	22.7194
GL50803_101832	GL50803_101832	GL50803_101832 | organism=Giardia_Assemblage_A_isolate_WB | product=High cysteine protein | location=GLCHR02:272469-274079(+) | length=536	0.740092	1.67028	2.29086	24.5939	24.6374	100	3	25.334	25.4281	100	3	10	10	10	29.7	29.7	29.7	57.048	0	57.441	852850000	104	24.6374	24.6383	24.506	25.4886	25.4281	25.0852
GL50803_5604	GL50803_5604	GL50803_5604 | organism=Giardia_Assemblage_A_isolate_WB | product=Hypothetical protein | location=GLCHR02:59175-59582(-) | length=135	0.739995	1.67017	1.70845	25.2701	25.2721	100	3	26.01	25.9577	100	3	3	3	3	26.7	26.7	26.7	14.802	0	6.4435	718020000	39	25.2721	25.0616	25.4765	25.9577	26.3015	25.7709	Nascent polypeptide-associated complex subunit alpha; TUBULIN, nascent chain-associated complex, ribosome-nascent chain,	99.96	8.9e-28
GL50803_5374	GL50803_5374	GL50803_5374 | organism=Giardia_Assemblage_A_isolate_WB | product=Tubulin specific chaperone B | location=GLCHR04:1301839-1302558(-) | length=239	0.739332	1.6694	1.84018	23.2322	23.1456	100	3	23.9715	23.9922	100	3	9	9	9	48.5	48.5	48.5	26.746	0	35.989	470640000	79	23.1456	23.1421	23.4089	24.2299	23.6924	23.9922
GL50803_10675	GL50803_10675	GL50803_10675 | organism=Giardia_Assemblage_A_isolate_WB | product=Hypothetical protein | location=GLCHR02:1002721-1005090(-) | length=789	0.738486	1.66842	2.05039	23.2008	23.171	100	3	23.9393	23.9886	100	3	7	7	7	10.1	10.1	10.1	87.944	0	7.0047	222150000	25	23.3123	23.1193	23.171	23.9886	23.6689	24.1605
GL50803_1774	GL50803_1774	GL50803_1774 | organism=Giardia_Assemblage_A_isolate_WB | product=Zinc finger protein | location=GLCHR04:2634994-2636397(-) | length=467	0.738406	1.66833	1.89108	21.5013	21.5722	100	3	22.2397	22.3052	100	3	4	4	4	12.2	12.2	12.2	53.675	0	9.2311	85187000	41	21.5722	21.6611	21.2705	22.4171	21.9967	22.3052	RING finger and CHY zinc finger domain-containing protein 1; RING finger and CHY zinc finger domain-containing protein 1 x 2	99.92	5.6e-26
GL50803_86934;GL50803_101307	GL50803_86934;GL50803_101307	GL50803_86934 | organism=Giardia_Assemblage_A_isolate_WB | product=Kinase, NEK | location=GLCHR04:1344794-1345720(-) | length=308;GL50803_101307 | organism=Giardia_Assemblage_A_isolate_WB | product=Kinase, NEK | location=GLCHR04:1476483-1477412(-) | length	0.730335	1.65902	2.83784	25.3039	25.3151	100	3	26.0343	25.9878	100	3	16	16	16	84.4	84.4	84.4	32.385	0	112.96	3061600000	233	25.3571	25.3151	25.2395	26.2027	25.9123	25.9878
GL50803_3993	GL50803_3993	GL50803_3993 | organism=Giardia_Assemblage_A_isolate_WB | product=Polyadenylate-binding protein, putative | location=GLCHR01:685206-687197(-) | length=663	0.727655	1.65595	2.26297	21.4323	21.4608	100	3	22.16	22.2203	100	3	9	9	9	17.8	17.8	17.8	73.298	0	13.717	126070000	45	21.4608	21.5495	21.2866	21.9492	22.2203	22.3103
GL50803_17472	GL50803_17472	GL50803_17472 | organism=Giardia_Assemblage_A_isolate_WB | product=Golgi/cell cycle associated protein, putative | location=GLCHR05:4323841-4325295(+) | length=484	0.725372	1.65333	1.59428	22.2107	22.2534	100	3	22.9361	22.9196	100	3	7	7	7	25.8	25.8	25.8	54.986	0	31.448	188060000	48	22.2534	22.0847	22.294	23.288	22.6006	22.9196	KINETOCHORE PROTEIN NUF2, KINETOCHORE PROTEIN SPC24; MITOSIS, CENTROMERE, CELL CYCLE, MICROTUBULE, KINETOCHORE, CELL DIV + Hamartin; TSC complex, Regulator of cell growth, GTPase-activating protein, Elongated arch-shaped fold, GENE REGULATION;	99.97 + 99.3	1.7E-30 + 3e-7
GL50803_7520	GL50803_7520	GL50803_7520 | organism=Giardia_Assemblage_A_isolate_WB | product=Hypothetical protein | location=GLCHR01:868184-869632(-) | length=482	0.724393	1.65221	1.56326	23.0857	23.1823	100	3	23.8101	23.782	100	3	9	9	9	25.3	25.3	25.3	53.586	0	16.333	500650000	55	22.8824	23.1823	23.1923	24.1478	23.782	23.5005	Structural maintenance of chromosomes protein 3; Chromosome segregation Sister chromatid cohesion SMC complexes Cohesin	99.44	2e-09
GL50803_23552	GL50803_23552	GL50803_23552 | organism=Giardia_Assemblage_A_isolate_WB | product=Hypothetical protein | location=GLCHR03:1681578-1681934(+) | length=118	0.721909	1.64936	1.21572	22.8415	22.9089	100	3	23.5634	23.6742	100	3	5	5	5	47.5	47.5	47.5	13.089	0	5.9582	179650000	28	22.9089	22.3853	23.2302	23.6742	23.7141	23.3019
GL50803_3589	GL50803_3589	GL50803_3589 | organism=Giardia_Assemblage_A_isolate_WB | product=Ribosome biogenesis protein Brix | location=GLCHR04:1266177-1267223(-) | length=348	0.721778	1.64921	2.31165	23.0592	22.9777	100	3	23.781	23.8419	100	3	8	8	8	31.6	31.6	31.6	40.562	0	15.962	367940000	45	22.9777	23.2617	22.9381	23.8419	23.8741	23.6269
GL50803_24584	GL50803_24584	GL50803_24584 | organism=Giardia_Assemblage_A_isolate_WB | product=Hypothetical protein | location=GLCHR05:3014556-3016103(+) | length=515	0.720566	1.64783	0	21.1609	20.9146	100	3	NaN	NaN	33.3333	1	2	2	2	9.1	9.1	9.1	55.991	0.0031636	2.0521	18682000	12	20.9146	21.886	20.682	21.8814	NaN	NaN
GL50803_137747	GL50803_137747	GL50803_137747 | organism=Giardia_Assemblage_A_isolate_WB | product=Hypothetical protein | location=GLCHR03:1107753-1111016(-) | length=1087	0.719251	1.64633	3.60313	22.2942	22.2942	66.6667	2	23.0134	23.0252	100	3	7	7	7	13.6	13.6	13.6	113.66	0	18.332	183910000	33	22.3289	22.2594	NaN	23.0371	22.9779	23.0252	2x Immunoglobulin A1 protease; metalloprotease, IgA1, IMMUNE SYSTEM;{Streptococcus pneumoniae (strain ATCC BAA-255 / R6)} + Integrin beta-8; glycoprotein, adhesion, signaling, SIGNALING PROTEIN; HET: BMA, MAN, NAG; 3.3A {Homo sapiens}/VSP
GL50803_16936	GL50803_16936	GL50803_16936 | organism=Giardia_Assemblage_A_isolate_WB | product=High cysteine membrane protein EGF-like | location=GLCHR03:1035342-1039907(+) | length=1521	0.716133	1.64277	0	NaN	NaN	33.3333	1	21.8211	21.8211	66.6667	2	5	5	5	4.9	4.9	4.9	162.61	0	5.527	15992000	11	NaN	NaN	21.105	22.1489	21.4934	NaN
GL50803_24423	GL50803_24423	GL50803_24423 | organism=Giardia_Assemblage_A_isolate_WB | product=Hypothetical protein | location=GLCHR05:2472038-2474680(-) | length=880	0.708812	1.63446	0.901724	21.7853	21.6863	100	3	22.4941	22.527	100	3	7	7	7	12.8	12.8	12.8	98.759	0	23.479	139630000	44	21.6863	21.2091	22.4604	22.5395	22.527	22.4159
GL50803_6367	GL50803_6367	GL50803_6367 | organism=Giardia_Assemblage_A_isolate_WB | product=Hypothetical protein | location=GLCHR03:725577-726404(+) | length=275	0.705593	1.63081	1.05266	24.8487	24.7194	100	3	25.5543	25.6861	100	3	9	9	9	33.1	33.1	33.1	31.47	0	27.52	1243300000	107	24.5941	24.7194	25.2328	25.9008	25.6861	25.0761
GL50803_16454	GL50803_16454	GL50803_16454 | organism=Giardia_Assemblage_A_isolate_WB | product=Protein kinase, putative | location=GLCHR02:364028-366190(-) | length=720	0.705399	1.6306	1.5934	23.8247	23.778	100	3	24.5301	24.4507	100	3	11	11	11	31.8	31.8	31.8	77.438	0	64.74	715370000	164	24.0576	23.6387	23.778	24.2988	24.8409	24.4507	VSP ; Giardia variant-specific surface protein	99.85	2.8e-19
GL50803_201407165631YEAST	GL50803_201407165631YEAST	GL50803_201407165631YEAST | organism=crap | product=crap_Q08422|YO052_YEAST AN1-type zinc finger protein YOR052C OS=Saccharomyces cerevisiae (strain ATCC 204508 / S288c) GN=YOR052C PE=1 SV=1	0.704817	1.62994	0	25.2576	25.2026	100	3	NaN	NaN	33.3333	1	2	2	2	14.7	14.7	14.7	16.734	0.00097308	2.5522	941970000	38	25.1509	25.4194	25.2026	25.9625	NaN	NaN
GL50803_8708	GL50803_8708	GL50803_8708 | organism=Giardia_Assemblage_A_isolate_WB | product=Eukaryotic translation initiation factor 1A | location=GLCHR04:362328-362810(-) | length=160	0.700823	1.62543	1.82706	25.0375	25.0016	100	3	25.7384	25.7848	100	3	7	7	7	50	50	50	18.155	0	21.007	993450000	96	24.8917	25.0016	25.2194	25.4736	25.9567	25.7848
GL50803_9659	GL50803_9659	GL50803_9659 | organism=Giardia_Assemblage_A_isolate_WB | product=Hypothetical protein | location=CH991768:445205-447019(-) | length=604	0.698101	1.62237	0	26.4583	26.4583	66.6667	2	NaN	NaN	33.3333	1	2	2	2	4.5	4.5	4.5	69.722	0.0034613	1.9601	211880000	15	26.114	NaN	26.8027	NaN	NaN	27.1564
GL50803_16468	GL50803_16468	GL50803_16468 | organism=Giardia_Assemblage_A_isolate_WB | product=Cathepsin B precursor | location=GLCHR05:2338598-2339515(+) | length=305	0.691691	1.61518	2.4215	25.1514	25.158	100	3	25.843	25.8523	100	3	7	7	7	31.5	31.5	31.5	33.951	0	20.678	1106600000	98	25.158	25.3098	24.9863	25.724	25.8523	25.9528
GL50803_113319	GL50803_113319;GL50803_28057	GL50803_113319 | organism=Giardia_Assemblage_A_isolate_WB | product=High cysteine membrane protein TMK-like | location=GLCHR05:2138758-2146347(-) | length=2529	0.690845	1.61423	2.0076	22.4419	22.5047	100	3	23.1328	23.244	100	3	27	27	14	20.3	20.3	11	265.71	0	91.747	372310000	177	22.557	22.5047	22.2641	23.244	23.2594	22.895
GL50803_13922	GL50803_13922	GL50803_13922 | organism=Giardia_Assemblage_A_isolate_WB | product=Hypothetical protein | location=GLCHR04:2457225-2460488(-) | length=1087	0.689471	1.61269	4.01773	26.3739	26.3465	100	3	27.0634	27.0449	100	3	37	37	37	55.9	55.9	55.9	113.87	0	323.31	6278700000	584	26.4402	26.3465	26.3351	27.1195	27.0257	27.0449	3x Immunoglobulin A1 protease; metalloprotease, IgA1, IMMUNE SYSTEM;{Streptococcus pneumoniae (strain ATCC BAA-255 / R6)} + Integrin beta-8; glycoprotein, adhesion, signaling, SIGNALING PROTEIN; HET: BMA, MAN, NAG; 3.3A {Homo sapiens}/VSP	98.81 + 97.82/94.85	0.0000014 + 0.0001/ 0.2
GL50803_24880	GL50803_24880	GL50803_24880 | organism=Giardia_Assemblage_A_isolate_WB | product=High cysteine membrane protein Group 2 | location=GLCHR03:1027817-1030645(+) | length=942	0.688743	1.61188	2.37377	26.6649	26.5912	100	3	27.3536	27.3474	100	3	24	24	24	47	47	47	98.879	0	323.31	3989800000	408	26.8809	26.5226	26.5912	27.429	27.3474	27.2845
GL50803_114546	GL50803_114546	GL50803_114546 | organism=Giardia_Assemblage_A_isolate_WB | product=Hypothetical protein | location=GLCHR01:1043486-1044511(+) | length=341	0.683774	1.60634	0	NaN	NaN	33.3333	1	22.6346	22.6346	66.6667	2	6	6	6	40.5	40.5	40.5	37.271	0	20.075	120650000	23	21.9508	NaN	NaN	22.75	22.5192	NaN
GL50803_15953	GL50803_15953	GL50803_15953 | organism=Giardia_Assemblage_A_isolate_WB | product=Kinase, NEK | location=GLCHR02:581481-584834(+) | length=1117	0.682739	1.60518	2.13232	25.8097	25.8018	100	3	26.4925	26.5805	100	3	64	64	64	70.1	70.1	70.1	124.8	0	323.31	9927200000	818	25.8525	25.8018	25.7749	26.5805	26.6678	26.2292
GL50803_103606	GL50803_103606	GL50803_103606 | organism=Giardia_Assemblage_A_isolate_WB | product=Hypothetical protein | location=GLCHR04:738911-742417(+) | length=1168	0.675809	1.59749	0	20.898	20.898	66.6667	2	NaN	NaN	33.3333	1	6	6	6	8.2	8.2	8.2	130.26	0	7.8795	37007000	8	NaN	20.9765	20.8196	21.5739	NaN	NaN
GL50803_17354	GL50803_17354	GL50803_17354 | organism=Giardia_Assemblage_A_isolate_WB | product=Hypothetical protein | location=GLCHR04:2008938-2011415(-) | length=825	0.671826	1.59309	1.19692	23.004	22.9541	100	3	23.6758	23.6334	100	3	7	7	7	14.4	14.4	14.4	90.527	0	11.901	300930000	34	22.9541	22.8075	23.2504	23.3013	24.0926	23.6334
GL50803_112103	GL50803_112103	GL50803_112103 | organism=Giardia_Assemblage_A_isolate_WB | product=Arginine deiminase | location=GLCHR03:1755615-1757357(-) | length=580	0.669081	1.59006	3.80745	31.3797	31.4148	100	3	32.0488	32.0438	100	3	49	49	49	86.6	86.6	86.6	64.131	0	323.31	338330000000	4019	31.4148	31.4383	31.286	32.0662	32.0438	32.0365
GL50803_7578	GL50803_7578	GL50803_7578 | organism=Giardia_Assemblage_A_isolate_WB | product=Dynein light chain | location=GLCHR05:1232483-1232995(-) | length=170	0.667939	1.5888	0	NaN	NaN	33.3333	1	20.8935	20.8935	66.6667	2	2	2	2	20.6	20.6	20.6	19.203	0	21.025	48490000	28	NaN	NaN	20.2255	21.0215	20.7654	NaN
GL50803_87446	GL50803_87446	GL50803_87446 | organism=Giardia_Assemblage_A_isolate_WB | product=ABC transporter family protein | location=GLCHR01:486650-489523(+) | length=957	0.666542	1.58726	2.36229	24.1174	24.0814	100	3	24.7839	24.7938	100	3	22	22	22	30.8	30.8	30.8	104.63	0	149.45	2110300000	195	24.3296	24.0814	23.9411	24.7547	24.8032	24.7938
GL50803_4415	GL50803_4415	GL50803_4415 | organism=Giardia_Assemblage_A_isolate_WB | product=Hypothetical protein | location=GLCHR05:3088293-3089858(+) | length=521	0.665009	1.58558	0.820044	21.7827	21.7827	66.6667	2	22.4477	22.4477	66.6667	2	9	9	9	30.7	30.7	30.7	57.105	0	11.755	108250000	26	21.9042	NaN	21.6613	22.181	22.7145	NaN
GL50803_114210	GL50803_114210	GL50803_114210 | organism=Giardia_Assemblage_A_isolate_WB | product=Hypothetical protein | location=GLCHR02:262728-265994(+) | length=1088	0.660862	1.58103	2.76158	24.5015	24.5537	100	3	25.1624	25.1623	100	3	13	13	13	18.8	18.8	18.8	114.01	0	70.973	947030000	152	24.5861	24.5537	24.3648	25.066	25.2589	25.1623
GL50803_17574	GL50803_17574	GL50803_17574 | organism=Giardia_Assemblage_A_isolate_WB | product=Coiled-coil protein | location=GLCHR04:409378-411267(+) | length=629	0.660284	1.58039	1.40968	23.3249	23.2379	100	3	23.9851	24.121	100	3	18	18	18	42.8	42.8	42.8	71.499	0	62.319	681900000	93	23.1634	23.2379	23.5732	24.121	24.2024	23.632	-
GL50803_113480;GL50803_135873	GL50803_113480;GL50803_135873	GL50803_113480 | organism=Giardia_Assemblage_A_isolate_WB | product=Hypothetical protein | location=GLCHR03:1670269-1674069(+) | length=1266;GL50803_135873 | organism=Giardia_Assemblage_A_isolate_WB | product=Hypothetical protein | location=GLCHR03:1651945	0.654924	1.57453	3.51979	25.6248	25.6219	100	3	26.2798	26.3009	100	3	7	7	7	6.7	6.7	6.7	138.93	0	7.13	650650000	31	25.6219	25.6053	25.6473	26.1766	26.3009	26.3618	Myosin heavy chain 11; myosin, motor, inhibited state, shutdown state, smooth muscle, CONTRACTILE PROTEIN; HET: PO4, ADP (N-terminus)	99.88	1.1e-16
GL50803_6542	GL50803_6542	GL50803_6542 | organism=Giardia_Assemblage_A_isolate_WB | product=Hypothetical protein | location=GLCHR03:1271856-1274672(-) | length=938	0.649143	1.56824	3.10675	23.7748	23.8228	100	3	24.4239	24.4023	100	3	22	22	22	32.3	32.3	32.3	102.68	0	65.842	900520000	136	23.8228	23.6616	23.8399	24.4023	24.5052	24.3642	Ankyrin-2,Ankyrin-2; ANK REPEAT, PROTEIN-PROTEIN INTERACTION, STRUCTURAL PROTEIN, PROTEIN BINDING, AUTO-INHIBITION; HET: + Hamartin; TSC complex, Regulator of cell growth, GTPase-activating protein, Elongated arch-shaped fold, GENE REGULATION;	99.94 + 97.06	5.3E-25 + 0.014
GL50803_16716	GL50803_16716	GL50803_16716 | organism=Giardia_Assemblage_A_isolate_WB | product=High cysteine membrane protein Group 5 | location=GLCHR05:3735025-3737049(+) | length=674	0.6484	1.56743	2.38911	24.8201	24.8134	100	3	25.4685	25.5607	100	3	24	24	19	53.1	53.1	42.6	72.587	0	283.92	1734500000	249	24.8925	24.7545	24.8134	25.2648	25.5607	25.58
GL50803_1894	GL50803_1894	GL50803_1894 | organism=Giardia_Assemblage_A_isolate_WB | product=U3 small nucleolar RNA-associated protein 11, putative | location=GLCHR04:1839951-1840634(-) | length=227	0.647555	1.56651	2.10336	23.661	23.7093	100	3	24.3086	24.2037	100	3	5	5	5	42.7	42.7	42.7	25.986	0	48.227	328740000	47	23.5218	23.7093	23.7521	24.53	24.2037	24.1921
GL50803_6896	GL50803_6896	GL50803_6896 | organism=Giardia_Assemblage_A_isolate_WB | product=Hypothetical protein | location=GLCHR02:912132-912986(-) | length=284	0.644875	1.5636	1.01787	23.9282	23.9133	100	3	24.573	24.6991	100	3	14	14	14	64.4	64.4	64.4	31.28	0	70.461	1034000000	151	23.8343	23.9133	24.0368	25.0029	24.6991	24.0171
GL50803_112718	GL50803_112718	GL50803_112718 | organism=Giardia_Assemblage_A_isolate_WB | product=Mitotic control protein dis3 | location=GLCHR05:2317906-2321238(-) | length=1110	0.638596	1.55681	0.702516	21.1735	21.3719	100	3	21.8121	21.6486	100	3	7	7	7	9.5	9.5	9.5	125.28	0	8.6648	68165000	35	21.3719	21.5972	20.5514	21.4548	21.6486	22.3329
GL50803_4852	GL50803_4852	GL50803_4852 | organism=Giardia_Assemblage_A_isolate_WB | product=Hypothetical protein | location=GLCHR04:2362128-2363483(+) | length=451	0.636781	1.55486	3.12164	25.6687	25.6541	100	3	26.3054	26.2904	100	3	24	24	24	64.1	64.1	64.1	48.873	0	91.249	6596700000	397	25.5667	25.7852	25.6541	26.2692	26.3568	26.2904	-
GL50803_15446	GL50803_15446	GL50803_15446 | organism=Giardia_Assemblage_A_isolate_WB | product=Hypothetical protein | location=GLCHR04:1943184-1944200(-) | length=338	0.631598	1.54928	2.85493	25.8092	25.7982	100	3	26.4408	26.4377	100	3	18	18	18	60.4	60.4	60.4	38.445	0	75.199	3595000000	196	25.7982	25.7803	25.849	26.3083	26.4377	26.5763	-
GL50803_2622	GL50803_2622	GL50803_2622 | organism=Giardia_Assemblage_A_isolate_WB | product=Phosphatidylinositol-4-phosphate 5-kinase, putative | location=GLCHR04:1663678-1664526(-) | length=282	0.62967	1.54721	0.647499	25.5568	25.4977	100	3	26.1864	25.9965	100	3	10	10	10	35.5	35.5	35.5	32.317	0	23.522	959320000	57	25.1186	26.054	25.4977	25.7061	26.8566	25.9965
GL50803_8842	GL50803_8842	GL50803_8842 | organism=Giardia_Assemblage_A_isolate_WB | product=ZPR1 | location=GLCHR02:1384461-1385891(-) | length=476	0.628499	1.54596	2.60623	24.655	24.7115	100	3	25.2835	25.2837	100	3	21	21	21	53.4	53.4	53.4	52.405	0	98.949	1495000000	185	24.7273	24.7115	24.5262	25.3987	25.2837	25.168
GL50803_103783	GL50803_103783	GL50803_103783 | organism=Giardia_Assemblage_A_isolate_WB | product=Protein 21.1 | location=GLCHR03:330614-331330(-) | length=238	0.628374	1.54582	2.32419	24.0543	23.9788	100	3	24.6827	24.6728	100	3	11	11	11	45.8	45.8	45.8	25.602	0	31.497	987690000	135	23.9177	23.9788	24.2664	24.6728	24.7318	24.6434
GL50803_3538	GL50803_3538	GL50803_3538 | organism=Giardia_Assemblage_A_isolate_WB | product=Hypothetical protein | location=GLCHR01:212900-213754(+) | length=284	0.628226	1.54566	0.946223	24.8964	24.9759	100	3	25.5246	25.5369	100	3	10	10	10	58.5	58.5	58.5	30.032	0	103.52	1209500000	133	24.6528	24.9759	25.0605	26.0115	25.5369	25.0255
GL50803_17232	GL50803_17232	GL50803_17232 | organism=Giardia_Assemblage_A_isolate_WB | product=Hypothetical protein | location=GLCHR03:491302-493350(-) | length=682	0.626219	1.54351	1.42641	21.9751	21.9751	66.6667	2	22.6014	22.6014	66.6667	2	5	5	5	10.9	10.9	10.9	76.553	0	22.87	60677000	17	21.853	22.0973	NaN	22.6269	22.5759	NaN	Protein LTV1 homolog; 40S, pre-40S, ribosome biogenesis, RIBOSOME; 3.6A {Homo sapiens}	97.84	8.5e-05
GL50803_6242	GL50803_6242	GL50803_6242 | organism=Giardia_Assemblage_A_isolate_WB | product=Translationally controlled tumor protein-like protein | location=GLCHR05:2474789-2475244(+) | length=151	0.625107	1.54233	2.4888	28.3521	28.4059	100	3	28.9772	29.0009	100	3	14	14	14	66.2	66.2	66.2	17.368	0	307.94	14559000000	391	28.4059	28.1799	28.4705	29.0009	29.0418	28.889
GL50803_9274	GL50803_9274	GL50803_9274 | organism=Giardia_Assemblage_A_isolate_WB | product=U3 small nucleolar ribonucleoprotein protein MPP10, putative | location=GLCHR04:281966-283090(+) | length=374	0.624397	1.54157	1.38991	21.2541	21.2541	66.6667	2	21.8785	22.0176	100	3	3	3	3	12.3	12.3	12.3	42.967	0	6.2419	48457000	15	21.2711	21.2372	NaN	22.0176	22.0187	21.5994
GL50803_13699	GL50803_13699	GL50803_13699 | organism=Giardia_Assemblage_A_isolate_WB | product=hypothetical protein | location=GLCHR04:2216343-2216894(-) | length=183	0.622919	1.53999	0	NaN	NaN	33.3333	1	23.1445	23.1445	66.6667	2	2	2	2	17.5	17.5	17.5	20.282	0	3.2048	131260000	12	22.5216	NaN	NaN	23.3336	NaN	22.9554
GL50803_6330	GL50803_6330	GL50803_6330 | organism=Giardia_Assemblage_A_isolate_WB | product=Hypothetical protein | location=GLCHR02:890655-891470(+) | length=271	0.621328	1.53829	5.89354	28.1395	28.1369	100	3	28.7608	28.7676	100	3	11	11	11	68.6	68.6	68.6	29.401	0	193.7	9306800000	487	28.1358	28.1458	28.1369	28.7676	28.7791	28.7357	-
GL50803_41472	GL50803_41472	GL50803_41472 | organism=Giardia_Assemblage_A_isolate_WB | product=VSP | location=GLCHR05:2453099-2454862(-) | length=587	0.620861	1.53779	0.692321	21.1538	21.1538	66.6667	2	21.7747	21.7803	100	3	9	9	4	26.6	26.6	11.6	59.856	0	212.29	168610000	43	21.0004	NaN	21.3073	21.7803	21.2821	22.2617
GL50803_5661	GL50803_5661	GL50803_5661 | organism=Giardia_Assemblage_A_isolate_WB | product=RNA binding protein | location=GLCHR01:1094870-1095580(-) | length=236	0.620363	1.53726	1.22647	23.4389	23.4783	100	3	24.0593	24.2282	100	3	4	4	3	21.2	21.2	18.2	27.91	0	6.6144	260320000	26	23.4783	23.1585	23.6799	23.694	24.2556	24.2282
GL50803_16963	GL50803_16963	GL50803_16963 | organism=Giardia_Assemblage_A_isolate_WB | product=Hypothetical protein | location=GLCHR03:712320-720512(+) | length=2730	0.619308	1.53614	0	20.8205	20.8205	66.6667	2	NaN	NaN	33.3333	1	10	10	10	6.3	6.3	6.3	305.35	0	9.7607	45476000	37	NaN	20.6108	21.0303	21.4398	NaN	NaN
GL50803_10330	GL50803_10330	GL50803_10330 | organism=Giardia_Assemblage_A_isolate_WB | product=Tenascin precursor | location=GLCHR03:1012375-1013148(-) | length=257	0.619221	1.53605	1.28947	25.8058	25.6983	100	3	26.425	26.4153	100	3	6	6	6	38.9	38.9	38.9	28.09	0	37.018	1274000000	120	26.176	25.6983	25.5431	26.4153	26.6377	26.2221
GL50803_92031	GL50803_92031	GL50803_92031 | organism=Giardia_Assemblage_A_isolate_WB | product=RNA binding protein, putative | location=GLCHR04:2692525-2695602(-) | length=1025	0.615126	1.53169	2.92307	24.1116	24.1382	100	3	24.7267	24.7235	100	3	18	18	18	26	26	26	116.39	0	79.536	1223800000	140	24.1668	24.1382	24.0297	24.6208	24.7235	24.8358	Polyadenylate-binding protein, cytoplasmic and nuclear; poly(A)-tail, mRNA, RNP, PABP, Pab1, Pan2-Pan3, Ccr4-Not, deaden	100	2.8e-31
GL50803_14960	GL50803_14960	GL50803_14960 | organism=Giardia_Assemblage_A_isolate_WB | product=Hypothetical protein | location=GLCHR01:973792-974340(-) | length=182	0.613623	1.5301	1.35684	23.3209	23.3209	66.6667	2	23.9345	23.9345	66.6667	2	3	3	3	24.7	24.7	24.7	20.821	0	4.1976	97038000	13	NaN	23.2562	23.3855	24.0508	23.8181	NaN
GL50803_4202	GL50803_4202	GL50803_4202 | organism=Giardia_Assemblage_A_isolate_WB | product=Kinase, NEK | location=GLCHR01:1066263-1067657(+) | length=464	0.610639	1.52693	0	NaN	NaN	33.3333	1	20.742	20.742	66.6667	2	2	2	2	6.2	6.2	6.2	52.704	0	4.6141	17048000	8	NaN	NaN	20.1313	20.9072	NaN	20.5767
GL50803_7421	GL50803_7421	GL50803_7421 | organism=Giardia_Assemblage_A_isolate_WB | product=Casein kinase II beta chain | location=GLCHR01:1110958-1111674(-) | length=238	0.607814	1.52395	0.973525	23.1004	23.137	100	3	23.7082	23.4624	100	3	7	7	7	38.7	38.7	38.7	27.452	0	14.878	391680000	53	23.137	23.1535	23.0108	23.3781	23.4624	24.2843
GL50803_12920	GL50803_12920	GL50803_12920 | organism=Giardia_Assemblage_A_isolate_WB | product=Hypothetical protein | location=GLCHR04:771217-771861(-) | length=214	0.606287	1.52234	0	NaN	NaN	33.3333	1	22.6791	22.6791	66.6667	2	3	3	3	36.4	36.4	36.4	23.349	0	7.3505	53303000	11	22.0728	NaN	NaN	22.6141	22.7441	NaN
GL50803_15474	GL50803_15474	GL50803_15474 | organism=Giardia_Assemblage_A_isolate_WB | product=Hypothetical protein | location=GLCHR05:2843256-2843711(+) | length=151	0.605426	1.52143	1.87047	24.7115	24.778	100	3	25.317	25.2908	100	3	6	6	6	49	49	49	17.355	0	15.594	483420000	47	24.5527	24.804	24.778	25.1247	25.2908	25.5353	WKF ; WKF domain	99.91	2.8e-24
GL50803_16745	GL50803_16745	GL50803_16745 | organism=Giardia_Assemblage_A_isolate_WB | product=Axoneme-associated protein GASP-180 | location=GLCHR05:2382291-2385410(+) | length=1039	0.605422	1.52142	1.22893	26.8199	26.8007	100	3	27.4253	27.5388	100	3	67	67	67	74.6	74.6	74.6	115.97	0	323.31	31777000000	1499	26.8764	26.7824	26.8007	27.7539	27.5388	26.9832
GL50803_33660	GL50803_33660	GL50803_33660 | organism=Giardia_Assemblage_A_isolate_WB | product=Spindle pole protein, putative | location=GLCHR05:2335605-2338409(-) | length=934	0.603111	1.51899	1.31182	23.7824	23.8146	100	3	24.3855	24.5124	100	3	33	33	33	49	49	49	103.97	0	179.25	1860800000	250	23.6912	23.8415	23.8146	24.6694	24.5124	23.9748
GL50803_17053	GL50803_17053	GL50803_17053 | organism=Giardia_Assemblage_A_isolate_WB | product=Protein 21.1 | location=GLCHR05:1007720-1010854(-) | length=1044	0.600992	1.51676	1.59863	26.2881	26.2941	100	3	26.8891	26.9447	100	3	47	47	47	60.3	60.3	60.3	113.95	0	323.31	12578000000	811	26.2941	26.4519	26.1184	27.1042	26.9447	26.6185
GL50803_16263	GL50803_16263	GL50803_16263 | organism=Giardia_Assemblage_A_isolate_WB | product=Sjogrens syndrome nuclear autoantigen 1-like protein | location=GLCHR05:1312321-1312641(+) | length=106	0.59929	1.51497	1.08987	24.5804	24.5211	100	3	25.1797	25.1419	100	3	5	5	5	59.4	59.4	59.4	11.988	0	125.79	512910000	38	24.5211	24.8681	24.3521	25.5595	25.1419	24.8377
GL50803_8218	GL50803_8218	GL50803_8218 | organism=Giardia_Assemblage_A_isolate_WB | product=Kinase, NEK | location=GLCHR03:426164-429082(+) | length=972	0.595518	1.51102	0	NaN	NaN	33.3333	1	22.7428	22.7428	66.6667	2	4	4	4	5.2	5.2	5.2	109.29	0	4.1071	116600000	17	22.1472	NaN	NaN	NaN	22.4922	22.9933
GL50803_4343	GL50803_4343	GL50803_4343 | organism=Giardia_Assemblage_A_isolate_WB | product=Zinc finger domain | location=GLCHR03:824827-826665(-) | length=612	0.595201	1.51068	1.25629	22.327	22.4473	100	3	22.9222	22.9222	66.6667	2	8	8	8	25.2	25.2	25.2	69.012	0	20.437	162530000	39	22.4473	22.0716	22.462	23.0621	22.7822	NaN
GL50803_7368	GL50803_7368	GL50803_7368 | organism=Giardia_Assemblage_A_isolate_WB | product=ATPases of the PP-loop superfamily | location=GLCHR01:541373-542278(+) | length=301	0.595119	1.5106	0.445619	22.5023	22.4154	100	3	23.0975	23.0483	100	3	6	6	6	32.6	32.6	32.6	33.919	0	26.416	211570000	57	23.528	22.4154	21.5637	23.2498	23.0483	22.9942
GL50803_17075	GL50803_17075	GL50803_17075 | organism=Giardia_Assemblage_A_isolate_WB | product=Spindle pole protein, putative | location=GLCHR04:1062992-1065334(+) | length=780	0.592752	1.50812	0.841654	21.9377	21.9377	66.6667	2	22.5305	22.5305	66.6667	2	7	7	7	13.6	13.6	13.6	85.304	0	17.989	75055000	19	22.0045	21.8709	NaN	22.2863	22.7746	NaN
GL50803_15605	GL50803_15605	GL50803_15605 | organism=Giardia_Assemblage_A_isolate_WB | product=Hypothetical protein | location=GLCHR04:2076446-2077594(+) | length=382	0.592693	1.50806	2.03575	23.572	23.5692	100	3	24.1647	24.0611	100	3	12	9	9	50	34.6	34.6	42.856	0	21.603	466510000	52	23.4975	23.6494	23.5692	24.0611	24.0333	24.3998	-
GL50803_113023	GL50803_113023	GL50803_113023 | organism=Giardia_Assemblage_A_isolate_WB | product=Hypothetical protein | location=GLCHR04:2168753-2169700(-) | length=315	0.591017	1.50631	1.00724	23.0372	22.9435	100	3	23.6282	23.6319	100	3	7	7	7	47	47	47	34.274	0	25.856	156630000	27	22.8668	23.3012	22.9435	24.043	23.6319	23.2096
GL50803_2013061488	GL50803_2013061488	GL50803_2013061488 | organism=crap | product=crap_PRDX1_HUMAN|	0.588694	1.50389	0.205078	22.2004	21.7067	100	3	22.7891	22.4333	100	3	3	3	3	14.6	14.6	14.6	22.11	0	4.1137	94494000	14	21.7067	20.8358	24.0589	22.0646	22.4333	23.8695
GL50803_12598	GL50803_12598	GL50803_12598 | organism=Giardia_Assemblage_A_isolate_WB | product=KRR1 | location=GLCHR02:803040-804026(-) | length=328	0.587805	1.50296	1.86749	24.6528	24.6779	100	3	25.2406	25.1412	100	3	14	14	14	48.5	48.5	48.5	37.501	0	43.096	1315200000	90	24.4946	24.6779	24.7858	25.1412	25.4616	25.119
GL50803_112885	GL50803_112885	GL50803_112885 | organism=Giardia_Assemblage_A_isolate_WB | product=Adenine phosphoribosyltransferase | location=GLCHR01:1117274-1117816(+) | length=180	0.583541	1.49852	1.72328	26.7121	26.683	100	3	27.2957	27.2889	100	3	8	8	8	40.6	40.6	40.6	19.436	0	14.499	3834600000	125	26.5415	26.683	26.9119	27.1111	27.487	27.2889
GL50803_2401	GL50803_2401	GL50803_2401 | organism=Giardia_Assemblage_A_isolate_WB | product=Hypothetical protein | location=GLCHR02:618439-619473(+) | length=344	0.58143	1.49633	0.944024	21.6137	21.6137	66.6667	2	22.1951	22.1951	66.6667	2	3	3	3	15.4	15.4	15.4	38.582	0	9.4702	80312000	24	21.8012	21.4262	NaN	22.3001	22.0901	NaN
GL50803_14434	GL50803_14434;GL50803_14834	GL50803_14434 | organism=Giardia_Assemblage_A_isolate_WB | product=Protein 21.1 | location=GLCHR02:1057350-1058708(+) | length=452	0.579655	1.49449	2.61803	25.5624	25.5747	100	3	26.1421	26.0722	100	3	22	22	22	63.1	63.1	63.1	49.682	0	172.55	5080600000	323	25.5144	25.5981	25.5747	26.0722	26.3039	26.05
GL50803_13412	GL50803_13412	GL50803_13412 | organism=Giardia_Assemblage_A_isolate_WB | product=Acidic ribosomal protein P0 | location=GLCHR05:3146063-3146818(+) | length=251	0.577772	1.49254	1.97577	25.2822	25.3224	100	3	25.86	25.8852	100	3	10	10	10	44.2	44.2	44.2	28.496	0	57.966	1585300000	138	25.144	25.3224	25.3802	25.6653	25.8852	26.0295
GL50803_103807	GL50803_103807	GL50803_103807 | organism=Giardia_Assemblage_A_isolate_WB | product=Protein 21.1 | location=GLCHR05:1980697-1983537(+) | length=946	0.576131	1.49085	1.7915	24.3117	24.3078	100	3	24.8878	24.997	100	3	32	32	32	54.8	54.8	54.8	103.39	0	323.31	2223800000	285	24.1539	24.3078	24.4733	25.0001	24.997	24.6663
GL50803_6082	GL50803_6082	GL50803_6082 | organism=Giardia_Assemblage_A_isolate_WB | product=Hypothetical protein | location=GLCHR04:1990860-1998836(-) | length=2658	0.572091	1.48668	1.82412	22.5911	22.607	100	3	23.1632	23.0446	100	3	24	24	24	13.1	13.1	13.1	297.04	0	70.097	354220000	103	22.607	22.5053	22.6611	23.0446	23.4273	23.0177
GL50803_8035	GL50803_8035	GL50803_8035 | organism=Giardia_Assemblage_A_isolate_WB | product=Block of proliferation 1 | location=GLCHR05:827321-829588(+) | length=755	0.571739	1.48631	2.13071	23.3442	23.3472	100	3	23.9159	23.9089	100	3	13	13	13	27.4	27.4	27.4	84.837	0	37.786	554110000	93	23.2673	23.4182	23.3472	23.7372	24.1017	23.9089
GL50803_14019	GL50803_14019	GL50803_14019 | organism=Giardia_Assemblage_A_isolate_WB | product=Cathepsin B precursor | location=GLCHR04:2314738-2315640(-) | length=300	0.569947	1.48447	2.03958	28.633	28.6128	100	3	29.203	29.136	100	3	11	7	7	48	36.3	36.3	33.056	0	172.36	10782000000	299	28.7928	28.4934	28.6128	29.104	29.3689	29.136
GL50803_12830	GL50803_12830	GL50803_12830 | organism=Giardia_Assemblage_A_isolate_WB | product=Hypothetical protein | location=GLCHR04:443178-443987(-) | length=269	0.567104	1.48155	1.78663	25.3405	25.3083	100	3	25.9076	25.8922	100	3	2	2	2	5.6	5.6	5.6	27.969	0.0061805	1.6319	666030000	15	25.1368	25.3083	25.5764	26.0226	25.8922	25.8081	-
GL50803_17468	GL50803_17468	GL50803_17468 | organism=Giardia_Assemblage_A_isolate_WB | product=Hypothetical protein | location=GLCHR05:4282104-4283093(-) | length=329	0.565644	1.48005	1.85827	25.7161	25.6987	100	3	26.2817	26.3478	100	3	14	14	14	54.7	54.7	54.7	35.806	0	112.46	2900900000	246	25.6916	25.7579	25.6987	26.4727	26.3478	26.0246	-
GL50803_8118	GL50803_8118	GL50803_8118 | organism=Giardia_Assemblage_A_isolate_WB | product=Ribosomal protein S2 | location=GLCHR05:3165605-3166333(-) | length=242	0.565515	1.47992	1.24716	29.8333	29.833	100	3	30.3988	30.6051	100	3	20	20	20	74.4	74.4	74.4	26.723	0	218.06	50435000000	710	29.7956	29.8712	29.833	29.9753	30.6051	30.616
GL50803_17299	GL50803_17299	GL50803_17299 | organism=Giardia_Assemblage_A_isolate_WB | product=Kinase, NEK-like | location=GLCHR02:495990-499538(+) | length=1182	0.56213	1.47645	1.44664	23.4192	23.3283	100	3	23.9813	24.1115	100	3	10	10	10	12.8	12.8	12.8	130.5	0	7.2716	276840000	31	23.6388	23.2905	23.3283	24.1366	23.6958	24.1115
GL50803_3595	GL50803_3595	GL50803_3595 | organism=Giardia_Assemblage_A_isolate_WB | product=Endonuclease III | location=GLCHR03:1731326-1732297(-) | length=323	0.56108	1.47537	2.30045	25.6259	25.6522	100	3	26.1869	26.2213	100	3	16	16	16	53.6	53.6	53.6	36.185	0	43.488	2690200000	215	25.6522	25.7282	25.4971	26.0456	26.2939	26.2213
GL50803_17169	GL50803_17169	GL50803_17169 | organism=Giardia_Assemblage_A_isolate_WB | product=hypothetical protein | location=GLCHR01:538290-541361(-) | length=1023	0.560955	1.47525	0.567314	22.3252	22.2759	100	3	22.8862	22.8862	66.6667	2	7	7	7	13.2	13.2	13.2	113.11	0	72.903	138300000	27	22.4838	22.2759	22.216	23.4271	22.3452	NaN
GL50803_27521;GL50803_14256	GL50803_27521;GL50803_14256	GL50803_27521 | organism=Giardia_Assemblage_A_isolate_WB | product=Histone H2A | location=GLCHR03:233537-233911(-) | length=124;GL50803_14256 | organism=Giardia_Assemblage_A_isolate_WB | product=Histone H2A | location=GLCHR03:1906818-1907192(+) | length=12	0.556889	1.47109	1.35607	29.6507	29.7175	100	3	30.2076	30.2686	100	3	8	8	8	46.8	46.8	46.8	13.875	0	155.63	21866000000	497	29.3748	29.7175	29.8598	30.2686	29.9636	30.3905
GL50803_14213	GL50803_14213	GL50803_14213 | organism=Giardia_Assemblage_A_isolate_WB | product=Hypothetical protein | location=GLCHR04:581595-582497(-) | length=300	0.556142	1.47033	1.83045	24.5722	24.5442	100	3	25.1283	25.0875	100	3	17	17	17	78.3	78.3	78.3	32.98	0	41.969	2031000000	145	24.5135	24.6588	24.5442	25.3676	25.0875	24.9298	Ran-specific GTPase-activating protein 2; HEAT REPEAT, NUCLEAR EXPORT, GTP-BINDING PROTEIN-GTP-BINDING PROTEIN INHIBITOR	98.1	2.1e-05
GL50803_5659	GL50803_5659	GL50803_5659 | organism=Giardia_Assemblage_A_isolate_WB | product=S-adenosylmethionine synthetase | location=GLCHR01:1096377-1097687(+) | length=436	0.553099	1.46723	3.57953	25.1846	25.1913	100	3	25.7377	25.712	100	3	20	20	20	61.2	61.2	61.2	48.846	0	141.74	2919600000	247	25.2127	25.1497	25.1913	25.712	25.6819	25.819
GL50803_38394	GL50803_38394	GL50803_38394 | organism=Giardia_Assemblage_A_isolate_WB | product=Protein 21.1 | location=GLCHR03:1293935-1295890(+) | length=651	0.551295	1.4654	1.17489	25.2751	25.3177	100	3	25.8264	25.7075	100	3	17	17	17	33.5	33.5	33.5	70.711	0	59.785	772200000	70	25.1047	25.403	25.3177	25.5515	25.7075	26.2202
GL50803_17043	GL50803_17043	GL50803_17043 | organism=Giardia_Assemblage_A_isolate_WB | product=Glyceraldehyde 3-phosphate dehydrogenase | location=CH991769:662753-663976(-) | length=407	0.549745	1.46383	1.28954	22.5804	22.5641	100	3	23.1301	23.2912	100	3	8	8	8	31.7	31.7	31.7	44.582	0	24.443	208070000	51	22.7651	22.5641	22.412	22.7869	23.2912	23.3123
GL50803_114674	GL50803_114674;GL50803_112678	GL50803_114674 | organism=Giardia_Assemblage_A_isolate_WB | product=Hypothetical protein | location=CH991767:906271-908433(-) | length=720	0.549554	1.46363	0.872376	22.6388	22.8125	100	3	23.1884	23.2035	100	3	11	11	8	26.7	26.7	19.6	73.023	0	86.933	283610000	82	23.0315	22.0724	22.8125	23.2524	23.2035	23.1092
GL50803_92223	GL50803_92223	GL50803_92223 | organism=Giardia_Assemblage_A_isolate_WB | product=ABC transporter family protein | location=GLCHR02:555290-558115(-) | length=941	0.549513	1.46359	4.8816	24.0858	24.0987	100	3	24.6353	24.648	100	3	21	21	18	30.8	30.8	24.2	105.57	0	84.846	1670200000	226	24.0987	24.1024	24.0563	24.6051	24.6529	24.648
GL50803_5919	GL50803_5919	GL50803_5919 | organism=Giardia_Assemblage_A_isolate_WB | product=Cation efflux family protein | location=GLCHR01:1285426-1287003(-) | length=525	0.5481	1.46216	0.611405	24.4385	24.6924	100	3	24.9866	25.0145	100	3	2	2	2	5.7	5.7	5.7	58.106	0.0040676	1.8152	423370000	18	24.6924	23.6988	24.9242	24.7256	25.0145	25.2197
GL50803_34093	GL50803_34093	GL50803_34093 | organism=Giardia_Assemblage_A_isolate_WB | product=Hypothetical protein | location=GLCHR04:596559-596792(+) | length=77	0.542301	1.45629	1.97396	28.8917	28.9618	100	3	29.434	29.4366	100	3	4	4	4	51.9	51.9	51.9	8.589	0	181.55	8131000000	226	28.692	29.0213	28.9618	29.3219	29.4366	29.5435
GL50803_9062	GL50803_9062	GL50803_9062 | organism=Giardia_Assemblage_A_isolate_WB | product=Long chain fatty acid CoA ligase 5 | location=GLCHR02:1442704-1445265(-) | length=853	0.541824	1.45581	2.54883	26.2092	26.2253	100	3	26.751	26.8187	100	3	36	36	31	57.9	57.9	50.1	94.388	0	323.31	9928900000	720	26.1586	26.2253	26.2437	26.5941	26.8403	26.8187
GL50803_14485	GL50803_14485	GL50803_14485 | organism=Giardia_Assemblage_A_isolate_WB | product=Protein 21.1 | location=GLCHR02:1173270-1174388(-) | length=372	0.537065	1.45102	1.99473	22.928	22.9164	100	3	23.4651	23.4447	100	3	11	11	11	41.4	41.4	41.4	39.883	0	14.494	264940000	39	22.9164	22.8868	22.9809	23.4447	23.2791	23.6714
GL50803_7287	GL50803_7287;GL50803_104994	GL50803_7287 | organism=Giardia_Assemblage_A_isolate_WB | product=Small glutamine-rich tetratricopeptide repeat-containing protein | location=GLCHR04:245239-246120(+) | length=293	0.536905	1.45086	1.68957	25.7799	25.7381	100	3	26.3168	26.3968	100	3	15	15	15	72.4	72.4	72.4	31.603	0	323.31	3498300000	251	25.6832	25.7381	25.9183	26.4829	26.0707	26.3968	UDP-N-acetylglucosamine--peptide N-acetylglucosaminyltransferase 110 kDa subunit; intellectual disability associated poi	99.92	3.6e-22
GL50803_17536	GL50803_17536	GL50803_17536 | organism=Giardia_Assemblage_A_isolate_WB | product=UsoAp | location=GLCHR05:2771339-2772640(+) | length=433	0.535644	1.44959	3.8005	23.8594	23.8549	100	3	24.3951	24.3676	100	3	14	14	14	43.9	43.9	43.9	49.364	0	75.332	1029800000	135	23.8549	23.8992	23.8242	24.3587	24.4589	24.3676
GL50803_113971	GL50803_113971	GL50803_113971 | organism=Giardia_Assemblage_A_isolate_WB | product=Transducin | location=GLCHR04:833783-835228(+) | length=481	0.53452	1.44846	0.953655	22.7035	22.6096	100	3	23.2381	23.2815	100	3	9	9	9	32	32	32	53.54	0	56.201	307700000	73	23.1885	22.6096	22.3125	23.2815	23.2977	23.135
GL50803_4046	GL50803_4046	GL50803_4046 | organism=Giardia_Assemblage_A_isolate_WB | product=Hypothetical protein | location=GLCHR04:1384504-1384872(-) | length=122	0.52795	1.44188	0	21.7027	21.7163	100	3	NaN	NaN	33.3333	1	2	2	2	32.8	32.8	32.8	13.57	0	5.8909	47641000	14	21.5166	21.7163	21.8751	22.2306	NaN	NaN
GL50803_5823	GL50803_5823	GL50803_5823 | organism=Giardia_Assemblage_A_isolate_WB | product=Hypothetical protein | location=GLCHR05:3241013-3241801(-) | length=262	0.525031	1.43896	1.17072	22.5986	22.6996	100	3	23.1236	23.097	100	3	4	4	4	22.9	22.9	22.9	29.14	0	6.5927	190200000	39	22.8748	22.2214	22.6996	23.2728	23.097	23.001
GL50803_11151	GL50803_11151	GL50803_11151 | organism=Giardia_Assemblage_A_isolate_WB | product=Hypothetical protein | location=GLCHR04:2595463-2596152(-) | length=229	0.524858	1.43879	1.6197	24.4635	24.4859	100	3	24.9883	25.0098	100	3	7	7	7	41.5	41.5	41.5	24.71	0	14.816	414670000	46	24.2122	24.4859	24.6924	25.0098	25.0645	24.8906	Proto-oncogene tyrosine-protein kinase Src; SRC KINASE, TRANSFERASE + Osmo_CC ; Osmosensory transporter coiled coil	96.73 + 96.58	0.011 + 0.044
GL50803_12229	GL50803_12229	GL50803_12229 | organism=Giardia_Assemblage_A_isolate_WB | product=Hypothetical protein | location=GLCHR04:2085169-2086008(-) | length=279	0.522295	1.43624	1.78336	24.1353	24.2188	100	3	24.6575	24.6443	100	3	13	13	13	76	76	76	30.832	0	79.537	920440000	104	23.967	24.2188	24.2199	24.6443	24.4897	24.8386	-
GL50803_16648	GL50803_16648	GL50803_16648 | organism=Giardia_Assemblage_A_isolate_WB | product=Hypothetical protein | location=GLCHR05:3785863-3788181(-) | length=772	0.516254	1.43024	3.25593	26.2573	26.2892	100	3	26.7736	26.7993	100	3	40	40	40	61.4	61.4	61.4	88.364	0	323.31	10006000000	644	26.2892	26.295	26.1879	26.699	26.8225	26.7993	-
GL50803_8361	GL50803_8361	GL50803_8361 | organism=Giardia_Assemblage_A_isolate_WB | product=SOF1 protein | location=GLCHR04:2442205-2443755(+) | length=516	0.513977	1.42798	1.40653	22.8232	22.7132	100	3	23.3372	23.3138	100	3	9	9	9	29.1	29.1	29.1	58.027	0	18.303	297680000	51	22.7132	23.1346	22.6217	23.3138	23.2405	23.4571
GL50803_135003;GL50803_135002;GL50803_135001	GL50803_135003;GL50803_135002;GL50803_135001	GL50803_135003 | organism=Giardia_Assemblage_A_isolate_WB | product=Histone H4 | location=CH991767:467222-467521(-) | length=99;GL50803_135002 | organism=Giardia_Assemblage_A_isolate_WB | product=Histone H4 | location=CH991767:463089-463388(+) | length=99;	0.512904	1.42692	1.21271	28.802	28.9426	100	3	29.3149	29.1964	100	3	13	13	13	65.7	65.7	65.7	11.1	0	76.089	23728000000	454	28.5148	28.9426	28.9485	29.1593	29.1964	29.5889
GL50803_16498	GL50803_16498	GL50803_16498 | organism=Giardia_Assemblage_A_isolate_WB | product=Nucleolar GTPase | location=GLCHR04:491207-492832(+) | length=541	0.512786	1.4268	2.31477	25.3961	25.4645	100	3	25.9089	25.8797	100	3	25	25	25	51.2	51.2	51.2	60.209	0	106.38	1936700000	212	25.4645	25.4885	25.2352	25.9909	25.856	25.8797	Nuclear GTP-binding protein NUG1; pre-60S, Biogenesis, LSU, Large subunit, ribosome assembly, RIBOSOME; HET: GTP; 3.0A {	100	4.2e-67
GL50803_102728	GL50803_102728	GL50803_102728 | organism=Giardia_Assemblage_A_isolate_WB | product=Hypothetical protein | location=GLCHR03:1337434-1339299(-) | length=621	0.511893	1.42592	2.38697	23.7953	23.783	100	3	24.3072	24.3029	100	3	15	15	15	30.4	30.4	30.4	68.102	0	96.21	942650000	127	23.7567	23.8463	23.783	24.4521	24.1667	24.3029	U3 small nucleolar RNA-associated protein 5; ribosome assembly, 90S to pre-40S transition, cryo-EM, Dhr1, RIBOSOME; HET:	100	1.1e-55
GL50803_4039	GL50803_4039	GL50803_4039 | organism=Giardia_Assemblage_A_isolate_WB | product=Leucine-rich repeat protein | location=GLCHR03:569844-571931(+) | length=695	0.510953	1.42499	2.18165	26.0969	26.1553	100	3	26.6079	26.6211	100	3	17	17	17	38.4	38.4	38.4	77.925	0	123.86	3384700000	307	26.1553	26.1645	25.971	26.732	26.4706	26.6211	Receptor-like kinase TMK3; LRR, RLK, TMK, extracellular domain, PLANT PROTEIN, TRANSFERASE; HET: NAG; 2.06A {Arabidopsis + Gamma-interferon-inducible lysosomal thiol reductase; Interferon gamma, thioreductase, antigen presentation, OXIDOREDUCT	99.89 + 99.85	6.4E-22 + 1e-19
GL50803_27925	GL50803_27925	GL50803_27925 | organism=Giardia_Assemblage_A_isolate_WB | product=Protein 21.1 | location=GLCHR04:549675-552035(+) | length=786	0.510916	1.42495	1.30967	28.6546	28.603	100	3	29.1656	29.3018	100	3	57	57	57	76.1	76.1	76.1	87.608	0	323.31	75939000000	1563	28.5517	28.8093	28.603	29.3576	29.3018	28.8373
GL50803_15847	GL50803_15847	GL50803_15847 | organism=Giardia_Assemblage_A_isolate_WB | product=Hypothetical protein | location=GLCHR05:1465464-1466234(-) | length=256	0.510798	1.42484	0.772449	23.9574	23.8312	100	3	24.4682	24.3831	100	3	10	10	10	48	48	48	28.688	0	67.314	569460000	97	23.5492	23.8312	24.4917	24.3135	24.3831	24.708
GL50803_39483	GL50803_39483	GL50803_39483 | organism=Giardia_Assemblage_A_isolate_WB | product=Ribosomal protein S29A | location=GLCHR05:2867879-2868292(+) | length=137	0.510741	1.42478	2.00168	27.2919	27.2952	100	3	27.8026	27.7659	100	3	6	6	6	21.9	21.9	21.9	15.471	0	29.723	3880000000	144	27.1766	27.2952	27.4038	27.6696	27.9724	27.7659
GL50803_17551	GL50803_17551	GL50803_17551 | organism=Giardia_Assemblage_A_isolate_WB | product=Protein 21.1 | location=GLCHR04:2132038-2135262(-) | length=1074	0.51041	1.42445	1.36039	28.0105	28.0872	100	3	28.5209	28.6571	100	3	62	62	62	71.2	71.2	71.2	118.71	0	323.31	35699000000	1759	27.8221	28.0872	28.1221	28.6794	28.6571	28.2261
GL50803_14641	GL50803_14641	GL50803_14641 | organism=Giardia_Assemblage_A_isolate_WB | product=Transducin | location=GLCHR05:3166462-3168099(+) | length=545	0.508991	1.42305	1.18288	23.5722	23.5243	100	3	24.0812	24.0008	100	3	11	11	11	25.5	25.5	25.5	60.461	0	37.587	539660000	82	23.4162	23.5243	23.7762	24.0008	24.4109	23.8319
GL50803_104248	GL50803_104248	GL50803_104248 | organism=Giardia_Assemblage_A_isolate_WB | product=Hypothetical protein | location=GLCHR04:2633698-2634909(-) | length=403	0.50808	1.42216	0.810289	21.7371	21.7541	100	3	22.2452	22.342	100	3	6	6	6	19.4	19.4	19.4	46.662	0	5.9699	104200000	26	21.5319	21.9253	21.7541	22.342	21.7423	22.6513
GL50803_5871	GL50803_5871	GL50803_5871 | organism=Giardia_Assemblage_A_isolate_WB | product=Developmentally regulated GTP-binding protein 1 | location=GLCHR04:1401785-1402891(+) | length=368	0.504817	1.41894	1.16879	23.5369	23.5907	100	3	24.0417	23.9283	100	3	7	7	7	30.7	30.7	30.7	40.654	0	13.685	479670000	28	23.3857	23.6343	23.5907	23.7879	24.4091	23.9283
GL50803_7616	GL50803_7616	GL50803_7616 | organism=Giardia_Assemblage_A_isolate_WB | product=Protein 21.1 | location=GLCHR04:1142692-1145442(-) | length=916	0.504771	1.4189	0.769675	23.3096	23.296	100	3	23.8144	23.7553	100	3	7	7	7	9.3	9.3	9.3	101.79	0	5.678	163980000	26	23.296	23.5267	23.1061	23.3679	24.32	23.7553
GL50803_15432	GL50803_15432	GL50803_15432 | organism=Giardia_Assemblage_A_isolate_WB | product=Hypothetical protein | location=GLCHR03:955295-957088(+) | length=597	0.504418	1.41855	0.38067	21.5374	21.3883	100	3	22.0418	22.3537	100	3	4	4	4	11.7	11.7	11.7	67.303	0	5.9924	67993000	11	21.3883	21.3639	21.8599	22.3537	22.7684	21.0032
GL50803_16519	GL50803_16519	GL50803_16519 | organism=Giardia_Assemblage_A_isolate_WB | product=AstB/chuR-related protein | location=GLCHR04:2468781-2469902(+) | length=373	0.503807	1.41795	2.5415	22.7754	22.7798	100	3	23.2792	23.2893	100	3	11	11	11	42.1	42.1	42.1	42.225	0	32.193	384490000	85	22.7798	22.8685	22.6778	23.3679	23.1804	23.2893	Radical SAM domain protein; radical SAM binding, metalloprotein, SCIFF maturase, SPASM domain-containing, PEPTIDE BINDIN/Anaerobic sulfatase-maturating enzyme; AdoMet radical fold, OXIDOREDUCTASE; HET: SAM, SF4; 1.619A {Clostridium perfringe	100/ 100	3E-33/ 1.7e-30
GL50803_16406	GL50803_16406	GL50803_16406 | organism=Giardia_Assemblage_A_isolate_WB | product=Chaperone protein dnaJ | location=GLCHR04:1673145-1674605(-) | length=486	0.502775	1.41694	0.844771	23.4301	23.6281	100	3	23.9329	23.9178	100	3	13	13	13	39.1	39.1	39.1	55.854	0	21.858	362210000	84	22.9453	23.6281	23.7168	23.7152	24.1655	23.9178
GL50803_114777	GL50803_114777	GL50803_114777 | organism=Giardia_Assemblage_A_isolate_WB | product=Hypothetical protein | location=GLCHR05:4424664-4426634(+) | length=656	0.50245	1.41662	2.46844	26.5082	26.5299	100	3	27.0106	27.0718	100	3	19	19	7	39.8	39.8	17.2	72.714	0	144.75	10251000000	457	26.5299	26.4455	26.5492	27.0718	27.0972	26.8629
GL50803_16522	GL50803_16522	GL50803_16522 | organism=Giardia_Assemblage_A_isolate_WB | product=Hypothetical protein | location=GLCHR04:2481039-2481491(-) | length=150	0.501107	1.4153	2.14981	26.0794	26.1311	100	3	26.5805	26.599	100	3	4	4	4	35.3	35.3	35.3	16.666	0	19.859	1677700000	88	26.1589	26.1311	25.9484	26.599	26.6972	26.4454	-
GL50803_91354	GL50803_91354	GL50803_91354 | organism=Giardia_Assemblage_A_isolate_WB | product=H-SHIPPO 1 | location=GLCHR05:4188401-4190248(-) | length=615	0.497632	1.41189	1.16571	25.7047	25.5184	100	3	26.2023	26.2	100	3	31	31	31	84.4	84.4	84.4	63.488	0	323.31	4814600000	498	25.5184	25.4904	26.1052	26.222	26.1849	26.2
GL50803_34141	GL50803_34141	GL50803_34141 | organism=Giardia_Assemblage_A_isolate_WB | product=Nin one binding protein-like protein | location=GLCHR04:476216-477601(+) | length=461	0.496709	1.41099	0.511016	22.582	22.6416	100	3	23.0787	23.4463	100	3	11	11	11	44.9	44.9	44.9	50.539	0	35.58	255140000	53	22.7208	22.6416	22.3836	23.4463	23.5366	22.2532
GL50803_6709	GL50803_6709	GL50803_6709 | organism=Giardia_Assemblage_A_isolate_WB | product=Hypothetical protein | location=GLCHR05:2497205-2498761(-) | length=518	0.496362	1.41065	0.908477	23.5627	23.4914	100	3	24.059	24.0647	100	3	15	15	15	47.1	47.1	47.1	57.627	0	64.526	602000000	138	23.3898	23.4914	23.8068	24.4406	24.0647	23.6717
GL50803_13616	GL50803_13616	GL50803_13616 | organism=Giardia_Assemblage_A_isolate_WB | product=Glycine-rich protein | location=GLCHR05:3875103-3876557(-) | length=484	0.494322	1.40866	0	NaN	NaN	33.3333	1	NaN	NaN	33.3333	1	5	5	5	19	19	19	53.683	0	24.176	51855000	24	NaN	21.2382	NaN	NaN	21.7326	NaN
GL50803_115338;GL50803_115337	GL50803_115338;GL50803_115337	GL50803_115338 | organism=Giardia_Assemblage_A_isolate_WB | product=Hypothetical protein | location=GLCHR04:244231-245220(+) | length=329;GL50803_115337 | organism=Giardia_Assemblage_A_isolate_WB | product=Hypothetical protein | location=GLCHR04:232155-233	0.492257	1.40664	1.05104	23.6082	23.6189	100	3	24.1005	24.0146	100	3	10	10	10	38.9	38.9	38.9	36.491	0	82.965	797130000	135	23.5865	23.6194	23.6189	24.5168	24.0146	23.7701
GL50803_2548	GL50803_2548	GL50803_2548 | organism=Giardia_Assemblage_A_isolate_WB | product=hypothetical protein | location=GLCHR05:4053819-4055318(+) | length=499	0.492145	1.40653	1.13472	23.0767	23.1384	100	3	23.5688	23.4555	100	3	12	12	12	26.9	26.9	26.9	54.994	0	40.192	306160000	49	23.2277	22.864	23.1384	23.4555	23.3439	23.907
GL50803_113876	GL50803_113876	GL50803_113876 | organism=Giardia_Assemblage_A_isolate_WB | product=ABC transporter, ATP-binding protein, putative | location=GLCHR05:1839507-1845722(-) | length=2071	0.491026	1.40544	1.35326	20.9189	20.9189	66.6667	2	21.41	21.4916	100	3	6	4	4	4.3	3.1	3.1	231.83	0	13.52	44178000	8	21.0046	20.8332	NaN	21.532	21.4916	21.2063
GL50803_16342	GL50803_16342	GL50803_16342 | organism=Giardia_Assemblage_A_isolate_WB | product=Coiled-coil protein | location=GLCHR05:3547580-3552538(-) | length=1652	0.489053	1.40352	0.715373	22.6556	22.7653	100	3	23.1447	23.2859	100	3	41	41	41	34.7	34.7	34.7	186.41	0	165.7	1325300000	245	22.8332	22.7653	22.3684	23.5377	23.2859	22.6105
GL50803_14859	GL50803_14859	GL50803_14859 | organism=Giardia_Assemblage_A_isolate_WB | product=Protein 21.1 | location=GLCHR05:2201241-2204018(+) | length=925	0.487914	1.40242	1.17916	28.0777	28.1364	100	3	28.5657	28.6642	100	3	53	53	53	64.5	64.5	64.5	102.71	0	323.31	41668000000	1396	27.955	28.1418	28.1364	28.8245	28.6642	28.2083
GL50803_24133	GL50803_24133	GL50803_24133 | organism=Giardia_Assemblage_A_isolate_WB | product=5-3 exoribonuclease 2 | location=GLCHR04:1953740-1956448(-) | length=902	0.485936	1.40049	1.22097	21.5224	21.4959	100	3	22.0083	21.9949	100	3	8	8	8	13.9	13.9	13.9	103.18	0	14.184	99805000	45	21.8178	21.4959	21.2533	21.8583	21.9949	22.1717
GL50803_7655	GL50803_7655	GL50803_7655 | organism=Giardia_Assemblage_A_isolate_WB | product=Hypothetical protein | location=GLCHR01:33435-34748(+) | length=437	0.483669	1.3983	0.514023	22.0899	22.0899	66.6667	2	22.5736	22.7084	100	3	6	6	6	18.5	18.5	18.5	48.104	0	5.786	121930000	21	22.1533	22.0265	NaN	21.9959	22.7084	23.0165
GL50803_6464	GL50803_6464	GL50803_6464 | organism=Giardia_Assemblage_A_isolate_WB | product=Hypothetical protein | location=GLCHR04:577446-581231(-) | length=1261	0.482956	1.3976	1.81504	25.7271	25.693	100	3	26.21	26.3108	100	3	66	66	66	63.2	63.2	63.2	141.57	0	323.31	11591000000	851	25.6924	25.693	25.7959	26.3364	26.3108	25.983	Structural maintenance of chromosomes protein 3; Chromosome segregation Sister chromatid cohesion SMC complexes Cohesin + Myosin heavy chain 11; myosin, motor, inhibited state, shutdown state, smooth muscle, CONTRACTILE PROTEIN; HET: PO4, ADP	99.71 + 99.59	1.5e-12 + 5.7e-9
GL50803_16887	GL50803_16887	GL50803_16887 | organism=Giardia_Assemblage_A_isolate_WB | product=ATP-dependent RNA helicase HAS1, putative | location=GLCHR02:706434-708077(-) | length=547	0.481915	1.3966	3.79543	23.5292	23.5394	100	3	24.0111	24.0304	100	3	13	13	13	37.3	37.3	37.3	60.675	0	58.965	821970000	128	23.5394	23.5663	23.4819	24.0304	23.9624	24.0405
GL50803_17541	GL50803_17541	GL50803_17541 | organism=Giardia_Assemblage_A_isolate_WB | product=WD-repeat domain 17 isoform 1 | location=GLCHR05:2802474-2807324(-) | length=1616	0.481145	1.39585	0.940982	22.0303	22.083	100	3	22.5114	22.6474	100	3	7	7	7	5.9	5.9	5.9	176.94	0	7.3073	120860000	30	22.083	22.1072	21.9007	22.6474	22.8242	22.0627
GL50803_16044	GL50803_16044	GL50803_16044 | organism=Giardia_Assemblage_A_isolate_WB | product=Hypothetical protein | location=GLCHR05:4154698-4155213(+) | length=171	0.480585	1.39531	2.15646	28.3333	28.3994	100	3	28.8139	28.8236	100	3	8	8	8	49.7	49.7	49.7	19.911	0	305.62	9204600000	299	28.1829	28.4176	28.3994	28.7115	28.9064	28.8236
GL50803_7082	GL50803_7082	GL50803_7082 | organism=Giardia_Assemblage_A_isolate_WB | product=Ribosomal protein S21 | location=GLCHR04:600401-600670(+) | length=89	0.479698	1.39445	1.55955	28.9912	28.9278	100	3	29.4709	29.5094	100	3	6	6	6	77.5	77.5	77.5	9.673	0	94.62	11235000000	336	29.2138	28.9278	28.832	29.3119	29.5094	29.5915
GL50803_9118	GL50803_9118	GL50803_9118 | organism=Giardia_Assemblage_A_isolate_WB | product=hypothetical protein | location=GLCHR05:2784987-2786033(+) | length=348	0.477772	1.39259	1.102	21.8063	21.9311	100	3	22.2841	22.4202	100	3	6	6	6	28.4	28.4	28.4	39.848	0	12.413	100550000	19	21.9311	21.5116	21.9763	22.0036	22.4285	22.4202
GL50803_13836	GL50803_13836	GL50803_13836 | organism=Giardia_Assemblage_A_isolate_WB | product=Hypothetical protein | location=GLCHR01:497834-499570(-) | length=578	0.477432	1.39226	1.25984	23.3227	23.3551	100	3	23.8001	23.7638	100	3	9	9	9	19.6	19.6	19.6	66.14	0	9.2173	231680000	35	23.3735	23.2395	23.3551	23.5206	23.7638	24.116
GL50803_23017	GL50803_23017	GL50803_23017 | organism=Giardia_Assemblage_A_isolate_WB | product=Hypothetical protein | location=GLCHR02:612056-613375(+) | length=439	0.476355	1.39122	2.26976	26.3774	26.4183	100	3	26.8538	26.8832	100	3	16	16	16	51.5	51.5	51.5	49.083	0	182.2	5650100000	263	26.4191	26.4183	26.295	26.969	26.8832	26.7093
GL50803_4571	GL50803_4571	GL50803_4571 | organism=Giardia_Assemblage_A_isolate_WB | product=Hypothetical protein | location=GLCHR01:993324-993839(-) | length=171	0.475519	1.39042	0.676522	21.0465	21.1258	100	3	21.522	21.5031	100	3	4	4	4	52	52	52	19.183	0	15.262	52196000	24	21.1258	20.8755	21.1382	22.064	21.5031	20.999
GL50803_16532	GL50803_16532;GL50803_119672	GL50803_16532 | organism=Giardia_Assemblage_A_isolate_WB | product=Protein 21.1 | location=GLCHR05:2134897-2137407(+) | length=836	0.474219	1.38917	0.910164	27.6484	27.6743	100	3	28.1226	28.2594	100	3	48	48	48	63.9	63.9	63.9	92.674	0	323.31	18912000000	810	27.4852	27.7858	27.6743	28.4288	28.2594	27.6796
GL50803_17561	GL50803_17561	GL50803_17561 | organism=Giardia_Assemblage_A_isolate_WB | product=ARF GAP | location=GLCHR04:2709279-2710223(+) | length=314	0.471809	1.38685	1.3445	24.1779	24.1153	100	3	24.6497	24.6381	100	3	5	5	5	26.4	26.4	26.4	35.42	0	23.345	373030000	42	24.1153	24.4129	24.0055	24.6381	24.8459	24.4651
GL50803_17096	GL50803_17096	GL50803_17096 | organism=Giardia_Assemblage_A_isolate_WB | product=Protein 21.1 | location=GLCHR03:1757632-1759914(-) | length=760	0.470854	1.38593	2.54171	26.3104	26.3289	100	3	26.7813	26.8213	100	3	26	26	26	55.3	55.3	55.3	85.474	0	283.99	4488000000	314	26.2417	26.3607	26.3289	26.8213	26.8647	26.6579
GL50803_15039	GL50803_15039	GL50803_15039 | organism=Giardia_Assemblage_A_isolate_WB | product=Hypothetical protein | location=GLCHR04:16261-17370(-) | length=369	0.470451	1.38554	0.689206	22.3758	22.4203	100	3	22.8463	22.6662	100	3	5	5	5	15.2	15.2	15.2	40.682	0	5.647	123650000	28	22.4374	22.4203	22.2698	22.6662	23.443	22.4295
GL50803_16114	GL50803_16114	GL50803_16114 | organism=Giardia_Assemblage_A_isolate_WB | product=Ribosomal protein L36-1 | location=GLCHR05:1357236-1357508(+) | length=90	0.468651	1.38382	1.48663	29.3083	29.3251	100	3	29.777	29.776	100	3	3	3	3	33.3	33.3	33.3	10.559	0	19.064	9250000000	155	29.3634	29.3251	29.2364	29.533	29.776	30.0218
GL50803_8974	GL50803_8974	GL50803_8974 | organism=Giardia_Assemblage_A_isolate_WB | product=Hypothetical protein | location=GLCHR01:410701-411228(-) | length=175	0.468403	1.38358	0.87963	23.0474	23.0282	100	3	23.5158	23.3314	100	3	7	7	7	39.4	39.4	39.4	20.719	0	11.757	272680000	57	22.8112	23.3027	23.0282	23.2943	23.9215	23.3314
GL50803_8855	GL50803_8855	GL50803_8855 | organism=Giardia_Assemblage_A_isolate_WB | product=P115, putative | location=GLCHR01:456365-459163(-) | length=932	0.466653	1.3819	2.27298	26.2583	26.249	100	3	26.7249	26.7471	100	3	43	43	43	65.3	65.3	65.3	104.09	0	323.31	9039100000	621	26.1866	26.3392	26.249	26.8377	26.7471	26.5899	Murein hydrolase activator EnvC; Complex, PROTEIN BINDING; 2.1A {Escherichia coli (strain K12)}	97.87	0.01
GL50803_6185	GL50803_6185	GL50803_6185 | organism=Giardia_Assemblage_A_isolate_WB | product=Hypothetical protein | location=GLCHR03:469439-470080(+) | length=213	0.466119	1.38139	1.12574	23.1196	23.0942	100	3	23.5857	23.5434	100	3	8	8	8	38.5	38.5	38.5	24.841	0	9.7388	366290000	38	23.0942	23.4458	22.8188	23.5434	23.7237	23.4901
GL50803_8462	GL50803_8462	GL50803_8462 | organism=Giardia_Assemblage_A_isolate_WB | product=Ribosomal protein L27 | location=GLCHR03:808135-808542(+) | length=135	0.465031	1.38035	2.58374	29.1709	29.1316	100	3	29.6359	29.6509	100	3	13	13	13	80.7	80.7	80.7	15.35	0	226.69	26659000000	554	29.1316	29.101	29.2801	29.6509	29.5565	29.7004
GL50803_14620	GL50803_14620	GL50803_14620 | organism=Giardia_Assemblage_A_isolate_WB | product=Ribosomal protein S6 | location=GLCHR01:1441844-1442590(+) | length=248	0.463183	1.37858	1.32019	29.2299	29.26	100	3	29.6931	29.8317	100	3	17	17	17	58.5	58.5	58.5	28.028	0	323.31	36174000000	579	29.1012	29.26	29.3286	29.3937	29.8317	29.8539
GL50803_24451	GL50803_24451	GL50803_24451 | organism=Giardia_Assemblage_A_isolate_WB | product=Hypothetical protein | location=GLCHR02:142684-143103(-) | length=139	0.460277	1.37581	2.01545	24.9762	24.963	100	3	25.4365	25.4263	100	3	5	5	5	51.8	51.8	51.8	15.473	0	17.971	944570000	63	24.8135	25.1522	24.963	25.4263	25.4197	25.4635
GL50803_14341	GL50803_14341	GL50803_14341 | organism=Giardia_Assemblage_A_isolate_WB | product=Hypothetical protein | location=GLCHR01:319235-319978(+) | length=247	0.460152	1.37569	1.59402	23.821	23.7192	100	3	24.2811	24.2305	100	3	10	10	10	49.4	49.4	49.4	28.334	0	219.21	493390000	76	23.6966	23.7192	24.0471	24.4169	24.196	24.2305
GL50803_3985	GL50803_3985	GL50803_3985 | organism=Giardia_Assemblage_A_isolate_WB | product=tRNA/rRNA cytosine-C5-methylase | location=GLCHR04:450176-451552(+) | length=458	0.458209	1.37384	1.81988	23.6832	23.6509	100	3	24.1414	24.0788	100	3	20	20	20	63.1	63.1	63.1	50.518	0	69.602	903010000	182	23.6509	23.8257	23.573	24.0378	24.3076	24.0788	SUN protein; Rossmann-fold, mixed beta sheet, methyltransferase-fold, RNA-binding domain, TRANSFERASE; 1.65A {Escherichi	100	8e-46
GL50803_10572	GL50803_10572	GL50803_10572 | organism=Giardia_Assemblage_A_isolate_WB | product=Hypothetical protein | location=GLCHR01:751890-752867(-) | length=325	0.457019	1.3727	1.38888	25.1193	24.9989	100	3	25.5763	25.5909	100	3	6	6	6	25.5	25.5	25.5	35.176	0	25.589	1113500000	63	24.9722	24.9989	25.3868	25.5909	25.4399	25.6982
GL50803_4590	GL50803_4590	GL50803_4590 | organism=Giardia_Assemblage_A_isolate_WB | product=Hypothetical protein | location=GLCHR05:4046528-4047322(-) | length=264	0.456353	1.37207	0.8699	25.4347	25.3246	100	3	25.8911	25.9312	100	3	17	17	17	76.9	76.9	76.9	30.772	0	120.51	3510900000	289	25.2027	25.3246	25.7769	25.9312	26.1644	25.5777
GL50803_94653	GL50803_94653	GL50803_94653 | organism=Giardia_Assemblage_A_isolate_WB | product=Periodic tryptophan protein 2-like protein | location=GLCHR04:141902-145420(-) | length=1172	0.450527	1.36654	1.11376	23.4442	23.5262	100	3	23.8947	23.8023	100	3	15	15	15	23.4	23.4	23.4	130.62	0	60.572	474270000	85	23.6161	23.5262	23.1903	24.1685	23.8023	23.7133
GL50803_9722	GL50803_9722	GL50803_9722 | organism=Giardia_Assemblage_A_isolate_WB | product=Protein 21.1 | location=GLCHR05:2185008-2186543(-) | length=511	0.4495	1.36557	1.51303	24.362	24.4072	100	3	24.8115	24.8744	100	3	18	18	18	51.3	51.3	51.3	56.012	0	45.566	895750000	135	24.144	24.5349	24.4072	24.8979	24.8744	24.6623
GL50803_10370	GL50803_10370	GL50803_10370 | organism=Giardia_Assemblage_A_isolate_WB | product=ATP/GTP binding protein, putative | location=GLCHR04:1125269-1126630(+) | length=453	0.446897	1.36311	1.31916	26.7598	26.7544	100	3	27.2067	27.1505	100	3	21	21	21	60	60	60	52.669	0	323.31	8144700000	368	26.6252	26.8999	26.7544	27.002	27.1505	27.4677
GL50803_20551	GL50803_20551	GL50803_20551 | organism=Giardia_Assemblage_A_isolate_WB | product=Hypothetical protein | location=GLCHR04:1983332-1983781(-) | length=149	0.446524	1.36275	1.3718	24.5316	24.5149	100	3	24.9781	24.9737	100	3	6	6	6	67.1	67.1	67.1	16.179	0	52.037	796310000	98	24.5081	24.5149	24.5718	24.9737	24.7195	25.2413
GL50803_14254	GL50803_14254	GL50803_14254 | organism=Giardia_Assemblage_A_isolate_WB | product=Protein 21.1 | location=GLCHR04:2135404-2137818(-) | length=804	0.44536	1.36165	1.25362	25.387	25.3971	100	3	25.8323	25.8959	100	3	36	36	35	62.6	62.6	61.4	87.537	0	203.05	5366600000	462	25.3971	25.5103	25.2535	26.0531	25.8959	25.5479
GL50803_35094	GL50803_35094	GL50803_35094 | organism=Giardia_Assemblage_A_isolate_WB | product=DNA polymerase delta, catalytic subunit | location=GLCHR01:446065-450054(-) | length=1329	0.44308	1.3595	0.56763	20.7901	20.7901	66.6667	2	21.2332	21.359	100	3	4	4	4	5	5	5	148.96	0	10.452	25478000	17	20.7312	20.849	NaN	20.7468	21.5938	21.359
GL50803_10341	GL50803_10341	GL50803_10341 | organism=Giardia_Assemblage_A_isolate_WB | product=Hypothetical protein | location=GLCHR03:1000286-1001302(+) | length=338	0.442869	1.3593	2.07717	25.3826	25.4016	100	3	25.8254	25.7555	100	3	14	14	14	45.9	45.9	45.9	38.363	0	47.488	1725100000	118	25.4016	25.4572	25.2889	25.979	25.7419	25.7555
GL50803_15603	GL50803_15603	GL50803_15603 | organism=Giardia_Assemblage_A_isolate_WB | product=Hypothetical protein | location=GLCHR04:2080257-2081042(-) | length=261	0.441462	1.35798	1.05291	22.8541	22.7497	100	3	23.2956	23.4202	100	3	9	9	9	46.4	46.4	46.4	30.412	0	15.678	260560000	51	23.0994	22.7132	22.7497	23.4768	23.4202	22.9897
GL50803_16507	GL50803_16507	GL50803_16507 | organism=Giardia_Assemblage_A_isolate_WB | product=Hypothetical protein | location=GLCHR04:481202-483829(+) | length=875	0.441076	1.35762	2.07552	27.0749	27.0136	100	3	27.516	27.5106	100	3	29	29	29	37.4	37.4	37.4	98.638	0	323.31	10309000000	570	27.2254	27.0136	26.9858	27.6066	27.4308	27.5106	Protein CT_858; mature cpaf, dimer, transferase; HET: SO4; 2.2A {Chlamydia trachomatis}	99.97	2.8e-28
GL50803_15317	GL50803_15317	GL50803_15317 | organism=Giardia_Assemblage_A_isolate_WB | product=High cysteine membrane protein Group 1 | location=GLCHR04:2475997-2480844(-) | length=1615	0.439353	1.356	1.44247	26.1303	26.0909	100	3	26.5697	26.5668	100	3	34	34	34	40.5	40.5	40.5	169.6	0	323.31	4282100000	511	26.3382	25.9618	26.0909	26.7246	26.5668	26.4177
GL50803_137716	GL50803_137716	GL50803_137716 | organism=Giardia_Assemblage_A_isolate_WB | product=Axoneme-associated protein GASP-180 | location=GLCHR05:2250354-2255111(-) | length=1585	0.439006	1.35567	1.31891	29.1413	29.0975	100	3	29.5803	29.638	100	3	151	151	151	86.3	86.3	86.3	174.78	0	323.31	205680000000	4892	29.0975	29.0197	29.3066	29.7713	29.638	29.3315
GL50803_5811	GL50803_5811	GL50803_5811 | organism=Giardia_Assemblage_A_isolate_WB | product=Serine/threonine protein kinase | location=GLCHR04:1645563-1646813(-) | length=416	0.438636	1.35532	0.935748	21.9838	22.1034	100	3	22.4224	22.5271	100	3	8	8	8	25.5	25.5	25.5	47.606	0	15.151	201010000	43	22.1034	22.2177	21.6302	22.1729	22.5271	22.5672
GL50803_16935	GL50803_16935	GL50803_16935 | organism=Giardia_Assemblage_A_isolate_WB | product=Hypothetical protein | location=GLCHR03:1046378-1049002(+) | length=874	0.435713	1.35258	2.51274	25.2613	25.221	100	3	25.697	25.7481	100	3	29	29	29	50.1	50.1	50.1	93.683	0	215.58	4083100000	411	25.2155	25.3475	25.221	25.7481	25.7514	25.5915	-
GL50803_8438	GL50803_8438	GL50803_8438 | organism=Giardia_Assemblage_A_isolate_WB | product=Protein 21.1 | location=GLCHR05:902834-903949(-) | length=371	0.434662	1.35159	0.748242	23.0626	23.2284	100	3	23.4973	23.4284	100	3	7	7	7	29.4	29.4	29.4	40.094	0	10.092	265970000	35	23.3034	22.656	23.2284	23.4284	23.8224	23.241
GL50803_14702	GL50803_14702	GL50803_14702 | organism=Giardia_Assemblage_A_isolate_WB | product=RRNA biogenesis protein RRP5 | location=GLCHR05:1325800-1331328(-) | length=1842	0.434395	1.35134	2.1465	24.7806	24.7993	100	3	25.215	25.1544	100	3	57	57	57	48.2	48.2	48.2	204.17	0	195.8	4345500000	506	24.7993	24.8039	24.7386	25.1544	25.1113	25.3793
GL50803_17571	GL50803_17571	GL50803_17571 | organism=Giardia_Assemblage_A_isolate_WB | product=Trichohyalin | location=GLCHR04:2665055-2668135(-) | length=1026	0.434292	1.35125	1.22181	24.9385	24.9833	100	3	25.3728	25.3196	100	3	37	37	37	45	45	45	116.4	0	291.71	3603000000	361	24.6558	24.9833	25.1765	25.2887	25.5102	25.3196
GL50803_9072	GL50803_9072	GL50803_9072 | organism=Giardia_Assemblage_A_isolate_WB | product=Hypothetical protein | location=GLCHR05:2220479-2221051(+) | length=190	0.433237	1.35026	0	NaN	NaN	33.3333	1	21.7299	21.7553	100	3	4	4	4	25.3	25.3	25.3	21.754	0	9.9319	33307000	11	21.2967	NaN	NaN	21.7553	22.1441	21.2904
GL50803_16791	GL50803_16791	GL50803_16791 | organism=Giardia_Assemblage_A_isolate_WB | product=Hypothetical protein | location=GLCHR05:2961009-2962175(+) | length=388	0.432413	1.34949	1.4368	21.3193	21.3193	66.6667	2	21.7517	21.8013	100	3	3	3	3	12.6	12.6	12.6	43.351	0	8.28	59190000	18	NaN	21.2195	21.4191	21.8455	21.8013	21.6083
GL50803_16969	GL50803_16969	GL50803_16969 | organism=Giardia_Assemblage_A_isolate_WB | product=RAN binding protein 1 | location=GLCHR02:1064171-1064671(+) | length=166	0.432325	1.34941	1.0381	26.3075	26.2581	100	3	26.7398	26.8952	100	3	13	13	13	76.5	76.5	76.5	18.713	0	70.602	4461400000	176	26.1361	26.2581	26.5282	26.4246	26.8952	26.8997
GL50803_36069	GL50803_36069	GL50803_36069 | organism=Giardia_Assemblage_A_isolate_WB | product=Ribosomal protein L34 | location=GLCHR04:1421273-1421635(-) | length=120	0.43143	1.34857	0.643105	29.322	29.3544	100	3	29.7535	29.8408	100	3	5	5	5	36.7	36.7	36.7	13.498	0	148.7	13442000000	287	28.9399	29.3544	29.6718	29.8408	29.3426	30.077
GL50803_16313	GL50803_16313	GL50803_16313 | organism=Giardia_Assemblage_A_isolate_WB | product=Hypothetical protein | location=GLCHR05:818758-820503(-) | length=581	0.430635	1.34783	1.26893	24.4929	24.5403	100	3	24.9235	24.8827	100	3	15	15	15	28.2	28.2	28.2	65.834	0	31.574	1088100000	105	24.5403	24.7221	24.2163	24.8827	25.0397	24.8481
GL50803_2305	GL50803_2305	GL50803_2305 | organism=Giardia_Assemblage_A_isolate_WB | product=Intracellular protein transport protein USO1 | location=GLCHR04:1065447-1067264(+) | length=605	0.428555	1.34588	1.29925	22.8893	22.8274	100	3	23.3178	23.269	100	3	9	9	9	19.7	19.7	19.7	68.439	0	33.748	342380000	58	23.0415	22.8274	22.7989	23.1135	23.5709	23.269
GL50803_17318	GL50803_17318	GL50803_17318 | organism=Giardia_Assemblage_A_isolate_WB | product=Kinase, NEK | location=GLCHR03:1389313-1393005(-) | length=1230	0.428308	1.34565	1.36842	24.5171	24.5218	100	3	24.9454	25.0319	100	3	29	29	29	37.8	37.8	37.8	135.7	0	196.18	1606500000	248	24.6378	24.5218	24.3916	25.0319	25.1102	24.694
GL50803_15046	GL50803_15046	GL50803_15046 | organism=Giardia_Assemblage_A_isolate_WB | product=Ribosomal protein L26 | location=GLCHR04:25780-26187(+) | length=135	0.427147	1.34457	0.831315	28.6969	28.7776	100	3	29.124	28.9872	100	3	9	9	9	48.1	48.1	48.1	15.584	0	53.445	17908000000	256	28.4282	28.7776	28.8848	28.8775	28.9872	29.5074
GL50803_113133	GL50803_113133	GL50803_113133 | organism=Giardia_Assemblage_A_isolate_WB | product=Hypothetical protein | location=GLCHR01:1349849-1352362(-) | length=837	0.426143	1.34364	2.24969	26.3794	26.3267	100	3	26.8055	26.7575	100	3	29	29	29	48	48	48	95.363	0	226.48	5066100000	420	26.4982	26.3132	26.3267	26.9083	26.7575	26.7509	Protein CT_858; mature cpaf, dimer, transferase; HET: SO4; 2.2A {Chlamydia trachomatis} + Metabotropic glutamate receptor 5; Cell Surface Receptor, MEMBRANE PROTEIN; HET: NAG, QUS; 4.0A {Homo sapiens}/VSP ; Giardia variant-specific surface protein	99.95 + 97.19/ 95.76	2.5E-25 + 0.002/0.097
GL50803_15120	GL50803_15120	GL50803_15120 | organism=Giardia_Assemblage_A_isolate_WB | product=Hypothetical protein | location=GLCHR04:309586-310290(+) | length=234	0.425618	1.34315	0.565889	22.8454	23.0147	100	3	23.271	23.271	66.6667	2	3	3	3	26.1	26.1	26.1	26.643	0	4.049	106600000	14	23.1499	23.0147	22.3716	23.183	NaN	23.359
GL50803_13771	GL50803_13771	GL50803_13771 | organism=Giardia_Assemblage_A_isolate_WB | product=Hypothetical protein | location=GLCHR05:4245511-4249503(+) | length=1330	0.42289	1.34061	1.73517	23.1313	23.1468	100	3	23.5542	23.6128	100	3	30	30	30	31.9	31.9	31.9	147.06	0	212.09	956990000	160	22.9886	23.1468	23.2585	23.6488	23.6128	23.4011	-
GL50803_8821	GL50803_8821	GL50803_8821 | organism=Giardia_Assemblage_A_isolate_WB | product=Hypothetical protein | location=GLCHR05:1547001-1547690(-) | length=229	0.422359	1.34012	0.885191	23.0346	23.0346	66.6667	2	23.457	23.457	66.6667	2	4	4	4	32.8	32.8	32.8	25.05	0	5.4607	192990000	15	22.8664	23.2029	NaN	23.4366	23.4774	NaN
GL50803_2010	GL50803_2010	GL50803_2010 | organism=Giardia_Assemblage_A_isolate_WB | product=Hypothetical protein | location=GLCHR01:1149046-1149711(-) | length=221	0.422265	1.34003	1.32251	24.0479	24.0149	100	3	24.4702	24.486	100	3	10	10	10	48.4	48.4	48.4	24.957	0	11.703	617860000	58	24.0149	23.9745	24.1544	24.7029	24.2215	24.486
GL50803_10524	GL50803_10524	GL50803_10524 | organism=Giardia_Assemblage_A_isolate_WB | product=Hypothetical protein | location=GLCHR05:4283113-4283865(-) | length=250	0.42085	1.33872	1.88656	26.889	26.8496	100	3	27.3098	27.3565	100	3	19	19	19	79.6	79.6	79.6	27.283	0	224.69	9986000000	387	26.8165	27.0008	26.8496	27.3565	27.4203	27.1527	-
GL50803_14730	GL50803_14730	GL50803_14730 | organism=Giardia_Assemblage_A_isolate_WB | product=Protein LRP16 | location=GLCHR05:4302870-4303964(+) | length=364	0.419352	1.33733	0.648854	24.149	24.1897	100	3	24.5683	24.6112	100	3	12	12	12	51.4	51.4	51.4	40.308	0	90.781	933250000	124	24.1897	24.3131	23.9441	25.0152	24.6112	24.0786
GL50803_5489	GL50803_5489	GL50803_5489 | organism=Giardia_Assemblage_A_isolate_WB | product=Kinase, NEK-frag | location=GLCHR03:1283406-1285016(+) | length=536	0.418692	1.33671	1.4301	25.0264	25.0814	100	3	25.4451	25.4347	100	3	17	17	17	44.8	44.8	44.8	61.33	0	124.29	2548600000	240	25.0814	25.1925	24.8054	25.5762	25.3245	25.4347
GL50803_90434	GL50803_90434	GL50803_90434 | organism=Giardia_Assemblage_A_isolate_WB | product=Hypothetical protein | location=GLCHR01:1273428-1277702(-) | length=1424	0.416933	1.33509	3.00467	24.8135	24.7974	100	3	25.2305	25.2552	100	3	36	36	36	38.7	38.7	38.7	159.57	0	148.85	2691000000	310	24.8813	24.7974	24.7618	25.2552	25.1654	25.2708	Eukaryotic initiation factor eIF4G {Human (Homo sapiens) [TaxId: 9606]}	96.25	0.73
GL50803_23897	GL50803_23897	GL50803_23897 | organism=Giardia_Assemblage_A_isolate_WB | product=hypothetical protein | location=GLCHR01:827741-830260(+) | length=839	0.413619	1.33202	1.03723	22.3841	22.4533	100	3	22.7977	22.7866	100	3	5	5	5	11.1	11.1	11.1	92.641	0	12.569	118050000	19	22.0476	22.6513	22.4533	22.7012	22.7866	22.9053
GL50803_16604	GL50803_16604	GL50803_16604 | organism=Giardia_Assemblage_A_isolate_WB | product=Hypothetical protein | location=GLCHR02:661063-671196(+) | length=3377	0.412397	1.3309	1.38213	21.3634	21.3499	100	3	21.7758	21.6398	100	3	13	13	13	6.5	6.5	6.5	376.38	0	28.367	103100000	57	21.4109	21.3499	21.3294	22.05	21.6398	21.6377
GL50803_7323	GL50803_7323	GL50803_7323 | organism=Giardia_Assemblage_A_isolate_WB | product=Hypothetical protein | location=GLCHR03:244360-244980(-) | length=206	0.412153	1.33067	1.80113	25.8622	25.7895	100	3	26.2743	26.2664	100	3	8	8	8	42.2	42.2	42.2	22.905	0	48.31	1810200000	157	25.7335	25.7895	26.0635	26.2633	26.2664	26.2933	Charged multivesicular body protein 3; CHMP3, ESCRT-III, PROTEIN TRANSPORT; HET: MSE; 2.8A {Homo sapiens}	99.92	3.4e-22
GL50803_6177	GL50803_6177	GL50803_6177 | organism=Giardia_Assemblage_A_isolate_WB | product=Ribosome subunit biogenesis protein NIP7 | location=GLCHR05:4042588-4043283(-) | length=231	0.412111	1.33063	1.95418	24.2471	24.2697	100	3	24.6592	24.652	100	3	7	7	7	46.3	46.3	46.3	26.122	0	60.75	607230000	60	24.2697	24.3838	24.0878	24.7196	24.606	24.652
GL50803_15535	GL50803_15535	GL50803_15535 | organism=Giardia_Assemblage_A_isolate_WB | product=Deoxyhypusine synthase, putative | location=GLCHR04:889733-890902(-) | length=389	0.411922	1.33046	3.07001	24.4494	24.4754	100	3	24.8613	24.8592	100	3	13	13	13	48.3	48.3	48.3	43.856	0	66.369	1248100000	133	24.3951	24.4754	24.4778	24.9264	24.8592	24.7984
GL50803_8250	GL50803_8250	GL50803_8250 | organism=Giardia_Assemblage_A_isolate_WB | product=Hypothetical protein | location=GLCHR01:1403444-1403920(-) | length=158	0.411517	1.33008	0.248012	23.4915	23.504	100	3	23.903	23.8517	100	3	4	4	4	45.6	45.6	45.6	17.367	0	89.432	450290000	52	23.6654	23.3051	23.504	25.0509	23.8517	22.8064
GL50803_14225	GL50803_14225	GL50803_14225 | organism=Giardia_Assemblage_A_isolate_WB | product=CXC-rich protein | location=GLCHR04:636445-641862(+) | length=1805	0.409801	1.3285	1.43222	23.3335	23.3013	100	3	23.7433	23.6801	100	3	26	26	26	26.5	26.5	26.5	188.75	0	221.72	729870000	220	23.3013	23.42	23.2794	23.6801	23.5642	23.9857
GL50803_9148	GL50803_9148	GL50803_9148 | organism=Giardia_Assemblage_A_isolate_WB | product=H-SHIPPO 1 | location=GLCHR05:4168658-4169296(+) | length=212	0.408733	1.32752	1.37246	25.6551	25.7074	100	3	26.0639	26.0009	100	3	9	9	9	66	66	66	22.257	0	120.74	2273200000	151	25.7596	25.7074	25.4984	26.2849	25.9058	26.0009
GL50803_2338	GL50803_2338	GL50803_2338 | organism=Giardia_Assemblage_A_isolate_WB | product=Hypothetical protein | location=GLCHR05:1265258-1265902(-) | length=214	0.408243	1.32707	3.48966	24.1297	24.1383	100	3	24.5379	24.5659	100	3	12	12	12	56.5	56.5	56.5	24.511	0	33.91	1067600000	103	24.1383	24.0921	24.1586	24.479	24.5688	24.5659	-
GL50803_16569	GL50803_16569	GL50803_16569 | organism=Giardia_Assemblage_A_isolate_WB | product=Transcriptional regulator, Sir2 family | location=GLCHR04:1217662-1218837(-) | length=391	0.40748	1.32637	0.513756	21.2027	21.2027	66.6667	2	21.6102	21.6102	66.6667	2	2	2	2	10.5	10.5	10.5	43.908	0	5.4183	29206000	10	NaN	21.2862	21.1192	21.3228	21.8975	NaN
GL50803_3158	GL50803_3158	GL50803_3158 | organism=Giardia_Assemblage_A_isolate_WB | product=Hypothetical protein | location=GLCHR05:3060926-3061519(-) | length=197	0.407117	1.32603	0.908225	23.3627	23.3237	100	3	23.7698	23.645	100	3	9	9	9	58.4	58.4	58.4	22.543	0	26.331	392630000	45	23.3237	23.4539	23.3104	24.1688	23.645	23.4955
GL50803_5942	GL50803_5942	GL50803_5942 | organism=Giardia_Assemblage_A_isolate_WB | product=Polyadenylate-binding protein, putative | location=GLCHR01:642027-643355(-) | length=442	0.406287	1.32527	2.13339	27.6991	27.6575	100	3	28.1054	28.1199	100	3	24	24	24	57.5	57.5	57.5	50.023	0	150.32	15704000000	616	27.6575	27.8513	27.5886	28.0682	28.1199	28.1281
GL50803_2864	GL50803_2864	GL50803_2864 | organism=Giardia_Assemblage_A_isolate_WB | product=Hypothetical protein | location=GLCHR05:3141267-3143006(-) | length=579	0.405566	1.32461	0	NaN	NaN	33.3333	1	21.7604	21.6626	100	3	4	4	4	12.3	12.3	12.3	62.07	0	34.349	69951000	33	NaN	NaN	21.3548	22.4437	21.6626	21.1749
GL50803_16156	GL50803_16156;GL50803_12031	GL50803_16156 | organism=Giardia_Assemblage_A_isolate_WB | product=Hypothetical protein | location=GLCHR03:1674098-1674676(+) | length=192	0.404423	1.32356	3.03179	24.1948	24.1859	100	3	24.5992	24.5772	100	3	6	6	6	47.4	47.4	47.4	21.162	0	14.032	776220000	57	24.1859	24.2652	24.1333	24.5703	24.5772	24.6502	Ankyrin-2,Ankyrin-2; ANK REPEAT, PROTEIN-PROTEIN INTERACTION, STRUCTURAL PROTEIN, PROTEIN BINDING, AUTO-INHIBITION; HET:	99.94	7.4e-26
GL50803_15487	GL50803_15487	GL50803_15487 | organism=Giardia_Assemblage_A_isolate_WB | product=WD-40 repeat protein | location=GLCHR02:850464-853346(-) | length=960	0.402184	1.32151	1.30984	23.9895	23.885	100	3	24.3917	24.3392	100	3	20	20	20	28.3	28.3	28.3	106.27	0	60.713	756420000	111	23.885	24.2474	23.8361	24.3203	24.5156	24.3392
GL50803_4692	GL50803_4692	GL50803_4692 | organism=Giardia_Assemblage_A_isolate_WB | product=Hypothetical protein | location=GLCHR04:2209844-2210563(-) | length=239	0.40196	1.3213	1.01412	25.0321	25.0856	100	3	25.4341	25.4115	100	3	10	10	10	63.2	63.2	63.2	26.843	0	107.58	1454300000	147	25.0856	25.3153	24.6955	25.5179	25.373	25.4115
GL50803_2834	GL50803_2834	GL50803_2834 | organism=Giardia_Assemblage_A_isolate_WB | product=ARF GAP | location=GLCHR05:982690-983886(-) | length=398	0.401164	1.32057	0.88934	26.683	26.683	100	3	27.0842	27.0195	100	3	6	6	6	17.8	17.8	17.8	41.936	0	11.983	1944800000	111	26.683	26.8887	26.4774	27.0195	26.8213	27.4118
GL50803_9515	GL50803_9515	GL50803_9515 | organism=Giardia_Assemblage_A_isolate_WB | product=Coiled-coil protein | location=GLCHR02:1413847-1417971(+) | length=1374	0.395207	1.31513	1.24325	27.371	27.3773	100	3	27.7662	27.8855	100	3	72	72	72	61.6	61.6	61.6	150.34	0	323.31	25526000000	1305	27.2799	27.4558	27.3773	27.9265	27.8855	27.4865
GL50803_17112	GL50803_17112	GL50803_17112 | organism=Giardia_Assemblage_A_isolate_WB | product=U3 small nucleolar ribonucleoprotein protein IMP4, putative | location=GLCHR05:1538092-1539192(-) | length=366	0.394777	1.31474	0.394682	21.9257	22.0448	100	3	22.3205	22.1822	100	3	4	4	4	11.5	11.5	11.5	43.093	0	5.94	106340000	23	22.0544	21.6779	22.0448	22.1822	21.7004	23.0789
GL50803_12800	GL50803_12800	GL50803_12800 | organism=Giardia_Assemblage_A_isolate_WB | product=Hypothetical protein | location=GLCHR05:4066371-4067522(-) | length=383	0.394681	1.31465	0.850963	22.876	22.9108	100	3	23.2707	23.2066	100	3	9	9	9	37.1	37.1	37.1	42.71	0	19.704	382580000	53	22.7513	22.9108	22.966	23.2066	23.6546	22.951
GL50803_114852	GL50803_114852;GL50803_112584;GL50803_112305	GL50803_114852 | organism=Giardia_Assemblage_A_isolate_WB | product=High cysteine membrane protein VSP-like | location=GLCHR03:141438-143858(-) | length=806	0.392211	1.3124	2.83124	22.7485	22.7575	100	3	23.1407	23.095	100	3	12	12	4	22.5	22.5	6.5	85.173	0	39.891	207310000	63	22.7148	22.7575	22.7732	23.095	23.0918	23.2354
GL50803_16574	GL50803_16574	GL50803_16574 | organism=Giardia_Assemblage_A_isolate_WB | product=hypothetical protein | location=GLCHR05:1705754-1709095(+) | length=1113	0.391813	1.31204	0.843662	22.0945	22.16	100	3	22.4863	22.4863	66.6667	2	7	7	7	9.1	9.1	9.1	125.55	0	13.712	109530000	29	22.2173	21.9062	22.16	NaN	22.2772	22.6954
GL50803_3409	GL50803_3409	GL50803_3409 | organism=Giardia_Assemblage_A_isolate_WB | product=Coiled-coil protein | location=GLCHR01:381665-384367(-) | length=900	0.391714	1.31195	1.99726	25.1243	25.1283	100	3	25.516	25.4661	100	3	33	33	32	44.3	44.3	43	103.88	0	128.31	2761600000	334	25.056	25.1283	25.1885	25.4163	25.6655	25.4661
GL50803_14100	GL50803_14100	GL50803_14100 | organism=Giardia_Assemblage_A_isolate_WB | product=Hypothetical protein | location=GLCHR05:3583601-3584812(+) | length=403	0.391497	1.31175	1.87895	21.8588	21.8588	66.6667	2	22.2503	22.2503	66.6667	2	6	6	6	23.8	23.8	23.8	44.576	0	12.81	71200000	15	21.8983	21.8194	NaN	22.2729	22.2278	NaN	Ankyrin-2,Ankyrin-2; ANK REPEAT, PROTEIN-PROTEIN INTERACTION, STRUCTURAL PROTEIN, PROTEIN BINDING, AUTO-INHIBITION; HET:	99.93	3e-24
GL50803_102874	GL50803_102874	GL50803_102874 | organism=Giardia_Assemblage_A_isolate_WB | product=hypothetical protein | location=GLCHR05:1370949-1372796(+) | length=615	0.391288	1.31156	0.474454	22.424	22.424	66.6667	2	22.8153	22.7493	100	3	3	3	3	5.7	5.7	5.7	67.812	0.0025373	2.1099	64243000	9	NaN	22.5596	22.2884	23.2826	22.7493	22.4139
GL50803_8358	GL50803_8358	GL50803_8358 | organism=Giardia_Assemblage_A_isolate_WB | product=Hypothetical protein | location=GLCHR04:2446113-2447507(+) | length=464	0.390734	1.31106	0.81383	22.9139	23.0699	100	3	23.3047	23.3047	66.6667	2	9	9	9	28.9	28.9	28.9	51.779	0	24.625	225080000	59	22.6015	23.0703	23.0699	23.2511	23.3582	NaN
GL50803_95254	GL50803_95254	GL50803_95254 | organism=Giardia_Assemblage_A_isolate_WB | product=Hypothetical protein | location=GLCHR02:359350-362094(+) | length=914	0.388332	1.30888	2.35199	22.3945	22.4144	100	3	22.7829	22.7454	100	3	12	12	12	16.4	16.4	16.4	103.78	0	18.453	321370000	50	22.4683	22.4144	22.3009	22.7297	22.8736	22.7454	RNA polymerase II transcription factor B subunit 3; transcription initiation, TRANSCRIPTION, macromolecular complex; HET	95.28	0.017
GL50803_11621	GL50803_11621	GL50803_11621 | organism=Giardia_Assemblage_A_isolate_WB | product=Hypothetical protein | location=GLCHR04:1919557-1921044(+) | length=495	0.386779	1.30747	1.03908	27.4649	27.4742	100	3	27.8516	27.8172	100	3	9	9	9	24.6	24.6	24.6	55.327	0	46.048	2133100000	93	27.202	27.4742	27.7184	27.8172	28.0241	27.7136
GL50803_15499	GL50803_15499	GL50803_15499 | organism=Giardia_Assemblage_A_isolate_WB | product=Hypothetical protein | location=GLCHR02:1148294-1149589(-) | length=431	0.386252	1.30699	1.23583	27.1219	27.089	100	3	27.5081	27.4744	100	3	24	24	24	49.9	49.9	49.9	48.834	0	156.99	10721000000	330	27.089	27.3709	26.9056	27.4744	27.619	27.4309
GL50803_12139	GL50803_12139	GL50803_12139 | organism=Giardia_Assemblage_A_isolate_WB | product=Protein 21.1 | location=GLCHR05:4353561-4355606(-) | length=681	0.385627	1.30643	2.57854	27.0794	27.1212	100	3	27.465	27.4398	100	3	38	38	38	68.4	68.4	68.4	75.883	0	323.31	20659000000	1000	27.1321	27.1212	26.9849	27.531	27.4398	27.4243
GL50803_13346	GL50803_13346	GL50803_13346 | organism=Giardia_Assemblage_A_isolate_WB | product=Dmc1b | location=GLCHR03:1062126-1063232(-) | length=368	0.385583	1.30639	0.164041	21.7535	21.441	100	3	22.1391	22.1391	66.6667	2	2	2	1	7.1	7.1	3	39.31	0	4.4405	65946000	15	21.441	20.7863	23.0332	22.2181	22.06	NaN
GL50803_25855	GL50803_25855	GL50803_25855 | organism=Giardia_Assemblage_A_isolate_WB | product=Hypothetical protein | location=GLCHR04:2521680-2521868(-) | length=62	0.383557	1.30455	0.181935	21.0469	21.1807	100	3	21.4305	20.9028	100	3	1	1	1	17.7	17.7	17.7	7.1618	0	2.8478	28360000	23	21.1807	21.5684	20.3916	22.8627	20.5259	20.9028
GL50803_16948	GL50803_16948	GL50803_16948 | organism=Giardia_Assemblage_A_isolate_WB | product=Nucleolar protein NOP2 | location=GLCHR05:1945701-1947209(+) | length=502	0.382716	1.30379	1.52164	24.2061	24.1541	100	3	24.5889	24.6332	100	3	14	14	14	34.1	34.1	34.1	55.349	0	59.756	956670000	131	24.1541	24.4017	24.0626	24.476	24.6332	24.6574
GL50803_480	GL50803_480	GL50803_480 | organism=Giardia_Assemblage_A_isolate_WB | product=Translation initiation inhibitor | location=GLCHR02:137274-137636(+) | length=120	0.382493	1.30359	0.475828	24.4334	24.3816	100	3	24.8159	24.8845	100	3	6	6	6	65	65	65	12.893	0	42.204	592340000	60	24.3816	23.9862	24.9323	25.1497	24.8845	24.4134
GL50803_16067	GL50803_16067	GL50803_16067 | organism=Giardia_Assemblage_A_isolate_WB | product=Hypothetical protein | location=GLCHR01:1000483-1001448(+) | length=321	0.382486	1.30359	1.04895	23.9127	23.8694	100	3	24.2952	24.4162	100	3	11	11	11	49.5	49.5	49.5	35.21	0	92.014	921390000	207	23.8694	24.1411	23.7278	24.4162	24.4162	24.0532
GL50803_4044	GL50803_4044	GL50803_4044 | organism=Giardia_Assemblage_A_isolate_WB | product=Hypothetical protein | location=GLCHR04:1384971-1387493(-) | length=840	0.381107	1.30234	1.88842	23.2844	23.2653	100	3	23.6655	23.6176	100	3	11	11	11	19.3	19.3	19.3	95.653	0	26.865	523040000	78	23.2457	23.2653	23.3423	23.6176	23.5497	23.8293	ERAD-associated E3 ubiquitin-protein ligase HRD1; retro-translocation, ERAD, protein degradation, ubiquitination, PROTEI	97.2	0.00067
GL50803_114119	GL50803_114119	GL50803_114119 | organism=Giardia_Assemblage_A_isolate_WB | product=Alpha-7,2 giardin | location=GLCHR05:1353447-1354613(+) | length=388	0.379833	1.30119	1.15142	27.5603	27.6013	100	3	27.9401	27.844	100	3	25	3	0	57.2	7	0	43.021	0	8.374	3417200000	58	27.3893	27.6013	27.6903	27.7849	28.1915	27.844
GL50803_113987	GL50803_113987;GL50803_112126;GL50803_29702;GL50803_112473	GL50803_113987 | organism=Giardia_Assemblage_A_isolate_WB | product=High cysteine membrane protein Group 3 | location=GLCHR04:776919-779420(+) | length=833	0.379484	1.30088	1.80831	26.5154	26.5169	100	3	26.8949	26.8942	100	3	21	21	12	46.8	46.8	31.7	86.174	0	298.98	3840900000	433	26.5169	26.359	26.6703	26.9419	26.8485	26.8942
GL50803_21662	GL50803_21662	GL50803_21662 | organism=Giardia_Assemblage_A_isolate_WB | product=Coiled-coil protein | location=GLCHR03:198620-204499(-) | length=1959	0.378215	1.29973	1.53623	24.1202	24.0887	100	3	24.4984	24.5173	100	3	26	26	26	22.8	22.8	22.8	218.41	0	78.657	676050000	155	24.0887	24.2598	24.0121	24.5173	24.6384	24.3395
GL50803_16343	GL50803_16343	GL50803_16343 | organism=Giardia_Assemblage_A_isolate_WB | product=Median body protein | location=GLCHR05:3552633-3555206(+) | length=857	0.378181	1.2997	1.96662	27.4949	27.4594	100	3	27.8731	27.9011	100	3	64	64	64	63.9	63.9	63.9	100.58	0	323.31	32393000000	1404	27.4594	27.5809	27.4445	27.9815	27.9011	27.7367
GL50803_15551	GL50803_15551	GL50803_15551 | organism=Giardia_Assemblage_A_isolate_WB | product=Ribosomal protein S18 | location=GLCHR01:1044604-1045068(-) | length=154	0.378122	1.29965	1.29861	30.0689	29.9825	100	3	30.447	30.4121	100	3	11	11	11	60.4	60.4	60.4	17.472	0	77.234	32735000000	426	29.9086	29.9825	30.3156	30.4121	30.3754	30.5535
GL50803_17366	GL50803_17366	GL50803_17366 | organism=Giardia_Assemblage_A_isolate_WB | product=Pyridoxamine 5-phosphate oxidase, putative | location=GLCHR04:2056596-2057417(+) | length=273	0.377884	1.29943	0.634408	22.1139	21.9858	100	3	22.4917	22.3011	100	3	2	2	2	12.1	12.1	12.1	29.58	0	3.7876	86255000	19	21.9858	22.4573	21.8985	22.9011	22.3011	22.273
GL50803_23492	GL50803_23492	GL50803_23492 | organism=Giardia_Assemblage_A_isolate_WB | product=Protein 21.1 | location=GLCHR05:2760849-2763080(+) | length=743	0.37753	1.29912	1.26354	25.069	25.0679	100	3	25.4466	25.5527	100	3	27	27	27	63.5	63.5	63.5	79.684	0	188.42	3933300000	297	25.0679	25.0612	25.0779	25.6181	25.5527	25.1689
GL50803_90402	GL50803_90402	GL50803_90402 | organism=Giardia_Assemblage_A_isolate_WB | product=Adenylate kinase | location=GLCHR01:1293692-1294264(-) | length=190	0.376581	1.29826	1.05787	24.1625	24.0792	100	3	24.539	24.4109	100	3	6	6	6	43.2	43.2	43.2	21.331	0	28.837	558950000	58	24.0792	24.3363	24.0719	24.4109	24.8243	24.3819
GL50803_13930	GL50803_13930	GL50803_13930 | organism=Giardia_Assemblage_A_isolate_WB | product=ARF3 | location=GLCHR01:477750-478313(+) | length=187	0.375968	1.29771	0.874003	24.6482	24.5502	100	3	25.0241	24.9495	100	3	9	9	9	69	69	69	20.396	0	229.39	1373700000	144	24.9862	24.5502	24.4081	24.9021	24.9495	25.2208
GL50803_14413	GL50803_14413	GL50803_14413 | organism=Giardia_Assemblage_A_isolate_WB | product=DNA-directed RNA polymerase RPB10 | location=GLCHR04:246525-246893(-) | length=122	0.373388	1.29539	1.03361	24.2976	24.1608	100	3	24.671	24.7352	100	3	7	7	7	52.5	52.5	52.5	13.865	0	91.037	623880000	103	24.1474	24.5846	24.1608	24.4925	24.7352	24.7854
GL50803_10219	GL50803_10219	GL50803_10219 | organism=Giardia_Assemblage_A_isolate_WB | product=Protein 21.1 | location=GLCHR01:904580-908872(-) | length=1430	0.373221	1.29524	1.49188	24.279	24.2793	100	3	24.6522	24.6734	100	3	48	48	48	49.9	49.9	49.9	159.17	0	323.31	2323600000	354	24.2793	24.2545	24.3031	24.8399	24.6734	24.4433
GL50803_29796	GL50803_29796	GL50803_29796 | organism=Giardia_Assemblage_A_isolate_WB | product=Hypothetical protein | location=GLCHR04:2086221-2087315(-) | length=364	0.372349	1.29446	1.16979	24.8525	24.8169	100	3	25.2249	25.207	100	3	18	18	18	67.3	67.3	67.3	41.237	0	79.073	2124700000	211	24.8169	25.069	24.6716	25.0709	25.207	25.3967
GL50803_16503	GL50803_16503	GL50803_16503 | organism=Giardia_Assemblage_A_isolate_WB | product=Hypothetical protein | location=GLCHR04:467449-471141(+) | length=1230	0.371355	1.29357	0.396933	22.3886	22.2946	100	3	22.76	22.76	66.6667	2	11	11	11	17.1	17.1	17.1	134.69	0	22.102	212380000	50	22.2946	21.9689	22.9024	22.5703	22.9497	NaN
GL50803_11328	GL50803_11328	GL50803_11328 | organism=Giardia_Assemblage_A_isolate_WB | product=Hypothetical protein | location=GLCHR02:1223544-1225247(+) | length=567	0.369935	1.29229	0.35747	21.0697	20.9366	100	3	21.4396	21.4396	66.6667	2	5	5	5	16.2	16.2	16.2	62.96	0	38.327	57225000	28	21.6596	20.9366	20.6129	21.594	21.2852	NaN
GL50803_15265;GL50803_103540	GL50803_15265;GL50803_103540	GL50803_15265 | organism=Giardia_Assemblage_A_isolate_WB | product=Hypothetical protein | location=GLCHR02:981926-982840(-) | length=304;GL50803_103540 | organism=Giardia_Assemblage_A_isolate_WB | product=Hypothetical protein | location=GLCHR01:680316-6812	0.368265	1.2908	0.494564	23.0822	22.971	100	3	23.4504	23.2253	100	3	11	11	11	51	51	51	32.131	0	33.752	380970000	87	22.971	22.8401	23.4354	23.2253	23.988	23.138
GL50803_17230	GL50803_17230	GL50803_17230 | organism=Giardia_Assemblage_A_isolate_WB | product=Gamma giardin | location=GLCHR03:483217-484152(-) | length=311	0.367263	1.2899	1.20213	29.9726	30.0268	100	3	30.3399	30.3888	100	3	25	25	25	75.2	75.2	75.2	35.632	0	323.31	84980000000	1683	30.0268	30.1657	29.7253	30.4122	30.2186	30.3888
GL50803_8799	GL50803_8799	GL50803_8799 | organism=Giardia_Assemblage_A_isolate_WB | product=Hypothetical protein | location=GLCHR02:593637-594578(-) | length=313	0.367193	1.28984	0.844866	23.2361	23.2079	100	3	23.6033	23.5753	100	3	12	12	12	43.8	43.8	43.8	35.935	0	20.348	412700000	69	23.5524	23.2079	22.948	23.5753	23.7895	23.4451
GL50803_16160	GL50803_16160	GL50803_16160 | organism=Giardia_Assemblage_A_isolate_WB | product=Cathepsin B precursor | location=GLCHR03:1690200-1691282(-) | length=360	0.366309	1.28905	1.01117	25.9279	25.9551	100	3	26.2942	26.2855	100	3	6	5	5	30.8	26.9	26.9	39.198	0	39.955	866970000	58	26.0702	25.7584	25.9551	26.5471	26.0499	26.2855
GL50803_3146	GL50803_3146	GL50803_3146 | organism=Giardia_Assemblage_A_isolate_WB | product=hypothetical protein | location=GLCHR02:367220-370078(-) | length=952	0.365871	1.28866	0.6453	24.8828	24.8125	100	3	25.2487	25.3221	100	3	13	13	13	18.8	18.8	18.8	107.01	0	27.194	672410000	58	24.5388	24.8125	25.2971	25.4246	24.9992	25.3221
GL50803_15377	GL50803_15377	GL50803_15377 | organism=Giardia_Assemblage_A_isolate_WB | product=Hypothetical protein | location=GLCHR05:3294177-3296438(+) | length=753	0.365423	1.28826	1.67156	21.4012	21.4012	66.6667	2	21.7666	21.7436	100	3	5	5	5	10	10	10	84.698	0	4.3862	72701000	11	NaN	21.3232	21.4792	21.7024	21.8539	21.7436
GL50803_8460	GL50803_8460	GL50803_8460 | organism=Giardia_Assemblage_A_isolate_WB | product=Hypothetical protein | location=GLCHR03:808727-811222(+) | length=831	0.364251	1.28721	0.733471	23.9242	23.9141	100	3	24.2885	24.4245	100	3	28	28	28	57	57	57	91.992	0	138.9	1639200000	223	23.9465	23.9141	23.9121	24.5961	24.4245	23.8448
GL50803_17453	GL50803_17453	GL50803_17453 | organism=Giardia_Assemblage_A_isolate_WB | product=Hypothetical protein | location=GLCHR05:4197905-4199932(+) | length=675	0.362121	1.28531	0	20.9059	20.9059	66.6667	2	NaN	NaN	33.3333	1	6	6	6	13.5	13.5	13.5	75.163	0.0091324	1.3894	36854000	5	21.012	20.7998	NaN	21.268	NaN	NaN
GL50803_9305	GL50803_9305	GL50803_9305 | organism=Giardia_Assemblage_A_isolate_WB | product=Hypothetical protein | location=GLCHR03:1817629-1818396(-) | length=255	0.35906	1.28259	0	NaN	NaN	33.3333	1	23.1148	23.1148	66.6667	2	3	3	3	25.1	25.1	25.1	29.608	0	9.6154	113410000	4	NaN	22.7557	NaN	NaN	23.0613	23.1682
GL50803_5879	GL50803_5879	GL50803_5879 | organism=Giardia_Assemblage_A_isolate_WB | product=Protein 21.1 | location=GLCHR03:162664-166491(+) | length=1275	0.357167	1.28091	0.865676	22.2831	22.3385	100	3	22.6403	22.556	100	3	13	13	13	16.3	16.3	16.3	139.43	0	14.777	220630000	28	22.3385	22.5319	21.9789	22.5199	22.8449	22.556
GL50803_92739	GL50803_92739	GL50803_92739 | organism=Giardia_Assemblage_A_isolate_WB | product=ATP-dependent RNA helicase A | location=GLCHR05:2309689-2313438(-) | length=1249	0.357088	1.28084	1.45191	22.9631	22.9256	100	3	23.3202	23.2359	100	3	16	16	16	20.2	20.2	20.2	140.67	0	36.012	404380000	98	23.0637	22.9256	22.8999	23.2359	23.2008	23.5237
GL50803_137753	GL50803_137753	GL50803_137753 | organism=Giardia_Assemblage_A_isolate_WB | product=Hypothetical protein | location=GLCHR03:290899-295260(-) | length=1453	0.355642	1.27955	2.3312	25.4695	25.4996	100	3	25.8252	25.7875	100	3	56	56	56	51.8	51.8	51.8	163.21	0	318.1	6797800000	779	25.3739	25.4996	25.5352	25.7875	25.7856	25.9024	Eukaryotic initiation factor eIF4G {Human (Homo sapiens) [TaxId: 9606]}	98.2	3.1e-05
GL50803_93548	GL50803_93548	GL50803_93548 | organism=Giardia_Assemblage_A_isolate_WB | product=Phospholipase B | location=GLCHR04:2373776-2375410(+) | length=544	0.354509	1.27855	1.80406	27.3	27.3326	100	3	27.6545	27.676	100	3	15	15	15	36	36	36	62.787	0	205.15	5402900000	251	27.4151	27.3326	27.1521	27.5748	27.676	27.7125
GL50803_15995	GL50803_15995	GL50803_15995 | organism=Giardia_Assemblage_A_isolate_WB | product=Nucleotide-binding head-stalk protein, putative | location=GLCHR03:85737-90599(+) | length=1620	0.354449	1.2785	1.47576	24.0799	24.0737	100	3	24.4343	24.4144	100	3	36	36	36	28.4	28.4	28.4	183.21	0	201.23	1244000000	245	23.9653	24.0737	24.2005	24.5961	24.4144	24.2925
GL50803_3570	GL50803_3570	GL50803_3570 | organism=Giardia_Assemblage_A_isolate_WB | product=Ribosomal protein S28 | location=GLCHR04:719389-719583(+) | length=64	0.354081	1.27817	1.32491	27.6652	27.6684	100	3	28.0193	28.0674	100	3	7	7	7	54.7	54.7	54.7	7.3455	0	23.799	7428000000	212	27.6328	27.6945	27.6684	28.2056	27.7849	28.0674
GL50803_15566	GL50803_15566	GL50803_15566 | organism=Giardia_Assemblage_A_isolate_WB | product=Peter pan protein | location=GLCHR04:109861-110919(+) | length=352	0.352907	1.27713	1.32752	24.0568	24.0109	100	3	24.4097	24.5003	100	3	11	11	11	42.6	42.6	42.6	39.58	0	31.55	503790000	50	24.0031	24.1565	24.0109	24.1833	24.5003	24.5456
GL50803_16543	GL50803_16543	GL50803_16543 | organism=Giardia_Assemblage_A_isolate_WB | product=Hypothetical protein | location=GLCHR03:137426-139159(+) | length=577	0.352697	1.27695	0.589257	23.8434	23.8441	100	3	24.1961	24.2747	100	3	17	17	17	46.8	46.8	46.8	64.473	0	100.23	969390000	132	23.8441	23.9467	23.7393	24.6029	24.2747	23.7107
GL50803_15436	GL50803_15436	GL50803_15436 | organism=Giardia_Assemblage_A_isolate_WB | product=hypothetical protein | location=GLCHR03:979218-980003(-) | length=261	0.351898	1.27624	0	22.2369	22.2369	66.6667	2	NaN	NaN	33.3333	1	3	3	3	18	18	18	29.458	0	5.244	54733000	12	22.4226	NaN	22.0511	22.5888	NaN	NaN
GL50803_5648	GL50803_5648	GL50803_5648 | organism=Giardia_Assemblage_A_isolate_WB | product=Hypothetical protein | location=GLCHR05:1210189-1212855(+) | length=888	0.350698	1.27518	0.970629	24.1721	24.1471	100	3	24.5228	24.4464	100	3	27	27	27	48.4	48.4	48.4	99.629	0	164.88	1519800000	177	23.9323	24.1471	24.4368	24.4288	24.6931	24.4464
GL50803_16367	GL50803_16367	GL50803_16367 | organism=Giardia_Assemblage_A_isolate_WB | product=Hypothetical protein | location=GLCHR04:1507908-1509548(-) | length=546	0.35021	1.27475	1.8829	24.7607	24.7085	100	3	25.1109	25.0716	100	3	27	27	27	60.3	60.3	60.3	62.008	0	281.3	2442300000	270	24.6922	24.7085	24.8814	25.0716	25.2208	25.0402
GL50803_14874	GL50803_14874	GL50803_14874 | organism=Giardia_Assemblage_A_isolate_WB | product=Hypothetical protein | location=GLCHR05:2781703-2782272(-) | length=189	0.349363	1.274	1.7612	25.6804	25.7009	100	3	26.0298	26.045	100	3	13	13	13	75.1	75.1	75.1	21.452	0	85.002	2614700000	137	25.7009	25.6361	25.7042	26.045	26.1713	25.873
GL50803_113554	GL50803_113554	GL50803_113554 | organism=Giardia_Assemblage_A_isolate_WB | product=26S proteasome ATPase subunit S4, putative | location=GLCHR03:479370-480713(-) | length=447	0.348464	1.2732	1.6731	24.2161	24.2837	100	3	24.5646	24.5478	100	3	23	23	23	67.8	67.8	67.8	50.228	0	165.84	2282500000	309	24.3123	24.2837	24.0523	24.4931	24.6529	24.5478
GL50803_10969	GL50803_10969	GL50803_10969 | organism=Giardia_Assemblage_A_isolate_WB | product=Nucleotide-binding protein 1 | location=GLCHR02:327183-328202(+) | length=339	0.348241	1.27301	1.40009	25.6839	25.5765	100	3	26.0322	26.0261	100	3	11	11	11	39.8	39.8	39.8	36.762	0	78.64	2581000000	158	25.9104	25.5765	25.5648	26.0775	26.0261	25.993
GL50803_40390	GL50803_40390	GL50803_40390 | organism=Giardia_Assemblage_A_isolate_WB | product=Protein 21.1 | location=GLCHR05:2831859-2835623(-) | length=1254	0.347574	1.27242	0.800822	23.3228	23.3284	100	3	23.6704	23.8092	100	3	29	29	29	34.8	34.8	34.8	137.94	0	89.13	1378500000	220	23.3389	23.301	23.3284	23.9263	23.8092	23.2755
GL50803_8682	GL50803_8682	GL50803_8682 | organism=Giardia_Assemblage_A_isolate_WB | product=Glucose-6-phosphate 1-dehydrogenase | location=GLCHR04:1558071-1560299(+) | length=742	0.347125	1.27202	1.567	25.0883	25.1141	100	3	25.4355	25.3573	100	3	37	37	37	57.4	57.4	57.4	83.075	0	121.53	5025900000	350	24.9693	25.1815	25.1141	25.3573	25.3529	25.5962
GL50803_14649	GL50803_14649	GL50803_14649 | organism=Giardia_Assemblage_A_isolate_WB | product=Hypothetical protein | location=GLCHR05:2052675-2053772(+) | length=365	0.347094	1.272	0.773514	22.8037	22.9095	100	3	23.1508	23.2366	100	3	9	9	9	35.9	35.9	35.9	40.912	0	20.142	342020000	49	22.9095	23.0632	22.4384	23.2372	23.2366	22.9787
GL50803_6490	GL50803_6490	GL50803_6490 | organism=Giardia_Assemblage_A_isolate_WB | product=Protein 21.1 | location=GLCHR05:2232417-2235701(+) | length=1094	0.346822	1.27176	0.565709	21.3302	21.2289	100	3	21.6771	21.5419	100	3	5	5	5	7.1	7.1	7.1	121.68	0	9.64	78874000	35	21.5787	21.183	21.2289	21.3422	21.5419	22.1471
GL50803_2925	GL50803_2925	GL50803_2925 | organism=Giardia_Assemblage_A_isolate_WB | product=Rho GDI | location=GLCHR04:1094910-1095515(+) | length=201	0.34646	1.27144	1.17221	23.491	23.4525	100	3	23.8374	23.8548	100	3	5	5	5	45.8	45.8	45.8	22.163	0	25.566	223920000	29	23.4525	23.7378	23.2826	23.8981	23.8548	23.7594
GL50803_15376	GL50803_15376	GL50803_15376 | organism=Giardia_Assemblage_A_isolate_WB | product=Hypothetical protein | location=GLCHR05:3296454-3305189(-) | length=2911	0.345016	1.27017	2.35147	23.4525	23.5006	100	3	23.7975	23.7873	100	3	40	40	40	22.3	22.3	22.3	322.82	0	93.722	1385800000	231	23.5006	23.5182	23.3388	23.7738	23.8315	23.7873	-
GL50803_6022	GL50803_6022	GL50803_6022 | organism=Giardia_Assemblage_A_isolate_WB | product=Ribosomal protein S20 | location=GLCHR04:727332-727712(-) | length=126	0.344749	1.26993	1.53529	29.2229	29.2224	100	3	29.5677	29.6131	100	3	10	10	10	76.2	76.2	76.2	14.051	0	94.89	11460000000	315	29.2153	29.2312	29.2224	29.3701	29.6131	29.7198
GL50803_23496	GL50803_23496	GL50803_23496 | organism=Giardia_Assemblage_A_isolate_WB | product=RNA polymerase AI large subunit | location=GLCHR05:2772722-2779150(+) | length=2142	0.343421	1.26876	1.30275	23.4751	23.4843	100	3	23.8185	23.7888	100	3	27	27	27	20.5	20.5	20.5	238.76	0	72.452	894600000	162	23.4843	23.4931	23.4477	24.0444	23.6223	23.7888
GL50803_13201	GL50803_13201	GL50803_13201 | organism=Giardia_Assemblage_A_isolate_WB | product=Hypothetical protein | location=GLCHR05:4208624-4209637(-) | length=337	0.341082	1.26671	0	22.1765	22.233	100	3	NaN	NaN	33.3333	1	3	3	3	14.5	14.5	14.5	38.882	0	13.011	74228000	31	22.233	22.4657	21.8307	22.5176	NaN	NaN
GL50803_37161	GL50803_37161	GL50803_37161 | organism=Giardia_Assemblage_A_isolate_WB | product=Hypothetical protein | location=GLCHR01:1240972-1243860(+) | length=962	0.340461	1.26616	0.410451	21.3161	21.3161	66.6667	2	21.6566	21.5316	100	3	3	3	3	4.5	4.5	4.5	109.72	0.0040549	1.7871	43489000	4	21.4321	NaN	21.2001	22.1446	21.2935	21.5316
GL50803_16575	GL50803_16575	GL50803_16575 | organism=Giardia_Assemblage_A_isolate_WB | product=ABC transporter family protein | location=GLCHR05:1722887-1726144(-) | length=1085	0.339439	1.26526	1.0949	23.82	23.7256	100	3	24.1595	24.1251	100	3	28	28	28	31.1	31.1	31.1	120.33	0	95.863	1481100000	231	23.6635	23.7256	24.071	24.1251	24.0556	24.2977
GL50803_15591	GL50803_15591	GL50803_15591 | organism=Giardia_Assemblage_A_isolate_WB | product=Coiled-coil protein | location=CH991767:452286-457343(+) | length=1685	0.338642	1.26457	0.788873	25.6417	25.6402	100	3	25.9804	26.1108	100	3	51	51	51	49.9	49.9	49.9	186.02	0	323.31	9937200000	896	25.691	25.6402	25.5939	26.2355	26.1108	25.5947
GL50803_14456	GL50803_14456	GL50803_14456 | organism=Giardia_Assemblage_A_isolate_WB | product=Low molecular weight protein-tyrosine-phosphatase | location=GLCHR05:1455282-1455746(-) | length=154	0.338516	1.26445	1.03849	24.7198	24.7557	100	3	25.0583	24.9461	100	3	9	9	9	72.1	72.1	72.1	17.663	0	18.769	1186200000	66	24.7726	24.7557	24.6311	24.8801	24.9461	25.3487
GL50803_1657	GL50803_1657	GL50803_1657 | organism=Giardia_Assemblage_A_isolate_WB | product=Translation initiation factor | location=GLCHR05:1537668-1537985(+) | length=105	0.338449	1.2644	2.11545	24.3732	24.3806	100	3	24.7117	24.7007	100	3	5	5	5	52.4	52.4	52.4	12.136	0	31.181	436770000	50	24.3136	24.4254	24.3806	24.7007	24.8205	24.6139
GL50803_96994	GL50803_96994	GL50803_96994 | organism=Giardia_Assemblage_A_isolate_WB | product=Syntaxin 1A | location=GLCHR03:1013546-1014469(-) | length=307	0.337972	1.26398	0.590763	24.1207	24.0739	100	3	24.4587	24.4056	100	3	11	11	11	50.5	50.5	50.5	34.791	0	131.71	901180000	131	24.0739	24.0576	24.2305	24.915	24.4056	24.0554
GL50803_14181	GL50803_14181	GL50803_14181 | organism=Giardia_Assemblage_A_isolate_WB | product=Spindle pole protein, putative | location=GLCHR03:723448-725529(-) | length=693	0.33774	1.26378	0.590907	21.6585	21.7786	100	3	21.9962	21.9962	66.6667	2	9	9	9	17.9	17.9	17.9	76.4	0	13.996	104250000	40	21.3358	21.8611	21.7786	22.155	21.8375	NaN
GL50803_86815	GL50803_86815	GL50803_86815 | organism=Giardia_Assemblage_A_isolate_WB | product=Hypothetical protein | location=GLCHR04:921032-924682(+) | length=1216	0.337012	1.26314	0.224827	24.7729	24.7624	100	3	25.11	25.5872	100	3	43	43	43	52.1	52.1	52.1	134.87	0	245.99	3662900000	382	24.4689	24.7624	25.0876	25.7447	25.5872	23.9979
GL50803_12063	GL50803_12063	GL50803_12063 | organism=Giardia_Assemblage_A_isolate_WB | product=Variant-specific surface protein | location=GLCHR04:107691-108935(+) | length=414	0.336641	1.26281	1.72575	24.5923	24.6394	100	3	24.9289	24.9115	100	3	9	9	9	39.4	39.4	39.4	43.782	0	82.504	687770000	109	24.6394	24.4855	24.6521	25.058	24.8173	24.9115
GL50803_17585	GL50803_17585	GL50803_17585 | organism=Giardia_Assemblage_A_isolate_WB | product=Protein 21.1 | location=GLCHR04:842972-845128(+) | length=718	0.336475	1.26267	1.19369	25.3344	25.3948	100	3	25.6709	25.7155	100	3	28	28	28	45.4	45.4	45.4	77.174	0	158.19	5985100000	410	25.2037	25.4048	25.3948	25.8445	25.7155	25.4528
GL50803_10238	GL50803_10238;GL50803_15404	GL50803_10238 | organism=Giardia_Assemblage_A_isolate_WB | product=Hypothetical protein | location=GLCHR03:1870468-1873542(+) | length=1024	0.335867	1.26214	0.371857	22.3379	22.1412	100	3	22.6738	22.9908	100	3	9	9	9	15.7	15.7	15.7	113.23	0	26.109	134620000	45	22.7485	22.124	22.1412	22.9921	22.9908	22.0384
GL50803_14433	GL50803_14433	GL50803_14433 | organism=Giardia_Assemblage_A_isolate_WB | product=Hypothetical protein | location=GLCHR02:1055339-1057312(+) | length=657	0.335855	1.26213	0	20.7894	20.7894	66.6667	2	NaN	NaN	33.3333	1	5	5	5	16.3	16.3	16.3	72.71	0	7.6785	32704000	8	20.7504	NaN	20.8284	NaN	NaN	21.1253
GL50803_14950	GL50803_14950	GL50803_14950 | organism=Giardia_Assemblage_A_isolate_WB | product=Hypothetical protein | location=GLCHR04:1905003-1908296(+) | length=1097	0.335557	1.26186	0.854912	23.572	23.5244	100	3	23.9075	24.0604	100	3	18	18	18	20.9	20.9	20.9	121.4	0	72.9	488450000	111	23.4788	23.7127	23.5244	24.0897	24.0604	23.5724
GL50803_4368	GL50803_4368	GL50803_4368 | organism=Giardia_Assemblage_A_isolate_WB | product=Hypothetical protein | location=GLCHR03:1384613-1385146(+) | length=177	0.334503	1.26094	1.62514	22.3151	22.3013	100	3	22.6496	22.6364	100	3	5	5	5	37.3	37.3	37.3	19.789	0	21.825	186940000	30	22.3013	22.3674	22.2767	22.6364	22.5006	22.8119
GL50803_116713;GL50803_116712	GL50803_116713;GL50803_116712	GL50803_116713 | organism=Giardia_Assemblage_A_isolate_WB | product=Hypothetical protein | location=GLCHR05:1240656-1241096(-) | length=146;GL50803_116712 | organism=Giardia_Assemblage_A_isolate_WB | product=Hypothetical protein | location=GLCHR05:1301402-	0.334259	1.26073	0	NaN	NaN	33.3333	1	22.3143	22.445	100	3	4	4	4	43.8	43.8	43.8	15.623	0	15.471	92067000	13	NaN	NaN	21.9801	22.017	22.445	22.481
GL50803_6000	GL50803_6000	GL50803_6000 | organism=Giardia_Assemblage_A_isolate_WB | product=Amino acid transporter family | location=GLCHR01:1117823-1119673(-) | length=616	0.332941	1.25958	0	22.7235	22.8986	100	3	NaN	NaN	33.3333	1	4	4	4	12.8	12.8	12.8	67.896	0	3.423	144080000	22	22.9815	22.2904	22.8986	23.0564	NaN	NaN
GL50803_10824	GL50803_10824	GL50803_10824 | organism=Giardia_Assemblage_A_isolate_WB | product=hypothetical protein | location=GLCHR01:1303217-1306507(+) | length=1096	0.332561	1.25925	0.471385	21.6348	21.6348	66.6667	2	21.9673	21.9673	66.6667	2	6	6	6	10.1	10.1	10.1	120.57	0	17.829	89990000	23	21.4116	NaN	21.858	22.1122	21.8225	NaN
GL50803_14800	GL50803_14800	GL50803_14800 | organism=Giardia_Assemblage_A_isolate_WB | product=Protein 21.1 | location=GLCHR01:435178-436386(+) | length=402	0.330571	1.25751	0.747632	24.7133	24.7742	100	3	25.0439	25.2082	100	3	11	11	11	40	40	40	43.686	0	120.05	1338400000	128	24.7742	24.7887	24.5771	25.2082	25.2608	24.6627
GL50803_17116	GL50803_17116	GL50803_17116 | organism=Giardia_Assemblage_A_isolate_WB | product=Hypothetical protein | location=GLCHR05:2057133-2057780(+) | length=215	0.329509	1.25659	0.609766	23.5502	23.6393	100	3	23.8797	23.7271	100	3	7	7	7	50.7	50.7	50.7	24.964	0	38.892	419030000	39	23.6393	23.775	23.2364	23.7271	24.2394	23.6726
GL50803_4597	GL50803_4597	GL50803_4597 | organism=Giardia_Assemblage_A_isolate_WB | product=Hypothetical protein | location=GLCHR04:2684246-2685379(-) | length=377	0.329364	1.25646	1.4475	24.1145	24.1534	100	3	24.4439	24.4149	100	3	15	15	15	36.3	36.3	36.3	43.231	0	25.478	912700000	135	23.9389	24.1534	24.2512	24.3723	24.4149	24.5443
GL50803_5167	GL50803_5167	GL50803_5167 | organism=Giardia_Assemblage_A_isolate_WB | product=hypothetical protein | location=GLCHR03:96862-98337(+) | length=491	0.328456	1.25567	1.48885	24.3144	24.3924	100	3	24.6428	24.6867	100	3	11	11	11	33.2	33.2	33.2	55.393	0	26.197	522660000	48	24.3924	24.4092	24.1415	24.5349	24.7068	24.6867
GL50803_16220	GL50803_16220	GL50803_16220 | organism=Giardia_Assemblage_A_isolate_WB | product=Protein 21.1 | location=GLCHR01:219156-221096(-) | length=646	0.328341	1.25557	0.916111	24.5688	24.5657	100	3	24.8971	25.0317	100	3	27	27	27	72.1	72.1	72.1	71.12	0	176.91	2467700000	288	24.6197	24.5657	24.521	25.0906	25.0317	24.5691
GL50803_87149	GL50803_87149	GL50803_87149 | organism=Giardia_Assemblage_A_isolate_WB | product=Spindle pole protein, putative | location=GLCHR01:864455-866251(+) | length=598	0.327996	1.25527	0.742021	22.7978	22.9116	100	3	23.1258	23.1711	100	3	12	12	12	29.3	29.3	29.3	67.213	0	68.964	275050000	73	22.4409	22.9116	23.0408	23.252	22.9542	23.1711
GL50803_5328	GL50803_5328	GL50803_5328 | organism=Giardia_Assemblage_A_isolate_WB | product=Sigma adaptin | location=GLCHR05:975391-975816(+) | length=141	0.327777	1.25508	0.460213	25.4672	25.3519	100	3	25.795	25.6291	100	3	4	4	4	27	27	27	16.842	0	4.8651	1561200000	77	25.3519	25.2002	25.8496	25.6291	25.4937	26.2622
GL50803_7444	GL50803_7444	GL50803_7444 | organism=Giardia_Assemblage_A_isolate_WB | product=Hypothetical protein | location=GLCHR05:1459747-1460850(-) | length=367	0.324373	1.25212	1.07955	27.6852	27.7633	100	3	28.0095	28.0757	100	3	24	24	24	65.4	65.4	65.4	41.141	0	323.31	20298000000	679	27.5025	27.7633	27.7897	28.0757	28.1536	27.7993
GL50803_23930	GL50803_23930	GL50803_23930 | organism=Giardia_Assemblage_A_isolate_WB | product=Coiled-coil protein | location=GLCHR05:2584472-2585665(+) | length=397	0.324097	1.25188	0.436579	22.1546	22.081	100	3	22.4787	22.463	100	3	6	6	6	20.7	20.7	20.7	44.629	0	9.5655	140070000	28	22.081	22.5347	21.8483	22.0605	22.9127	22.463
GL50803_16272	GL50803_16272	GL50803_16272 | organism=Giardia_Assemblage_A_isolate_WB | product=Kinase, NEK | location=GLCHR02:632117-635818(+) | length=1233	0.323463	1.25133	1.00801	24.7339	24.8107	100	3	25.0573	25.1342	100	3	34	33	33	45.6	44.1	44.1	136.56	0	149.07	2140200000	290	24.8195	24.8107	24.5714	25.2281	25.1342	24.8097
GL50803_14759	GL50803_14759	GL50803_14759 | organism=Giardia_Assemblage_A_isolate_WB | product=6-phosphogluconate dehydrogenase, decarboxylating | location=GLCHR04:1560403-1561818(+) | length=471	0.32229	1.25031	1.07558	24.6109	24.6411	100	3	24.9331	24.8665	100	3	13	13	13	35.5	35.5	35.5	52.206	0	51.38	1022500000	129	24.6551	24.5364	24.6411	24.8665	24.7385	25.1945
GL50803_14963	GL50803_14963	GL50803_14963 | organism=Giardia_Assemblage_A_isolate_WB | product=Hypothetical protein | location=GLCHR04:1031527-1034124(+) | length=865	0.320427	1.2487	0.288296	23.9812	23.9559	100	3	24.3016	24.4365	100	3	30	30	30	56	56	56	96.759	0	206.99	1703100000	267	23.8394	24.1482	23.9559	24.987	24.4365	23.4812
GL50803_14098	GL50803_14098	GL50803_14098 | organism=Giardia_Assemblage_A_isolate_WB | product=ATP-dependent RNA helicase | location=GLCHR05:3587380-3589695(-) | length=771	0.319017	1.24748	0.980147	22.3266	22.3458	100	3	22.6456	22.6297	100	3	11	11	11	23.3	23.3	23.3	86.176	0	19.929	289960000	63	22.1565	22.3458	22.4773	22.8624	22.4447	22.6297
GL50803_16975	GL50803_16975	GL50803_16975 | organism=Giardia_Assemblage_A_isolate_WB | product=DNA topoisomerase II | location=GLCHR05:2719630-2724105(-) | length=1491	0.318504	1.24704	1.29707	23.4928	23.5427	100	3	23.8113	23.9053	100	3	29	29	29	26	26	26	168.4	0	54.641	1108100000	141	23.5427	23.5536	23.3822	23.919	23.6098	23.9053
GL50803_15411	GL50803_15411	GL50803_15411 | organism=Giardia_Assemblage_A_isolate_WB | product=Kinase, NEK-frag | location=GLCHR02:123292-125412(+) | length=706	0.317963	1.24657	1.36939	28.349	28.3503	100	3	28.6669	28.6934	100	3	42	42	42	81.6	81.6	81.6	78.005	0	323.31	43813000000	1446	28.4191	28.2775	28.3503	28.8261	28.6934	28.4812
GL50803_11604	GL50803_11604	GL50803_11604 | organism=Giardia_Assemblage_A_isolate_WB | product=Hypothetical protein | location=GLCHR04:1946060-1946986(-) | length=308	0.317539	1.2462	1.21333	25.1448	25.113	100	3	25.4624	25.4396	100	3	16	16	13	70.8	70.8	51.6	34.835	0	107.22	1669500000	195	25.113	25.2271	25.0943	25.2742	25.4396	25.6733
GL50803_17190	GL50803_17190;GL50803_20140716718YEAST	GL50803_17190 | organism=Giardia_Assemblage_A_isolate_WB | product=Eukaryotic peptide chain release factor subunit 1 | location=GLCHR03:1060694-1062067(+) | length=457	0.314782	1.24382	2.16415	25.2719	25.2622	100	3	25.5867	25.5895	100	3	16	16	16	53.8	53.8	53.8	51.089	0	78.277	2476000000	201	25.1762	25.2622	25.3772	25.6189	25.5895	25.5516
GL50803_22543	GL50803_22543	GL50803_22543 | organism=Giardia_Assemblage_A_isolate_WB | product=Hypothetical protein | location=GLCHR01:388553-392485(-) | length=1310	0.314473	1.24356	2.57573	25.857	25.8627	100	3	26.1715	26.2087	100	3	45	45	45	47.5	47.5	47.5	146.65	0	323.31	7213200000	827	25.8627	25.867	25.8415	26.2087	26.0789	26.227	-
GL50803_13372	GL50803_13372	GL50803_13372 | organism=Giardia_Assemblage_A_isolate_WB | product=Spindle pole protein, putative | location=GLCHR01:67874-69268(-) | length=464	0.314355	1.24346	1.13979	25.3172	25.379	100	3	25.6315	25.7297	100	3	22	22	22	41.2	41.2	41.2	55.266	0	68.295	3560200000	200	25.187	25.379	25.3854	25.4077	25.7297	25.7572
GL50803_17164	GL50803_17164	GL50803_17164 | organism=Giardia_Assemblage_A_isolate_WB | product=Sec24-like | location=GLCHR01:553213-556128(+) | length=971	0.313882	1.24305	0.884189	23.6445	23.6353	100	3	23.9584	24.1103	100	3	14	14	14	20.4	20.4	20.4	105.88	0	112.21	1000700000	113	23.7159	23.5822	23.6353	23.637	24.1278	24.1103
GL50803_10829	GL50803_10829	GL50803_10829 | organism=Giardia_Assemblage_A_isolate_WB | product=Glucosamine-6-phosphate deaminase | location=GLCHR01:1310961-1311752(+) | length=263	0.312752	1.24208	1.42458	24.9165	24.9362	100	3	25.2292	25.2691	100	3	11	3	3	57	17.5	17.5	28.767	0	12.839	1254900000	69	25.0126	24.9362	24.8006	25.3457	25.2691	25.0729
GL50803_7031	GL50803_7031	GL50803_7031 | organism=Giardia_Assemblage_A_isolate_WB | product=Spindle pole protein, putative | location=GLCHR01:308747-311734(-) | length=995	0.31271	1.24204	1.90525	26.5239	26.5763	100	3	26.8366	26.7889	100	3	64	64	64	75.9	75.9	75.9	109.26	0	323.31	18676000000	1179	26.4153	26.5763	26.58	26.7889	26.9322	26.7886
GL50803_6133	GL50803_6133	GL50803_6133 | organism=Giardia_Assemblage_A_isolate_WB | product=Ribosomal protein L35 | location=GLCHR05:4085972-4086430(-) | length=152	0.312534	1.24189	0.678267	29.3216	29.1731	100	3	29.6341	29.7256	100	3	5	5	5	26.3	26.3	26.3	17.454	0	80.693	19545000000	131	29.1133	29.1731	29.6785	29.4187	29.7256	29.7581
GL50803_13288	GL50803_13288	GL50803_13288 | organism=Giardia_Assemblage_A_isolate_WB | product=Hypothetical protein | location=GLCHR04:1198571-1200697(+) | length=708	0.312199	1.2416	0.828196	23.9983	24.0071	100	3	24.3105	24.3246	100	3	19	19	19	34.2	34.2	34.2	79.457	0	63.995	914480000	149	23.9514	24.0365	24.0071	24.6028	24.3246	24.0042
GL50803_89845	GL50803_89845	GL50803_89845 | organism=Giardia_Assemblage_A_isolate_WB | product=Protein 21.1 | location=GLCHR05:2074888-2077611(-) | length=907	0.311975	1.24141	0.450486	22.8175	22.7031	100	3	23.1294	23.1856	100	3	8	8	8	11.4	11.4	11.4	100.38	0	27.394	273480000	36	23.298	22.7031	22.4513	23.3757	23.1856	22.827
GL50803_6171	GL50803_6171	GL50803_6171 | organism=Giardia_Assemblage_A_isolate_WB | product=Hypothetical protein | location=GLCHR05:4035712-4036167(+) | length=151	0.311752	1.24121	1.02936	29.5997	29.5855	100	3	29.9115	29.9753	100	3	10	10	10	43.7	43.7	43.7	17.36	0	153.99	16179000000	320	29.4083	29.5855	29.8053	29.9753	29.7452	30.014
GL50803_91374	GL50803_91374	GL50803_91374 | organism=Giardia_Assemblage_A_isolate_WB | product=Coiled-coil protein | location=GLCHR05:1427519-1430122(+) | length=867	0.311698	1.24117	1.78298	23.2797	23.3098	100	3	23.5914	23.6192	100	3	25	25	25	42.2	42.2	42.2	98.928	0	112.04	814500000	215	23.1971	23.3322	23.3098	23.6899	23.4651	23.6192
GL50803_5821	GL50803_5821	GL50803_5821 | organism=Giardia_Assemblage_A_isolate_WB | product=hypothetical protein | location=GLCHR05:3236463-3238868(+) | length=801	0.309535	1.23931	0.403045	22.7291	22.8426	100	3	23.0387	22.8354	100	3	6	6	6	9.6	9.6	9.6	88.894	0	7.8981	105430000	17	22.8426	22.9995	22.3453	22.728	23.5526	22.8354
GL50803_5533	GL50803_5533	GL50803_5533 | organism=Giardia_Assemblage_A_isolate_WB | product=DUB-1 | location=GLCHR05:4317843-4319657(+) | length=604	0.308678	1.23857	1.02669	22.7909	22.8245	100	3	23.0996	23.1851	100	3	8	8	8	25.2	25.2	25.2	66.977	0	15.228	243440000	85	22.7087	22.8245	22.8394	22.835	23.2785	23.1851
GL50803_27896	GL50803_27896	GL50803_27896 | organism=Giardia_Assemblage_A_isolate_WB | product=hypothetical protein | location=GLCHR05:3803846-3808627(-) | length=1593	0.308012	1.238	1.50946	24.8213	24.8109	100	3	25.1293	25.1376	100	3	24	24	24	24.7	24.7	24.7	175.88	0	47.387	799150000	108	24.939	24.8109	24.7141	25.2432	25.0072	25.1376
GL50803_8064	GL50803_8064	GL50803_8064 | organism=Giardia_Assemblage_A_isolate_WB | product=Protein disulfide isomerase PDI5 | location=GLCHR01:1433477-1433881(+) | length=134	0.30717	1.23728	0.596376	28.9408	28.7535	100	3	29.2479	29.1976	100	3	2	1	1	28.4	20.9	20.9	14.596	0	23.413	4345500000	113	28.7039	29.3649	28.7535	29.4207	29.1256	29.1976
GL50803_137748	GL50803_137748	GL50803_137748 | organism=Giardia_Assemblage_A_isolate_WB | product=Hypothetical protein | location=GLCHR03:1138454-1145209(+) | length=2251	0.305894	1.23618	0.368612	23.9384	23.9487	100	3	24.2443	23.9841	100	3	11	11	11	6.5	6.5	6.5	250.47	0	7.2526	393730000	34	23.9487	24.2972	23.5693	24.7964	23.9841	23.9523
GL50803_3934	GL50803_3934	GL50803_3934 | organism=Giardia_Assemblage_A_isolate_WB | product=Hypothetical protein | location=GLCHR05:2733791-2734384(-) | length=197	0.305875	1.23617	0.777098	25.7654	25.6326	100	3	26.0713	26.022	100	3	9	9	9	73.6	73.6	73.6	22.366	0	122.36	1861600000	138	25.6326	26.0575	25.6062	25.9149	26.022	26.277
GL50803_101168	GL50803_101168	GL50803_101168 | organism=Giardia_Assemblage_A_isolate_WB | product=Protein 21.1 | location=GLCHR04:463925-467290(+) | length=1121	0.304989	1.23541	0.567413	24.7168	24.6843	100	3	25.0218	25.1713	100	3	25	25	25	37.6	37.6	37.6	125.03	0	230.78	1874300000	213	24.6843	24.8581	24.6079	25.3184	25.1713	24.5755
GL50803_8135	GL50803_8135	GL50803_8135 | organism=Giardia_Assemblage_A_isolate_WB | product=Hypothetical protein | location=GLCHR05:3176587-3177141(+) | length=184	0.304866	1.2353	0	NaN	NaN	33.3333	1	21.8088	21.8363	100	3	3	3	3	20.1	20.1	20.1	20.828	0	5.5831	53134000	23	21.504	NaN	NaN	21.6365	21.9537	21.8363
GL50803_14983	GL50803_14983	GL50803_14983 | organism=Giardia_Assemblage_A_isolate_WB | product=Cathepsin L precursor | location=GLCHR04:1520910-1522643(+) | length=577	0.30483	1.23527	0.765453	26.1608	26.0316	100	3	26.4657	26.4974	100	3	21	21	21	56.2	56.2	56.2	65.177	0	280.2	2701400000	253	26.4591	26.0316	25.9918	26.6312	26.2684	26.4974
GL50803_33030	GL50803_33030	GL50803_33030 | organism=Giardia_Assemblage_A_isolate_WB | product=Hypothetical protein | location=GLCHR04:441706-443148(+) | length=480	0.304307	1.23483	1.74337	23.0954	23.0795	100	3	23.3997	23.473	100	3	9	9	9	36	36	36	52.029	0	79.044	437240000	107	23.0646	23.1422	23.0795	23.4765	23.473	23.2497
GL50803_6752	GL50803_6752	GL50803_6752 | organism=Giardia_Assemblage_A_isolate_WB | product=Hypothetical protein | location=GLCHR03:1304759-1305172(-) | length=137	0.303499	1.23413	1.22394	27.7057	27.6943	100	3	28.0092	27.99	100	3	6	6	6	70.1	70.1	70.1	15.139	0	64.191	6792700000	170	27.6927	27.7302	27.6943	28.2188	27.99	27.8188
GL50803_16310	GL50803_16310;GL50803_20140716152YEAST	GL50803_16310 | organism=Giardia_Assemblage_A_isolate_WB | product=Ribosomal protein L27a | location=GLCHR05:835577-836026(+) | length=149	0.303192	1.23387	0.742258	28.8159	28.8609	100	3	29.1191	29.0666	100	3	11	11	11	56.4	56.4	56.4	17.129	0	68.531	20531000000	291	28.6524	28.8609	28.9344	28.8591	29.0666	29.4315
GL50803_35428	GL50803_35428	GL50803_35428 | organism=Giardia_Assemblage_A_isolate_WB | product=Valine-tRNA ligase | location=GLCHR05:1957508-1961164(+) | length=1218	0.303114	1.2338	1.67811	27.1549	27.1319	100	3	27.458	27.4067	100	3	48	48	48	55.7	55.7	55.7	139.22	0	179.74	7215300000	512	27.1121	27.2208	27.1319	27.4067	27.3617	27.6058
GL50803_15918	GL50803_15918	GL50803_15918 | organism=Giardia_Assemblage_A_isolate_WB | product=Hypothetical protein | location=GLCHR05:3084298-3084984(-) | length=228	0.303098	1.23379	2.35171	25.8143	25.8172	100	3	26.1174	26.1294	100	3	13	13	13	81.1	81.1	81.1	24.79	0	125.89	2646900000	204	25.8172	25.7413	25.8844	26.1294	26.1663	26.0565	-
GL50803_9594	GL50803_9594	GL50803_9594 | organism=Giardia_Assemblage_A_isolate_WB | product=Heat shock 70kD protein binding protein | location=GLCHR05:3908564-3909445(-) | length=293	0.302783	1.23352	0.392191	23.9243	23.8273	100	3	24.2271	24.2785	100	3	6	6	6	27.3	27.3	27.3	32.362	0	15.895	431980000	34	23.8273	24.4006	23.545	24.2785	23.8458	24.5569
GL50803_10569	GL50803_10569	GL50803_10569 | organism=Giardia_Assemblage_A_isolate_WB | product=Hypothetical protein | location=GLCHR01:756351-757868(+) | length=505	0.30172	1.23261	0.587111	23.7243	23.9173	100	3	24.026	23.9985	100	3	7	7	7	21.2	21.2	21.2	58.258	0	23.95	383880000	56	23.3058	23.9498	23.9173	23.9985	23.8795	24.2
GL50803_10568	GL50803_10568	GL50803_10568 | organism=Giardia_Assemblage_A_isolate_WB | product=Hypothetical protein | location=GLCHR01:757944-759002(+) | length=352	0.301278	1.23224	0.792523	23.9484	23.8522	100	3	24.2497	24.2478	100	3	11	11	11	32.1	32.1	32.1	40.087	0	48.023	1071900000	120	24.2836	23.8522	23.7094	24.2478	24.3059	24.1954
GL50803_17244	GL50803_17244;GL50803_17245	GL50803_17244 | organism=Giardia_Assemblage_A_isolate_WB | product=Ribosomal protein L7a | location=GLCHR03:579698-580484(+) | length=225	0.299892	1.23105	1.57015	28.842	28.881	100	3	29.1419	29.1808	100	3	19	19	19	60	60	60	25.382	0	256.06	28644000000	599	28.7569	28.8879	28.881	28.9937	29.2511	29.1808
GL50803_13268	GL50803_13268	GL50803_13268 | organism=Giardia_Assemblage_A_isolate_WB | product=Hypothetical protein | location=GLCHR02:1248127-1248393(-) | length=88	0.299108	1.23038	1.78771	28.4805	28.5056	100	3	28.7796	28.8097	100	3	5	5	5	47.7	47.7	47.7	10.1	0	83.326	7048500000	207	28.3919	28.544	28.5056	28.6649	28.8097	28.8643
GL50803_22136	GL50803_22136	GL50803_22136 | organism=Giardia_Assemblage_A_isolate_WB | product=Hypothetical protein | location=GLCHR03:305383-306501(+) | length=372	0.29899	1.23028	0.610816	23.9401	23.956	100	3	24.2391	24.1608	100	3	8	8	8	33.9	33.9	33.9	40.945	0	18.843	542020000	43	23.956	23.6828	24.1814	24.1608	24.557	23.9993
GL50803_17342	GL50803_17342	GL50803_17342 | organism=Giardia_Assemblage_A_isolate_WB | product=Hypothetical protein | location=GLCHR01:646849-648828(-) | length=659	0.297003	1.22859	1.74015	26.4022	26.3673	100	3	26.6992	26.7365	100	3	16	7	5	33.4	18.5	14.4	72.495	0	41.589	2157900000	104	26.5176	26.3216	26.3673	26.7365	26.6016	26.7595
GL50803_12950	GL50803_12950	GL50803_12950 | organism=Giardia_Assemblage_A_isolate_WB | product=Ubiquitin-conjugating enzyme E2-17 kDa | location=GLCHR05:1315599-1316189(-) | length=196	0.296965	1.22856	1.48438	24.4097	24.3461	100	3	24.7067	24.6562	100	3	5	5	5	48.5	48.5	48.5	22.043	0	27.754	663000000	106	24.5503	24.3329	24.3461	24.8269	24.6562	24.6371
GL50803_10976	GL50803_10976	GL50803_10976 | organism=Giardia_Assemblage_A_isolate_WB | product=Nuclear ATP/GTP-binding protein | location=GLCHR02:315994-320262(-) | length=1422	0.296169	1.22788	0.430583	22.8715	22.7061	100	3	23.1676	23.0691	100	3	22	22	22	21.9	21.9	21.9	159.88	0	82.146	473030000	99	22.7061	22.6103	23.298	22.8798	23.554	23.0691
GL50803_17375	GL50803_17375	GL50803_17375 | organism=Giardia_Assemblage_A_isolate_WB | product=Hypothetical protein | location=GLCHR04:2208642-2209730(-) | length=362	0.295399	1.22722	1.74176	25.331	25.3659	100	3	25.6264	25.6111	100	3	14	14	14	62.7	62.7	62.7	40.587	0	89.102	1648400000	135	25.1946	25.4325	25.3659	25.5859	25.6111	25.6822
GL50803_39938	GL50803_39938	GL50803_39938 | organism=Giardia_Assemblage_A_isolate_WB | product=Hypothetical protein | location=GLCHR05:4220627-4239589(-) | length=6320	0.293301	1.22544	0.57255	23.6099	23.5538	100	3	23.9032	23.7703	100	3	8	8	8	2	2	2	716.45	0.010012	1.3539	191270000	30	23.9118	23.3643	23.5538	23.7703	23.7142	24.2252
GL50803_114937	GL50803_114937	GL50803_114937 | organism=Giardia_Assemblage_A_isolate_WB | product=Kinase, NEK | location=GLCHR04:864887-867205(-) | length=772	0.29228	1.22457	0.81346	22.9932	22.9038	100	3	23.2855	23.3378	100	3	15	15	15	25.9	25.9	25.9	85.218	0	28.42	491430000	102	22.8317	23.2441	22.9038	23.4392	23.3378	23.0793
GL50803_15587	GL50803_15587	GL50803_15587 | organism=Giardia_Assemblage_A_isolate_WB | product=Protein 21.1 | location=GLCHR05:4350384-4351157(+) | length=257	0.291187	1.22365	0.456243	23.1493	23.1648	100	3	23.4405	23.3485	100	3	7	6	6	38.1	35.4	35.4	27.663	0	108.55	557330000	65	23.1648	23.2406	23.0425	23.9457	23.3485	23.0272
GL50803_4259	GL50803_4259	GL50803_4259 | organism=Giardia_Assemblage_A_isolate_WB | product=Hypothetical protein | location=GLCHR01:1013990-1014841(+) | length=283	0.290892	1.2234	0.350892	27.0038	26.843	100	3	27.2947	27.4353	100	3	5	5	5	13.4	13.4	13.4	30.431	0	27.939	2047500000	73	26.843	27.5799	26.5886	26.9492	27.4353	27.4998
GL50803_8174	GL50803_8174	GL50803_8174 | organism=Giardia_Assemblage_A_isolate_WB | product=Protein 21.1 | location=GLCHR05:1751541-1754045(-) | length=834	0.290427	1.223	1.34464	25.9647	25.9383	100	3	26.2551	26.2623	100	3	38	38	38	57.7	57.7	57.7	93.943	0	259.75	6776600000	464	25.8459	26.1098	25.9383	26.3639	26.2623	26.139
GL50803_17130	GL50803_17130	GL50803_17130 | organism=Giardia_Assemblage_A_isolate_WB | product=Protein 21.1 | location=GLCHR04:572878-577380(-) | length=1500	0.290035	1.22267	0.389267	24.8876	25.0191	100	3	25.1776	25.1532	100	3	18	18	18	18.4	18.4	18.4	163.73	0	29.64	545480000	83	24.3479	25.0191	25.2958	24.9491	25.1532	25.4305
GL50803_24636	GL50803_24636	GL50803_24636 | organism=Giardia_Assemblage_A_isolate_WB | product=Replication factor C, subunit 3 | location=GLCHR03:1388094-1389059(-) | length=321	0.289541	1.22225	0.382534	23.0909	23.1571	100	3	23.3805	23.3617	100	3	8	8	8	43	43	43	34.755	0	71.356	352600000	52	22.6445	23.4712	23.1571	23.3617	23.7497	23.03
GL50803_10808	GL50803_10808	GL50803_10808 | organism=Giardia_Assemblage_A_isolate_WB | product=Hypothetical protein | location=GLCHR02:475201-475887(+) | length=228	0.288802	1.22163	1.13234	28.1035	28.2002	100	3	28.3923	28.3474	100	3	13	13	13	80.7	80.7	80.7	25.237	0	164.62	7102100000	217	28.2002	28.2144	27.8959	28.511	28.3184	28.3474
GL50803_94534	GL50803_94534	GL50803_94534 | organism=Giardia_Assemblage_A_isolate_WB | product=Hypothetical protein | location=GLCHR01:30297-33218(-) | length=973	0.288544	1.22141	0.296515	22.763	22.7524	100	3	23.0515	23.0579	100	3	14	14	14	23.5	23.5	23.5	107.76	0	37.706	270270000	92	22.2631	23.2734	22.7524	23.5087	23.0579	22.5879
GL50803_16607	GL50803_16607	GL50803_16607 | organism=Giardia_Assemblage_A_isolate_WB | product=Hypothetical protein | location=GLCHR02:650585-651619(+) | length=344	0.288345	1.22124	0	NaN	NaN	33.3333	1	NaN	NaN	33.3333	1	5	5	5	18.9	18.9	18.9	39.614	0.0016062	2.3426	96044000	5	NaN	NaN	21.9156	NaN	NaN	22.2039
GL50803_7021	GL50803_7021	GL50803_7021 | organism=Giardia_Assemblage_A_isolate_WB | product=Protein 21.1 | location=GLCHR01:317726-319177(+) | length=483	0.28811	1.22104	0.869053	23.3802	23.3749	100	3	23.6683	23.8026	100	3	16	16	16	50.3	50.3	50.3	54.936	0	44.443	501830000	77	23.4747	23.3749	23.2909	23.8026	23.8234	23.3789
GL50803_13055	GL50803_13055	GL50803_13055 | organism=Giardia_Assemblage_A_isolate_WB | product=Protein 21.1 | location=GLCHR04:812991-814103(-) | length=370	0.287552	1.22057	1.13106	21.6131	21.5805	100	3	21.9006	21.9006	66.6667	2	6	6	6	22.2	22.2	22.2	40.118	0	3.7549	86326000	27	21.5805	21.7665	21.4922	21.8715	NaN	21.9297
GL50803_10919	GL50803_10919	GL50803_10919 | organism=Giardia_Assemblage_A_isolate_WB | product=Ribosomal protein S10B | location=GLCHR04:2469963-2470367(+) | length=134	0.287357	1.2204	0.628962	27.944	28.0221	100	3	28.2313	28.2863	100	3	11	11	11	78.4	78.4	78.4	15.383	0	222.46	9145900000	468	28.0936	28.0221	27.7163	28.4946	28.2863	27.9131
GL50803_17474	GL50803_17474	GL50803_17474 | organism=Giardia_Assemblage_A_isolate_WB | product=Hypothetical protein | location=GLCHR04:218879-220696(-) | length=605	0.286364	1.21956	0.704706	24.1697	24.0651	100	3	24.4561	24.5881	100	3	16	16	16	39.5	39.5	39.5	67.537	0	56	1230000000	127	24.0478	24.0651	24.3961	24.5881	24.163	24.6171
GL50803_17516	GL50803_17516	GL50803_17516 | organism=Giardia_Assemblage_A_isolate_WB | product=Cathepsin B precursor | location=GLCHR01:1414467-1415393(+) | length=308	0.286186	1.21941	1.14381	23.5158	23.4851	100	3	23.802	23.8237	100	3	6	6	6	35.7	35.7	35.7	34.681	0	18.393	257400000	29	23.7152	23.3472	23.4851	23.8725	23.8237	23.7099
GL50803_5161	GL50803_5161	GL50803_5161 | organism=Giardia_Assemblage_A_isolate_WB | product=Sec20, putative | location=GLCHR03:94445-95092(-) | length=215	0.285295	1.21866	0.450428	23.3516	23.3668	100	3	23.6369	23.625	100	3	4	4	4	35.3	35.3	35.3	24.545	0	89.984	207360000	46	23.3668	23.2257	23.4623	23.1859	23.625	24.0997
GL50803_115479;GL50803_115478	GL50803_115479;GL50803_115478	GL50803_115479 | organism=Giardia_Assemblage_A_isolate_WB | product=Hypothetical protein | location=GLCHR04:1981101-1983320(+) | length=739;GL50803_115478 | organism=Giardia_Assemblage_A_isolate_WB | product=Hypothetical protein | location=GLCHR04:2001138-	0.284676	1.21814	1.09933	26.9688	26.9596	100	3	27.2535	27.2106	100	3	41	41	41	77.8	77.8	77.8	80.161	0	323.31	19935000000	980	26.9596	26.9567	26.9901	27.4817	27.2106	27.0681
GL50803_14086	GL50803_14086	GL50803_14086 | organism=Giardia_Assemblage_A_isolate_WB | product=hypothetical protein | location=GLCHR02:1354939-1355721(+) | length=260	0.284033	1.21759	1.13125	23.829	23.743	100	3	24.1131	24.1221	100	3	5	5	5	24.2	24.2	24.2	28.907	0	9.7523	362170000	40	23.743	23.6917	24.0524	24.1693	24.0478	24.1221
GL50803_10136	GL50803_10136	GL50803_10136 | organism=Giardia_Assemblage_A_isolate_WB | product=Hypothetical protein | location=GLCHR04:1864864-1865874(-) | length=336	0.283991	1.21756	1.3107	24.4199	24.461	100	3	24.7039	24.6652	100	3	8	8	8	35.4	35.4	35.4	37.964	0	40.294	403140000	61	24.2938	24.5049	24.461	24.855	24.5915	24.6652
GL50803_10780	GL50803_10780	GL50803_10780 | organism=Giardia_Assemblage_A_isolate_WB | product=Ribosomal protein S27 | location=GLCHR04:1245273-1245647(+) | length=124	0.283011	1.21673	1.1335	27.7509	27.7374	100	3	28.0339	28.0893	100	3	3	3	3	18.5	18.5	18.5	14.096	0	27.185	3451100000	67	27.6665	27.8487	27.7374	28.1812	28.0893	27.8312
GL50803_24068	GL50803_24068	GL50803_24068 | organism=Giardia_Assemblage_A_isolate_WB | product=UBC3 | location=GLCHR02:1308608-1309186(-) | length=192	0.281914	1.21581	0.575626	24.2081	24.2792	100	3	24.49	24.4298	100	3	4	4	4	29.2	29.2	29.2	22.134	0	31.168	386650000	44	24.5147	24.2792	23.8305	24.6583	24.4298	24.3819
GL50803_10297	GL50803_10297	GL50803_10297 | organism=Giardia_Assemblage_A_isolate_WB | product=U3 small nucleolar RNA interacting protein, putative | location=GLCHR04:671033-672382(-) | length=449	0.281141	1.21516	0.233485	21.7713	21.3799	100	3	22.0524	21.9335	100	3	10	10	10	24.7	24.7	24.7	49.983	0	13.033	157650000	41	21.3744	22.5596	21.3799	21.6713	21.9335	22.5525
GL50803_16500	GL50803_16500	GL50803_16500 | organism=Giardia_Assemblage_A_isolate_WB | product=Sperm-associated WD-repeat protein | location=GLCHR04:494199-496349(-) | length=716	0.281078	1.2151	1.38536	23.9154	23.8479	100	3	24.1965	24.1804	100	3	15	15	15	27.4	27.4	27.4	78.921	0	32.977	828390000	72	23.8479	24.0535	23.8448	24.0932	24.1804	24.3158
GL50803_7807	GL50803_7807	GL50803_7807 | organism=Giardia_Assemblage_A_isolate_WB | product=WD-40 repeat protein | location=GLCHR03:102775-104451(-) | length=558	0.279886	1.2141	0.886959	24.8667	24.8373	100	3	25.1466	25.2547	100	3	15	15	15	50.4	50.4	50.4	59.785	0	72.202	1006400000	138	24.7383	24.8373	25.0247	25.2547	25.2795	24.9056
GL50803_8819	GL50803_8819	GL50803_8819 | organism=Giardia_Assemblage_A_isolate_WB | product=Protein required for cell viability | location=GLCHR05:1543427-1543864(+) | length=145	0.279355	1.21365	1.12584	22.6621	22.6569	100	3	22.9415	22.9872	100	3	4	4	4	43.4	43.4	43.4	16.271	0	6.4896	155950000	22	22.8501	22.6569	22.4793	22.9872	22.9886	22.8486
GL50803_94927	GL50803_94927	GL50803_94927 | organism=Giardia_Assemblage_A_isolate_WB | product=Kinase, NEK | location=GLCHR04:693308-696505(+) | length=1065	0.278784	1.21317	1.6243	23.9424	23.9433	100	3	24.2212	24.2313	100	3	22	22	22	32.6	32.6	32.6	115.11	0	88.559	1216600000	198	24.0739	23.8101	23.9433	24.2313	24.1845	24.2479
GL50803_5927	GL50803_5927	GL50803_5927 | organism=Giardia_Assemblage_A_isolate_WB | product=Hypothetical protein | location=GLCHR01:1004345-1005358(-) | length=337	0.278489	1.21292	0.680179	24.0907	24.0458	100	3	24.3692	24.3797	100	3	12	12	12	40.1	40.1	40.1	38.437	0	47.266	1298200000	141	24.0458	23.9602	24.266	24.6448	24.3797	24.0829
GL50803_14593	GL50803_14593	GL50803_14593 | organism=Giardia_Assemblage_A_isolate_WB | product=Hypothetical protein | location=GLCHR02:723814-729423(-) | length=1869	0.276203	1.211	0.590341	24.7397	24.806	100	3	25.0159	24.8919	100	3	17	17	17	13.9	13.9	13.9	209.54	0	31.254	738780000	57	24.5524	24.806	24.8607	24.8919	24.7738	25.382
GL50803_16453	GL50803_16453	GL50803_16453 | organism=Giardia_Assemblage_A_isolate_WB | product=Carbamate kinase | location=GLCHR02:366273-367223(+) | length=316	0.27536	1.2103	1.52579	31.8039	31.7889	100	3	32.0793	32.0442	100	3	24	24	24	67.4	67.4	67.4	33.879	0	323.31	128170000000	1727	31.7889	31.935	31.688	32.0442	32.0299	32.1638
GL50803_112787	GL50803_112787;GL50803_15093	GL50803_112787 | organism=Giardia_Assemblage_A_isolate_WB | product=Hypothetical protein | location=GLCHR04:2545569-2551103(-) | length=1844	0.274411	1.2095	0.587653	22.6799	22.5261	100	3	22.9543	22.9316	100	3	11	11	11	10.8	10.8	10.8	207.01	0	13.537	206500000	50	23.0818	22.5261	22.4319	23.0472	22.8841	22.9316
GL50803_17055	GL50803_17055	GL50803_17055 | organism=Giardia_Assemblage_A_isolate_WB | product=Spindle pole protein, putative | location=GLCHR05:1004642-1006306(-) | length=554	0.272842	1.20819	1.76872	27.2433	27.2118	100	3	27.5161	27.545	100	3	32	32	32	55.1	55.1	55.1	62.272	0	323.31	13380000000	614	27.2118	27.3603	27.1578	27.4488	27.5546	27.545
GL50803_114535	GL50803_114535	GL50803_114535 | organism=Giardia_Assemblage_A_isolate_WB | product=Kinase, NEK | location=GLCHR05:3024469-3027579(-) | length=1036	0.272038	1.20751	0	NaN	NaN	33.3333	1	21.8064	21.8064	66.6667	2	4	4	4	4.2	4.2	4.2	116.01	0.0061652	1.6013	47127000	23	21.5344	NaN	NaN	21.7513	21.8615	NaN
GL50803_14764	GL50803_14764	GL50803_14764 | organism=Giardia_Assemblage_A_isolate_WB | product=Protein 21.1 | location=GLCHR04:355104-356279(+) | length=391	0.272015	1.20749	0	NaN	NaN	33.3333	1	NaN	NaN	33.3333	1	3	3	3	10.5	10.5	10.5	43.258	0	4.1904	22330000	15	20.2056	NaN	NaN	NaN	20.4776	NaN
GL50803_15962	GL50803_15962	GL50803_15962 | organism=Giardia_Assemblage_A_isolate_WB | product=Kinesin-7 | location=GLCHR01:95242-98013(-) | length=923	0.271947	1.20744	0.283716	22.1059	22.0732	100	3	22.3779	22.653	100	3	8	7	7	11.5	10.7	10.7	102.33	0	7.8385	121780000	33	21.8279	22.0732	22.4167	22.7913	21.6893	22.653
GL50803_17320	GL50803_17320	GL50803_17320 | organism=Giardia_Assemblage_A_isolate_WB | product=Coiled-coil protein | location=GLCHR03:1427883-1430813(-) | length=976	0.271945	1.20743	0.335859	22.2916	22.2542	100	3	22.5636	22.6428	100	3	6	6	6	9.4	9.4	9.4	109.4	0	8.451	158140000	32	22.2542	21.925	22.6957	22.9492	22.6428	22.0988
GL50803_11649	GL50803_11649	GL50803_11649 | organism=Giardia_Assemblage_A_isolate_WB | product=Alpha-8 giardin | location=GLCHR03:43127-44062(+) | length=311	0.267899	1.20405	0.696999	21.916	21.8956	100	3	22.1839	22.0643	100	3	6	6	6	29.6	29.6	29.6	35.769	0	13.834	94694000	27	22.048	21.8044	21.8956	21.9865	22.0643	22.501
GL50803_16264	GL50803_16264	GL50803_16264 | organism=Giardia_Assemblage_A_isolate_WB | product=WD-40 repeat protein | location=GLCHR05:1316561-1319686(-) | length=1041	0.266864	1.20319	1.29685	23.3472	23.3594	100	3	23.614	23.5372	100	3	18	18	18	27.6	27.6	27.6	115.26	0	89.297	775030000	152	23.3594	23.4092	23.2728	23.5157	23.5372	23.7893
GL50803_7653	GL50803_7653	GL50803_7653 | organism=Giardia_Assemblage_A_isolate_WB | product=Kinase, NEK-like | location=GLCHR01:37925-39829(+) | length=634	0.266527	1.20291	1.78091	23.5664	23.5274	100	3	23.8329	23.8001	100	3	10	10	10	21.6	21.6	21.6	70.542	0	50.16	445430000	52	23.5274	23.5052	23.6664	23.8001	23.9206	23.778
GL50803_17285	GL50803_17285	GL50803_17285 | organism=Giardia_Assemblage_A_isolate_WB | product=Protein 21.1 | location=GLCHR05:2195606-2198893(+) | length=1095	0.264952	1.2016	0	20.9705	20.9705	66.6667	2	NaN	NaN	33.3333	1	5	5	5	9.4	9.4	9.4	120.48	0	13.597	24900000	20	20.6967	NaN	21.2444	21.2355	NaN	NaN
GL50803_24537	GL50803_24537	GL50803_24537 | organism=Giardia_Assemblage_A_isolate_WB | product=Spindle pole protein, putative | location=GLCHR04:1463481-1465028(-) | length=515	0.264449	1.20118	0.722174	26.2886	26.4206	100	3	26.553	26.5679	100	3	36	36	36	53.8	53.8	53.8	58.963	0	176.77	7322500000	483	26.4206	26.4848	25.9603	26.5679	26.5923	26.4989
GL50803_12853	GL50803_12853	GL50803_12853 | organism=Giardia_Assemblage_A_isolate_WB | product=Molybdopterin biosynthesis MoeB protein | location=GLCHR04:2708412-2709236(-) | length=274	0.263805	1.20064	0.320859	22.6133	22.6041	100	3	22.8771	22.6743	100	3	5	5	5	21.5	21.5	21.5	30.42	0	9.0908	105910000	23	22.4127	22.6041	22.823	22.6743	22.4607	23.4962
GL50803_6259	GL50803_6259	GL50803_6259 | organism=Giardia_Assemblage_A_isolate_WB | product=GA binding protein beta-1 chain | location=GLCHR04:991645-992307(-) | length=220	0.263544	1.20042	0.666936	22.5225	22.6103	100	3	22.7861	22.744	100	3	2	2	2	10.5	10.5	10.5	24.248	0	5.0436	100660000	13	22.6103	22.2031	22.7541	22.9225	22.6916	22.744
GL50803_17082	GL50803_17082	GL50803_17082 | organism=Giardia_Assemblage_A_isolate_WB | product=Rab geranylgeranyltransferase | location=GLCHR02:1303829-1307221(-) | length=1130	0.263138	1.20009	0.235112	23.9572	23.9816	100	3	24.2203	24.6364	100	3	21	21	21	29.4	29.4	29.4	123.23	0	219.18	1197100000	184	23.9077	23.9823	23.9816	24.6364	24.6823	23.3423
GL50803_7870	GL50803_7870	GL50803_7870 | organism=Giardia_Assemblage_A_isolate_WB | product=Ribosomal protein L23A | location=GLCHR04:1500461-1500886(-) | length=141	0.262447	1.19951	0.616905	28.9664	28.971	100	3	29.2288	29.3168	100	3	15	15	15	70.2	70.2	70.2	16.023	0	268.85	26337000000	362	28.7854	29.1428	28.971	28.9169	29.3168	29.4528
GL50803_28379	GL50803_28379	GL50803_28379 | organism=Giardia_Assemblage_A_isolate_WB | product=Multidrug resistance-associated protein 1 | location=GLCHR03:1601529-1606040(-) | length=1503	0.262204	1.19931	1.43947	24.052	24.0447	100	3	24.3142	24.3174	100	3	29	29	26	30.4	30.4	28.2	167.26	0	95.019	1583700000	219	24.0447	24.1777	23.9337	24.2315	24.3174	24.3938
GL50803_100987	GL50803_100987	GL50803_100987 | organism=Giardia_Assemblage_A_isolate_WB | product=Hypothetical protein | location=GLCHR04:1440295-1444869(-) | length=1524	0.259606	1.19715	0.547302	22.3227	22.3731	100	3	22.5823	22.5945	100	3	8	8	8	7.2	7.2	7.2	171.96	0.00065466	2.7135	167190000	38	22.5286	22.3731	22.0665	22.8531	22.5945	22.2994
GL50803_15054	GL50803_15054	GL50803_15054 | organism=Giardia_Assemblage_A_isolate_WB | product=Kelch repeat-containing protein | location=GLCHR05:1716052-1720596(-) | length=1514	0.259026	1.19667	1.92444	25.4679	25.4974	100	3	25.7269	25.7283	100	3	65	65	65	55.7	55.7	55.7	166.16	0	323.31	6207900000	669	25.3635	25.5427	25.4974	25.7689	25.7283	25.6835
GL50803_14966	GL50803_14966	GL50803_14966 | organism=Giardia_Assemblage_A_isolate_WB | product=Hypothetical protein | location=GLCHR02:1400463-1401875(-) | length=470	0.258928	1.19659	0	NaN	NaN	33.3333	1	21.3125	20.7889	100	3	3	3	3	8.7	8.7	8.7	53.097	0	9.8192	28482000	12	NaN	21.0536	NaN	20.6846	20.7889	22.464
GL50803_101397	GL50803_101397	GL50803_101397 | organism=Giardia_Assemblage_A_isolate_WB | product=Protein 21.1 | location=GLCHR02:1115885-1116925(-) | length=346	0.258841	1.19652	0.459413	23.2291	23.1331	100	3	23.488	23.5025	100	3	9	9	9	42.5	42.5	42.5	37.336	0	49.423	318580000	52	23.456	23.0983	23.1331	23.8527	23.5025	23.1087
GL50803_16371	GL50803_16371	GL50803_16371 | organism=Giardia_Assemblage_A_isolate_WB | product=Nucleolar GTP-binding protein 1, putative | location=GLCHR04:1478696-1480726(-) | length=676	0.258741	1.19643	0.814347	25.007	24.9811	100	3	25.2658	25.268	100	3	31	31	31	46.4	46.4	46.4	77.616	0	80.137	3234600000	307	24.9502	25.0898	24.9811	25.0207	25.268	25.5086
GL50803_17231	GL50803_17231	GL50803_17231 | organism=Giardia_Assemblage_A_isolate_WB | product=Kinase, NEK | location=GLCHR03:484394-487414(-) | length=1006	0.255615	1.19384	1.21699	25.4521	25.4197	100	3	25.7077	25.7861	100	3	52	52	52	73.9	73.9	73.9	111.47	0	323.31	8268100000	681	25.4197	25.5312	25.4054	25.8095	25.7861	25.5276
GL50803_14091	GL50803_14091	GL50803_14091 | organism=Giardia_Assemblage_A_isolate_WB | product=Ribosomal protein L14 | location=GLCHR04:726486-726881(-) | length=131	0.255587	1.19382	0.611403	28.2629	28.281	100	3	28.5184	28.6486	100	3	8	8	8	64.1	64.1	64.1	14.76	0	209.53	11981000000	401	28.4026	28.1049	28.281	28.188	28.6486	28.7188
GL50803_42285	GL50803_42285	GL50803_42285 | organism=Giardia_Assemblage_A_isolate_WB | product=Ciliary dynein heavy chain 11 | location=GLCHR03:689789-712138(-) | length=7449	0.255576	1.19381	0.650372	24.232	24.2046	100	3	24.4876	24.3434	100	3	20	20	20	4.3	4.3	4.3	834.73	0	23.364	333290000	54	24.2046	24.359	24.1324	24.816	24.3033	24.3434
GL50803_97741	GL50803_97741	GL50803_97741 | organism=Giardia_Assemblage_A_isolate_WB | product=Hypothetical protein | location=GLCHR02:1379942-1380580(+) | length=212	0.255437	1.1937	0.349866	22.792	22.8487	100	3	23.0474	23.0474	66.6667	2	5	5	5	41.5	41.5	41.5	24.082	0	9.7054	187690000	30	22.8487	22.6461	22.8812	23.4187	22.6762	NaN
GL50803_15445	GL50803_15445	GL50803_15445 | organism=Giardia_Assemblage_A_isolate_WB | product=hypothetical protein | location=GLCHR04:1944297-1945157(-) | length=286	0.254886	1.19324	1.04836	24.8397	24.7485	100	3	25.0946	25.0742	100	3	9	9	9	50.3	50.3	50.3	32.248	0	187.63	899510000	138	24.7485	25.0449	24.7257	25.0203	25.0742	25.1892
GL50803_42196	GL50803_42196	GL50803_42196 | organism=Giardia_Assemblage_A_isolate_WB | product=Coiled-coil protein | location=GLCHR03:1606265-1609291(+) | length=1008	0.254886	1.19324	0.26966	21.8016	21.8268	100	3	22.0565	22.0385	100	3	12	12	12	19.4	19.4	19.4	112.97	0	73.449	168470000	69	22.0723	21.8268	21.5058	22.6558	22.0385	21.4752
GL50803_8523	GL50803_8523	GL50803_8523 | organism=Giardia_Assemblage_A_isolate_WB | product=Amino acid transporter family | location=GLCHR02:341621-343987(+) | length=788	0.253887	1.19242	0.718037	23.2254	23.2254	66.6667	2	23.4793	23.4793	66.6667	2	6	6	6	11.5	11.5	11.5	88.022	0	31.558	142630000	42	NaN	23.1929	23.2578	NaN	23.6058	23.3527
GL50803_21331	GL50803_21331	GL50803_21331 | organism=Giardia_Assemblage_A_isolate_WB | product=26S protease regulatory subunit 7 | location=GLCHR04:400840-402045(+) | length=401	0.253745	1.1923	0.861036	25.2177	25.1966	100	3	25.4714	25.4326	100	3	13	13	13	36.4	36.4	36.4	44.243	0	138.19	1680300000	137	25.1966	25.1735	25.2828	25.263	25.7186	25.4326
GL50803_17277	GL50803_17277	GL50803_17277 | organism=Giardia_Assemblage_A_isolate_WB | product=Phospholipase B | location=GLCHR05:2242831-2244537(-) | length=568	0.253527	1.19212	1.60582	25.8253	25.827	100	3	26.0788	26.0406	100	3	14	14	14	33.5	33.5	33.5	65.607	0	58.067	2367800000	161	25.8436	25.827	25.8053	26.2172	25.9786	26.0406
GL50803_17080	GL50803_17080	GL50803_17080 | organism=Giardia_Assemblage_A_isolate_WB | product=Hypothetical protein | location=GLCHR02:1311372-1320887(+) | length=3171	0.252922	1.19162	1.16132	22.9737	23.0369	100	3	23.2266	23.2305	100	3	10	10	10	6.1	6.1	6.1	354.17	0	8.3606	174190000	23	23.0567	22.8274	23.0369	23.3484	23.2305	23.1009
GL50803_29327	GL50803_29327	GL50803_29327 | organism=Giardia_Assemblage_A_isolate_WB | product=Hypothetical protein | location=GLCHR01:1161152-1161754(-) | length=200	0.250679	1.18977	1.72301	25.6734	25.6718	100	3	25.9241	25.9467	100	3	11	11	11	63	63	63	22.842	0	104.77	2666300000	128	25.5727	25.7758	25.6718	25.9467	25.9605	25.8651
GL50803_16966	GL50803_16966	GL50803_16966 | organism=Giardia_Assemblage_A_isolate_WB | product=Hypothetical protein | location=GLCHR02:1028417-1042102(-) | length=4561	0.249927	1.18915	1.14572	25.7794	25.8319	100	3	26.0294	26.0713	100	3	16	16	16	6.6	6.6	6.6	513	0	10.025	824290000	47	25.8319	25.9083	25.5981	26.0713	25.9442	26.0726
GL50803_103082	GL50803_103082	GL50803_103082 | organism=Giardia_Assemblage_A_isolate_WB | product=Hypothetical protein | location=GLCHR01:34869-37850(-) | length=993	0.248181	1.18771	0.15221	23.1464	23.1635	100	3	23.3946	23.8216	100	3	13	13	13	20.9	20.9	20.9	107.29	0	103.1	616700000	140	22.8584	23.4173	23.1635	24.1279	23.8216	22.2342
GL50803_13316	GL50803_13316	GL50803_13316 | organism=Giardia_Assemblage_A_isolate_WB | product=Hypothetical protein | location=GLCHR01:1279925-1280905(-) | length=326	0.248028	1.18758	0.372738	22.326	22.1787	100	3	22.574	22.574	66.6667	2	4	4	4	20.9	20.9	20.9	36.464	0	10.576	93760000	24	22.1252	22.1787	22.6741	22.3785	22.7696	NaN
GL50803_37907	GL50803_37907	GL50803_37907 | organism=Giardia_Assemblage_A_isolate_WB | product=Hypothetical protein | location=GLCHR01:29134-29484(-) | length=116	0.247726	1.18733	0.250191	23.5338	23.5338	66.6667	2	23.7816	23.526	100	3	5	5	5	40.5	40.5	40.5	12.882	0	44.418	129050000	22	23.4775	23.5901	NaN	24.3669	23.4517	23.526
GL50803_16986	GL50803_16986	GL50803_16986 | organism=Giardia_Assemblage_A_isolate_WB | product=Kinase, STE STE20 | location=GLCHR03:1929077-1931035(+) | length=652	0.247565	1.1872	0.436632	23.1476	23.2329	100	3	23.3952	23.2825	100	3	12	12	12	25.8	25.8	25.8	71.414	0	48.524	355570000	73	22.7415	23.2329	23.4685	23.2782	23.2825	23.6248
GL50803_22291	GL50803_22291	GL50803_22291 | organism=Giardia_Assemblage_A_isolate_WB | product=Hypothetical protein | location=GLCHR04:435707-437125(+) | length=472	0.247175	1.18688	0.473523	26.6644	26.7623	100	3	26.9116	26.9346	100	3	7	7	7	17.2	17.2	17.2	52.374	0	96.877	2850700000	111	26.8401	26.3907	26.7623	27.2092	26.9346	26.5909
GL50803_104685	GL50803_104685	GL50803_104685 | organism=Giardia_Assemblage_A_isolate_WB | product=Caltractin | location=GLCHR05:1720652-1721182(-) | length=176	0.245984	1.1859	0.836352	26.8959	26.897	100	3	27.1419	27.0376	100	3	11	11	11	58	58	58	20.223	0	51.691	6248500000	259	26.92	26.8707	26.897	27.411	26.9771	27.0376
GL50803_9861	GL50803_9861	GL50803_9861 | organism=Giardia_Assemblage_A_isolate_WB | product=Hypothetical protein | location=GLCHR01:793818-794975(-) | length=385	0.245392	1.18541	0.739093	30.4906	30.4488	100	3	30.736	30.7625	100	3	27	27	26	59.7	59.7	57.7	42.712	0	323.31	69642000000	886	30.4488	30.4306	30.5925	30.4755	30.7625	30.9701
GL50803_33022	GL50803_33022	GL50803_33022 | organism=Giardia_Assemblage_A_isolate_WB | product=Hypothetical protein | location=GLCHR03:83823-84611(+) | length=262	0.244886	1.185	0.725029	22.6863	22.7118	100	3	22.9312	23.019	100	3	5	5	5	38.2	38.2	38.2	28.434	0	10.275	143390000	26	22.7118	22.7279	22.6192	23.1372	23.019	22.6373
GL50803_12807	GL50803_12807	GL50803_12807 | organism=Giardia_Assemblage_A_isolate_WB | product=ATP binding protein associated with cell differentiation, putative | location=GLCHR01:181487-182041(+) | length=184	0.244497	1.18468	0.70162	23.8444	23.9102	100	3	24.0889	24.0889	66.6667	2	2	2	2	20.7	20.7	20.7	20.782	0	4.4856	206320000	12	23.9989	23.9102	23.624	NaN	24.1267	24.0511
GL50803_14869	GL50803_14869	GL50803_14869 | organism=Giardia_Assemblage_A_isolate_WB | product=Ribosomal protein L24 | location=GLCHR05:2798657-2799226(+) | length=189	0.244043	1.18431	0.290681	23.746	23.746	66.6667	2	23.9901	23.9901	100	3	4	4	4	31.7	31.7	31.7	22.696	0	13.502	302100000	25	NaN	23.6203	23.8717	23.5669	23.9901	24.4132
GL50803_1649	GL50803_1649	GL50803_1649 | organism=Giardia_Assemblage_A_isolate_WB | product=Hypothetical protein | location=GLCHR05:2987957-2988301(-) | length=114	0.24282	1.1833	1.20423	27.2156	27.239	100	3	27.4585	27.4799	100	3	7	7	7	49.1	49.1	49.1	12.739	0	60.516	3743400000	128	27.1104	27.2975	27.239	27.3157	27.5797	27.4799
GL50803_10055	GL50803_10055	GL50803_10055 | organism=Giardia_Assemblage_A_isolate_WB | product=DNA-directed RNA polymerase subunit D | location=GLCHR05:4402502-4403554(+) | length=350	0.242593	1.18312	0.813534	23.5186	23.5138	100	3	23.7611	23.7575	100	3	11	11	11	50.6	50.6	50.6	39.896	0	181.81	665600000	103	23.7217	23.5138	23.3202	23.8926	23.7575	23.6333
GL50803_2527	GL50803_2527	GL50803_2527 | organism=Giardia_Assemblage_A_isolate_WB | product=Hypothetical protein | location=GLCHR05:3823436-3824422(-) | length=328	0.242301	1.18288	0.372839	22.0488	21.9697	100	3	22.2911	22.2432	100	3	4	4	4	16.2	16.2	16.2	36.838	0	4.2924	75667000	14	21.9697	22.3133	21.8634	22.2432	22.7217	21.9084
GL50803_8430	GL50803_8430	GL50803_8430 | organism=Giardia_Assemblage_A_isolate_WB | product=Hypothetical protein | location=GLCHR05:1924029-1924826(-) | length=265	0.241682	1.18237	0.369404	23.0678	23.0678	66.6667	2	23.3095	23.4117	100	3	3	3	3	20.4	20.4	20.4	30.851	0	8.0418	111160000	14	22.8245	23.3112	NaN	23.4117	23.4997	23.0171
GL50803_6335	GL50803_6335	GL50803_6335 | organism=Giardia_Assemblage_A_isolate_WB | product=Isopentenyl-diphosphate delta-isomerase 1 | location=GLCHR02:885796-886506(-) | length=236	0.24102	1.18183	1.60273	22.0148	22.0551	100	3	22.2558	22.2704	100	3	4	4	4	38.6	38.6	38.6	26.376	0	9.7386	115680000	34	22.1012	22.0551	21.888	22.2872	22.2704	22.2097
GL50803_13668	GL50803_13668	GL50803_13668 | organism=Giardia_Assemblage_A_isolate_WB | product=Hypothetical protein | location=GLCHR04:407808-408893(-) | length=361	0.240791	1.18164	0.298941	22.2008	22.1457	100	3	22.4416	22.5504	100	3	4	4	4	19.4	19.4	19.4	39.406	0	8.3739	122020000	20	22.1457	22.4201	22.0366	22.5504	21.8648	22.9096
GL50803_16375	GL50803_16375	GL50803_16375 | organism=Giardia_Assemblage_A_isolate_WB | product=Hypothetical protein | location=GLCHR05:1285753-1287342(-) | length=529	0.240578	1.18147	1.08493	24.9646	25.0397	100	3	25.2052	25.1894	100	3	19	19	19	50.1	50.1	50.1	60.109	0	116.58	1457400000	165	25.0577	25.0397	24.7963	25.1077	25.3184	25.1894
GL50803_6026	GL50803_6026	GL50803_6026 | organism=Giardia_Assemblage_A_isolate_WB | product=Hypothetical protein | location=GLCHR04:725945-726475(+) | length=176	0.240407	1.18133	1.22705	23.2384	23.2457	100	3	23.4788	23.443	100	3	7	7	7	45.5	45.5	45.5	20.708	0	15.415	401960000	54	23.2457	23.3442	23.1252	23.3852	23.443	23.6081
GL50803_17008	GL50803_17008	GL50803_17008 | organism=Giardia_Assemblage_A_isolate_WB | product=Hypothetical protein | location=GLCHR04:1367927-1373881(+) | length=1984	0.240148	1.18111	0.480684	20.9145	20.9765	100	3	21.1546	21.1546	66.6667	2	6	6	6	4.6	4.6	4.6	221.92	0	39.707	38442000	14	21.0115	20.9765	20.7554	21.3957	20.9136	NaN
GL50803_7246	GL50803_7246	GL50803_7246 | organism=Giardia_Assemblage_A_isolate_WB | product=FKBP-type peptidyl-prolyl cis-trans isomerase | location=GLCHR01:1195188-1195523(-) | length=111	0.240066	1.18105	0.398488	22.3265	22.3118	100	3	22.5665	22.4113	100	3	3	3	3	51.4	51.4	51.4	12.562	0	5.4079	118630000	18	22.3118	22.626	22.0416	22.4113	22.9461	22.3422
GL50803_10840	GL50803_10840	GL50803_10840 | organism=Giardia_Assemblage_A_isolate_WB | product=DNA-directed RNA polymerases I and III 16 kDa polypeptide | location=GLCHR01:1160626-1160931(+) | length=101	0.239772	1.18081	0	NaN	NaN	33.3333	1	21.6666	21.6666	66.6667	2	2	2	2	41.6	41.6	41.6	10.954	0.0061671	1.6071	38152000	3	NaN	NaN	21.4269	21.7426	21.5906	NaN
GL50803_10570	GL50803_10570	GL50803_10570 | organism=Giardia_Assemblage_A_isolate_WB | product=FKBP-type peptidyl-prolyl cis-trans isomerase | location=GLCHR01:755256-756320(-) | length=354	0.23876	1.17998	1.05692	27.5523	27.6052	100	3	27.7911	27.8291	100	3	17	17	17	60.2	60.2	60.2	38.873	0	76.855	6328400000	298	27.6052	27.6228	27.4289	27.9178	27.6264	27.8291
GL50803_8592	GL50803_8592	GL50803_8592 | organism=Giardia_Assemblage_A_isolate_WB | product=Tubulin tyrosine ligase | location=GLCHR02:442130-444343(-) | length=737	0.238567	1.17982	0.154383	22.9312	22.5934	100	3	23.1698	23.1698	66.6667	2	3	3	3	6	6	6	80.902	0	4.1919	115850000	11	22.5934	22.5347	23.6655	22.7604	23.5791	NaN
GL50803_4644	GL50803_4644	GL50803_4644 | organism=Giardia_Assemblage_A_isolate_WB | product=hypothetical protein | location=GLCHR05:1011172-1013124(+) | length=650	0.238288	1.17959	0	NaN	NaN	33.3333	1	23.5916	23.668	100	3	3	3	3	5.5	5.5	5.5	72.783	0	4.6958	212320000	21	NaN	23.3533	NaN	23.9383	23.1684	23.668
GL50803_95064	GL50803_95064	GL50803_95064 | organism=Giardia_Assemblage_A_isolate_WB | product=tRNA-ribosyltransferase, putative | location=GLCHR03:629759-630967(-) | length=402	0.23782	1.17921	1.03154	24.4282	24.4003	100	3	24.6661	24.6	100	3	8	8	8	30.8	30.8	30.8	44.262	0	26.913	829180000	66	24.3595	24.5249	24.4003	24.5427	24.8555	24.6
GL50803_4767	GL50803_4767	GL50803_4767 | organism=Giardia_Assemblage_A_isolate_WB | product=Protein 21.1 | location=GLCHR05:2099398-2100318(-) | length=306	0.237288	1.17877	0.50385	24.4777	24.596	100	3	24.715	24.828	100	3	13	13	13	57.8	57.8	57.8	33.322	0	98.188	2130000000	194	24.596	24.6526	24.1847	24.8875	24.828	24.4295
GL50803_16326	GL50803_16326	GL50803_16326 | organism=Giardia_Assemblage_A_isolate_WB | product=Protein 21.1 | location=GLCHR02:1409353-1411629(-) | length=758	0.237275	1.17876	0.869469	23.6988	23.7189	100	3	23.9361	23.8699	100	3	13	13	13	29.6	29.6	29.6	82.346	0	62.878	618340000	121	23.524	23.7189	23.8535	24.102	23.8699	23.8363
GL50803_14507	GL50803_14507	GL50803_14507 | organism=Giardia_Assemblage_A_isolate_WB | product=Hypothetical protein | location=GLCHR04:471204-472370(-) | length=388	0.236929	1.17848	0.994283	23.3237	23.4078	100	3	23.5607	23.6102	100	3	13	13	13	52.6	52.6	52.6	43.469	0	69.059	518560000	129	23.1299	23.4078	23.4335	23.6102	23.6212	23.4506
GL50803_41569	GL50803_41569	GL50803_41569 | organism=Giardia_Assemblage_A_isolate_WB | product=Hypothetical protein | location=GLCHR04:2011448-2012167(+) | length=239	0.23591	1.17765	0.257384	22.5368	22.445	100	3	22.7727	22.6191	100	3	2	2	2	12.6	12.6	12.6	25.958	0	3.9305	105580000	21	22.445	22.4041	22.7612	22.2639	22.6191	23.435
GL50803_96818	GL50803_96818	GL50803_96818 | organism=Giardia_Assemblage_A_isolate_WB | product=Hypothetical protein | location=GLCHR02:1387956-1389419(+) | length=487	0.235837	1.17759	0.254139	25.7704	25.6109	100	3	26.0062	26.0184	100	3	5	5	5	10.5	10.5	10.5	53.531	0	24.983	622770000	30	26.3368	25.6109	25.3636	26.3893	25.611	26.0184
GL50803_97219	GL50803_97219	GL50803_97219 | organism=Giardia_Assemblage_A_isolate_WB | product=Fibrillarin-like pre-rRNA processing protein Narcisi et al | location=GLCHR05:4262865-4263848(-) | length=327	0.235753	1.17752	1.11176	27.6527	27.6666	100	3	27.8885	27.8977	100	3	12	12	12	47.7	47.7	47.7	35.242	0	83.837	7637500000	221	27.5508	27.6666	27.7409	27.7404	27.8977	28.0274
GL50803_112079;GL50803_103676	GL50803_112079;GL50803_103676;GL50803_20140716381YEAST;GL50803_20140716380YEAST	GL50803_112079 | organism=Giardia_Assemblage_A_isolate_WB | product=Alpha-tubulin | location=GLCHR03:1813742-1815106(-) | length=454;GL50803_103676 | organism=Giardia_Assemblage_A_isolate_WB | product=Alpha-tubulin | location=GLCHR05:3287152-3288516(-) | l	0.234356	1.17638	2.58224	32.6245	32.6262	100	3	32.8588	32.856	100	3	38	38	38	83.7	83.7	83.7	50.552	0	323.31	402530000000	5841	32.6509	32.6262	32.5963	32.9145	32.806	32.856
GL50803_12152	GL50803_12152	GL50803_12152 | organism=Giardia_Assemblage_A_isolate_WB | product=Kinase, NEK | location=GLCHR03:670178-671182(-) | length=334	0.234154	1.17622	0.387692	22.0459	22.0268	100	3	22.28	22.1379	100	3	6	6	6	23.4	23.4	23.4	38.19	0	10.371	116480000	30	22.0268	22.0063	22.1044	22.1379	22.7711	21.931
GL50803_21803	GL50803_21803	GL50803_21803 | organism=Giardia_Assemblage_A_isolate_WB | product=Hypothetical protein | location=GLCHR05:4416434-4418074(-) | length=546	0.233394	1.1756	0.509163	23.2854	23.2334	100	3	23.5188	23.4849	100	3	15	15	15	32.6	32.6	32.6	61.831	0	27.205	700240000	132	23.2334	23.126	23.4968	23.4849	23.8249	23.2465
GL50803_113553	GL50803_113553	GL50803_113553 | organism=Giardia_Assemblage_A_isolate_WB | product=Kinase, NEK | location=GLCHR03:476501-478453(+) | length=650	0.231039	1.17368	3.08474	27.6587	27.6726	100	3	27.8898	27.9081	100	3	36	36	35	63.2	63.2	62	71.521	0	323.31	24747000000	908	27.6246	27.679	27.6726	27.9091	27.9081	27.8521
GL50803_7909	GL50803_7909	GL50803_7909 | organism=Giardia_Assemblage_A_isolate_WB | product=Amino acid transporter family | location=GLCHR03:1237961-1239634(-) | length=557	0.231007	1.17365	0.512176	23.917	23.964	100	3	24.148	24.1013	100	3	10	10	10	14.9	14.9	14.9	61.75	0	48.243	373680000	61	23.5672	24.2198	23.964	24.0848	24.1013	24.2579
GL50803_14796	GL50803_14796	GL50803_14796 | organism=Giardia_Assemblage_A_isolate_WB | product=Hypothetical protein | location=GLCHR04:1337410-1339833(-) | length=807	0.230593	1.17332	1.09224	23.4521	23.4835	100	3	23.6827	23.6499	100	3	24	24	24	52.7	52.7	52.7	90.308	0	77.868	1041100000	168	23.4835	23.566	23.3069	23.5932	23.6499	23.8051
GL50803_6544	GL50803_6544	GL50803_6544 | organism=Giardia_Assemblage_A_isolate_WB | product=Hypothetical protein | location=GLCHR03:1270551-1271693(-) | length=380	0.229913	1.17276	0.255861	22.6297	22.8862	100	3	22.8596	22.8596	66.6667	2	6	6	6	26.6	26.6	26.6	42.845	0	17.462	163070000	35	22.0969	22.8862	22.906	22.9193	22.7999	NaN
GL50803_10875	GL50803_10875	GL50803_10875 | organism=Giardia_Assemblage_A_isolate_WB | product=Hypothetical protein | location=GLCHR03:1802222-1805008(-) | length=928	0.229344	1.1723	1.47302	23.8537	23.8534	100	3	24.0831	24.084	100	3	21	21	21	36.7	36.7	36.7	102.27	0	46.221	1000100000	157	23.9674	23.8534	23.7405	24.1352	24.084	24.03
GL50803_91324	GL50803_91324	GL50803_91324 | organism=Giardia_Assemblage_A_isolate_WB | product=Hypothetical protein | location=GLCHR04:1075605-1084550(-) | length=2981	0.229303	1.17227	0.710879	23.0591	23.0813	100	3	23.2884	23.1705	100	3	30	30	30	14.5	14.5	14.5	335.03	0	30.321	520560000	128	23.1116	23.0813	22.9845	23.1705	23.1232	23.5716
GL50803_17294	GL50803_17294	GL50803_17294 | organism=Giardia_Assemblage_A_isolate_WB | product=Degreening related gene dee76 protein | location=GLCHR02:460212-461210(+) | length=332	0.228781	1.17184	1.21406	23.937	23.9096	100	3	24.1658	24.1815	100	3	8	8	8	32.5	32.5	32.5	37.519	0	22.541	479890000	73	23.9096	23.8507	24.0508	24.045	24.1815	24.2709
GL50803_14049	GL50803_14049	GL50803_14049 | organism=Giardia_Assemblage_A_isolate_WB | product=Ribosomal protein L32 | location=GLCHR04:1407911-1408321(+) | length=136	0.228439	1.17157	0.581502	28.0315	27.9963	100	3	28.26	28.222	100	3	12	12	12	59.6	59.6	59.6	15.948	0	59.227	12835000000	363	27.876	27.9963	28.2224	28.034	28.222	28.524
GL50803_95717	GL50803_95717	GL50803_95717 | organism=Giardia_Assemblage_A_isolate_WB | product=Kinase, NEK | location=GLCHR03:1056541-1059618(-) | length=1025	0.228249	1.17141	0.591353	22.5709	22.4953	100	3	22.7991	22.6823	100	3	15	15	15	24.9	24.9	24.9	111.43	0	53.761	296110000	84	22.8061	22.4953	22.4113	23.0466	22.6685	22.6823
GL50803_16463	GL50803_16463	GL50803_16463 | organism=Giardia_Assemblage_A_isolate_WB | product=RNase P RNA component | location=GLCHR05:1747264-1748226(+) | length=320	0.228014	1.17122	0.872217	23.7869	23.7037	100	3	24.0149	24.021	100	3	5	5	5	30.3	30.3	30.3	36.433	0	37.831	300710000	56	23.7037	23.9829	23.6741	24.021	24.1358	23.8879
GL50803_121046;GL50803_121045	GL50803_121046;GL50803_121045	GL50803_121046 | organism=Giardia_Assemblage_A_isolate_WB | product=Histone H2B | location=GLCHR05:3399928-3400320(+) | length=130;GL50803_121045 | organism=Giardia_Assemblage_A_isolate_WB | product=Histone H2B | location=GLCHR05:3406202-3406594(+) | lengt	0.227425	1.17074	1.1876	30.524	30.602	100	3	30.7514	30.7087	100	3	9	9	9	56.9	56.9	56.9	14.59	0	217.34	37820000000	546	30.3667	30.602	30.6032	30.7064	30.7087	30.8391
GL50803_14651	GL50803_14651	GL50803_14651 | organism=Giardia_Assemblage_A_isolate_WB | product=Glucosamine 6-phosphate N-acetyltransferase | location=GLCHR05:2046997-2047443(-) | length=148	0.227113	1.17049	0.708106	24.572	24.6558	100	3	24.7991	24.7126	100	3	5	5	5	37.2	37.2	37.2	16.686	0	18.088	753170000	64	24.7177	24.6558	24.3425	24.7074	24.9774	24.7126
GL50803_29436	GL50803_29436	GL50803_29436 | organism=Giardia_Assemblage_A_isolate_WB | product=DNA-directed RNA polymerase subunit B | location=GLCHR05:2653750-2657457(-) | length=1235	0.226556	1.17004	0.887896	23.2885	23.3044	100	3	23.5151	23.5134	100	3	17	17	17	24.4	24.4	24.4	138.01	0	33.53	625690000	95	23.3044	23.438	23.1233	23.6481	23.3838	23.5134
GL50803_16954	GL50803_16954	GL50803_16954 | organism=Giardia_Assemblage_A_isolate_WB | product=Hypothetical protein | location=GLCHR05:1897044-1900472(+) | length=1142	0.226469	1.16997	2.28994	23.9449	23.929	100	3	24.1714	24.167	100	3	24	24	24	28.2	28.2	28.2	127.3	0	71.908	1267000000	176	23.929	23.9799	23.9259	24.2372	24.11	24.167
GL50803_93294	GL50803_93294	GL50803_93294 | organism=Giardia_Assemblage_A_isolate_WB | product=Hypothetical protein | location=GLCHR05:2186624-2190394(-) | length=1256	0.226168	1.16972	0.351262	24.9019	24.9517	100	3	25.1281	25.3555	100	3	22	22	22	31.4	31.4	31.4	138.99	0	115.2	1795400000	190	24.7423	24.9517	25.0117	25.3555	25.4091	24.6196
GL50803_6135	GL50803_6135	GL50803_6135 | organism=Giardia_Assemblage_A_isolate_WB | product=Ribosomal protein S17 | location=GLCHR05:4086927-4087340(-) | length=137	0.22616	1.16972	0.419007	28.9802	28.9065	100	3	29.2064	29.2261	100	3	11	11	11	54.7	54.7	54.7	15.725	0	94.802	19074000000	370	28.6295	28.9065	29.4048	29.2261	29.1332	29.26
GL50803_8464	GL50803_8464	GL50803_8464 | organism=Giardia_Assemblage_A_isolate_WB | product=Hypothetical protein | location=GLCHR03:806503-807915(-) | length=470	0.226152	1.16971	0.478572	22.956	22.9579	100	3	23.1822	23.179	100	3	9	9	9	31.3	31.3	31.3	53.097	0	23.976	374560000	36	23.1172	22.9579	22.7929	23.179	22.8675	23.5
GL50803_16602	GL50803_16602	GL50803_16602 | organism=Giardia_Assemblage_A_isolate_WB | product=Hypothetical protein | location=GLCHR02:1019733-1022081(+) | length=782	0.224953	1.16874	0.286686	24.5936	24.5602	100	3	24.8185	24.8767	100	3	26	26	26	39.9	39.9	39.9	86.086	0	137.08	2617000000	327	24.6618	24.5587	24.5602	24.2463	24.8767	25.3325
GL50803_16998	GL50803_16998	GL50803_16998 | organism=Giardia_Assemblage_A_isolate_WB | product=Hypothetical protein | location=GLCHR04:1269032-1270858(+) | length=608	0.22428	1.16819	0.634021	24.442	24.4024	100	3	24.6663	24.742	100	3	26	26	26	51.8	51.8	51.8	69.152	0	91.392	1517300000	175	24.4024	24.5396	24.3841	24.742	24.883	24.374
GL50803_16227	GL50803_16227	GL50803_16227 | organism=Giardia_Assemblage_A_isolate_WB | product=Protein 21.1 | location=GLCHR04:699479-700936(-) | length=485	0.223929	1.16791	1.21634	24.7841	24.7783	100	3	25.008	25.0444	100	3	17	17	17	37.3	37.3	37.3	54.656	0	60.99	1711700000	192	24.7016	24.7783	24.8724	24.871	25.1088	25.0444
GL50803_16916	GL50803_16916	GL50803_16916 | organism=Giardia_Assemblage_A_isolate_WB | product=Hypothetical protein | location=GLCHR05:4344610-4349595(-) | length=1661	0.223775	1.16778	0.918867	24.5957	24.5623	100	3	24.8195	24.8977	100	3	34	34	34	29.7	29.7	29.7	186.5	0	115.85	1684300000	212	24.75	24.5623	24.4748	24.8977	24.6601	24.9005
GL50803_21502	GL50803_21502	GL50803_21502 | organism=Giardia_Assemblage_A_isolate_WB | product=Kinase, putative | location=GLCHR05:3058856-3059578(+) | length=240	0.22326	1.16737	0.707744	23.6299	23.7062	100	3	23.8532	23.8334	100	3	6	6	6	46.2	46.2	46.2	27.388	0	30.037	328580000	89	23.8202	23.7062	23.3635	23.8334	23.9367	23.7895
GL50803_8854	GL50803_8854	GL50803_8854 | organism=Giardia_Assemblage_A_isolate_WB | product=Hypothetical protein | location=GLCHR01:454405-456321(-) | length=638	0.223246	1.16736	1.41055	25.8689	25.8731	100	3	26.0922	26.0749	100	3	27	27	27	61.9	61.9	61.9	70.191	0	270.93	4883400000	365	25.8914	25.8423	25.8731	25.9765	26.2252	26.0749
GL50803_24528	GL50803_24528	GL50803_24528 | organism=Giardia_Assemblage_A_isolate_WB | product=Hypothetical protein | location=GLCHR04:1408406-1409620(-) | length=404	0.22315	1.16728	2.19378	22.3818	22.4019	100	3	22.605	22.6303	100	3	8	8	8	35.6	35.6	35.6	43.135	0	35.884	151800000	31	22.3172	22.4264	22.4019	22.6336	22.6303	22.551
GL50803_3762	GL50803_3762	GL50803_3762 | organism=Giardia_Assemblage_A_isolate_WB | product=Protein 21.1 | location=GLCHR04:1290749-1293010(-) | length=753	0.222712	1.16692	1.46837	24.0958	24.1126	100	3	24.3185	24.3314	100	3	21	21	21	38.5	38.5	38.5	81.966	0	66.176	968920000	133	23.9704	24.1126	24.2043	24.3314	24.3411	24.2829
GL50803_13143	GL50803_13143	GL50803_13143 | organism=Giardia_Assemblage_A_isolate_WB | product=Hypothetical protein | location=GLCHR04:1208747-1209514(-) | length=255	0.221987	1.16634	0.406286	22.9831	22.8959	100	3	23.2051	23.3017	100	3	6	6	6	33.3	33.3	33.3	28.958	0	46.181	239240000	50	22.8217	22.8959	23.2318	23.483	23.3017	22.8307
GL50803_24194	GL50803_24194	GL50803_24194 | organism=Giardia_Assemblage_A_isolate_WB | product=Protein 21.1 | location=GLCHR05:1745143-1747503(-) | length=786	0.221898	1.16627	0.731935	24.4724	24.4272	100	3	24.6943	24.7475	100	3	24	23	23	51.1	50	50	86.473	0	214.29	2068100000	198	24.4272	24.6888	24.3012	24.7475	24.7969	24.5385
GL50803_11246	GL50803_11246	GL50803_11246 | organism=Giardia_Assemblage_A_isolate_WB | product=Hypothetical protein | location=GLCHR04:2661314-2661895(-) | length=193	0.221382	1.16585	0.404573	23.6963	23.5949	100	3	23.9177	23.9409	100	3	5	5	5	44.6	44.6	44.6	21.697	0	29.529	529300000	64	24.1142	23.5949	23.3798	23.9409	24.042	23.7701
GL50803_33866	GL50803_33866	GL50803_33866 | organism=Giardia_Assemblage_A_isolate_WB | product=Hypothetical protein | location=CH991769:654992-657058(+) | length=688	0.220456	1.1651	1.82069	23.9158	23.9235	100	3	24.1363	24.1008	100	3	12	12	12	22.4	22.4	22.4	76.875	0	15.19	897150000	111	23.8719	23.952	23.9235	24.1008	24.2326	24.0755
GL50803_10893	GL50803_10893	GL50803_10893 | organism=Giardia_Assemblage_A_isolate_WB | product=Kinase, NEK | location=GLCHR05:2705895-2706860(+) | length=321	0.219372	1.16423	1.48771	24.949	24.9543	100	3	25.1684	25.2036	100	3	10	10	10	46.1	46.1	46.1	35.812	0	61.432	1159100000	111	24.9242	24.9685	24.9543	25.0387	25.2628	25.2036
GL50803_7829	GL50803_7829	GL50803_7829 | organism=Giardia_Assemblage_A_isolate_WB | product=Coiled-coil protein | location=GLCHR01:771605-773548(-) | length=647	0.219325	1.16419	0	20.3936	20.3049	100	3	NaN	NaN	33.3333	1	3	3	3	5.3	5.3	5.3	73.906	0	7.3185	27785000	17	20.1224	20.7534	20.3049	20.6129	NaN	NaN
GL50803_4912	GL50803_4912	GL50803_4912 | organism=Giardia_Assemblage_A_isolate_WB | product=Kinase, NEK | location=GLCHR03:598740-599630(+) | length=296	0.219284	1.16416	1.78304	24.8826	24.8986	100	3	25.1019	25.1274	100	3	11	11	11	55.1	55.1	55.1	33.453	0	50.048	1441000000	222	24.9492	24.8	24.8986	25.1274	25.0354	25.1429
GL50803_88765	GL50803_88765	GL50803_88765 | organism=Giardia_Assemblage_A_isolate_WB | product=Cytosolic HSP70 | location=GLCHR01:313398-315392(+) | length=664	0.219243	1.16412	1.48243	30.3645	30.3305	100	3	30.5837	30.6089	100	3	51	51	49	73.5	73.5	71.1	71.632	0	323.31	125920000000	2811	30.3305	30.4821	30.2807	30.6089	30.6222	30.52
GL50803_15067	GL50803_15067	GL50803_15067 | organism=Giardia_Assemblage_A_isolate_WB | product=hypothetical protein | location=GLCHR01:795075-796535(-) | length=486	0.219179	1.16407	0.331177	22.8601	22.9654	100	3	23.0793	23.2342	100	3	6	6	6	18.3	18.3	18.3	54.091	0	15.997	168300000	39	22.9654	23.0138	22.6012	23.3944	23.2342	22.6093
GL50803_102444	GL50803_102444;GL50803_95847;GL50803_112696;GL50803_114797	GL50803_102444 | organism=Giardia_Assemblage_A_isolate_WB | product=Protein 21.1 | location=GLCHR05:4194602-4195321(-) | length=239	0.21911	1.16402	1.03018	24.7142	24.8009	100	3	24.9333	24.9635	100	3	8	8	5	40.6	40.6	32.6	26.03	0	42.922	1228300000	65	24.8009	24.8016	24.5401	24.9989	24.9635	24.8376
GL50803_4156	GL50803_4156	GL50803_4156 | organism=Giardia_Assemblage_A_isolate_WB | product=HIT family protein | location=GLCHR04:1455815-1456216(+) | length=133	0.218903	1.16385	0.210116	23.933	23.7792	100	3	24.1519	24.2173	100	3	3	3	3	49.6	49.6	49.6	14.199	0	14.368	599550000	58	23.6127	23.7792	24.407	24.6761	24.2173	23.5622
GL50803_12230	GL50803_12230	GL50803_12230 | organism=Giardia_Assemblage_A_isolate_WB | product=hypothetical protein | location=GLCHR04:2084344-2085036(-) | length=230	0.217137	1.16242	0.356628	23.9268	23.9345	100	3	24.1439	24.1782	100	3	8	8	8	58.3	58.3	58.3	25.833	0	18.451	542960000	53	23.5037	24.342	23.9345	24.2537	23.9998	24.1782
GL50803_17448	GL50803_17448	GL50803_17448 | organism=Giardia_Assemblage_A_isolate_WB | product=DNA-directed RNA polymerase RPB2 | location=GLCHR05:4183097-4186978(+) | length=1293	0.217129	1.16242	1.10496	23.9814	23.9791	100	3	24.1985	24.1416	100	3	29	29	29	34.3	34.3	34.3	144.98	0	141.19	1404900000	220	23.9339	23.9791	24.0311	24.1416	24.0827	24.3713
GL50803_33862	GL50803_33862	GL50803_33862 | organism=Giardia_Assemblage_A_isolate_WB | product=Ribosomal protein S12 | location=GLCHR05:2960508-2960885(-) | length=125	0.216606	1.162	0.677943	28.8845	28.9427	100	3	29.1011	29.0824	100	3	9	9	9	67.2	67.2	67.2	14.354	0	91.544	13807000000	379	28.9427	29.0895	28.6214	29.1855	29.0824	29.0354
GL50803_15304	GL50803_15304;GL50803_40005	GL50803_15304 | organism=Giardia_Assemblage_A_isolate_WB | product=Protein 21.1 | location=GLCHR01:1167212-1171786(-) | length=1524	0.215808	1.16135	0.642593	23.8616	23.7728	100	3	24.0774	23.965	100	3	30	30	30	30.6	30.6	30.6	166.27	0	107.16	1058600000	182	24.056	23.7728	23.7559	23.965	23.9573	24.3099
GL50803_16915	GL50803_16915	GL50803_16915 | organism=Giardia_Assemblage_A_isolate_WB | product=Protein 21.1 | location=GLCHR05:4351194-4353500(-) | length=768	0.215132	1.16081	0.985218	24.5778	24.585	100	3	24.7929	24.8774	100	3	21	21	21	38.5	38.5	38.5	84.078	0	203.75	2288600000	228	24.4757	24.585	24.6727	24.8786	24.8774	24.6229
GL50803_17037	GL50803_17037	GL50803_17037 | organism=Giardia_Assemblage_A_isolate_WB | product=Hypothetical protein | location=GLCHR02:249807-250571(+) | length=254	0.215005	1.16071	1.01949	25.0014	25.0072	100	3	25.2164	25.2417	100	3	11	11	11	56.7	56.7	56.7	28.759	0	63.666	1050200000	109	25.0072	24.9195	25.0774	25.0532	25.3542	25.2417
GL50803_11299	GL50803_11299	GL50803_11299 | organism=Giardia_Assemblage_A_isolate_WB | product=Amino acid transporter, putative | location=GLCHR04:1424357-1426126(+) | length=589	0.214777	1.16052	0.862714	25.6748	25.6813	100	3	25.8896	25.8738	100	3	9	9	9	23.8	23.8	23.8	63.93	0	82.823	1185400000	60	25.8421	25.6813	25.501	26.0019	25.8738	25.7931
GL50803_16273	GL50803_16273	GL50803_16273 | organism=Giardia_Assemblage_A_isolate_WB | product=Hypothetical protein | location=GLCHR02:625215-632093(+) | length=2292	0.214551	1.16034	0.358953	23.7994	23.8673	100	3	24.0139	24.2081	100	3	13	13	13	8.6	8.6	8.6	253.85	0	9.0177	261690000	32	23.8673	23.6136	23.9173	24.2081	24.2792	23.5545
GL50803_9283	GL50803_9283	GL50803_9283 | organism=Giardia_Assemblage_A_isolate_WB | product=Hypothetical protein | location=GLCHR05:2405423-2412664(-) | length=2413	0.213438	1.15945	0.528083	22.1838	22.1987	100	3	22.3972	22.3151	100	3	14	14	14	10	10	10	266.55	0	33.611	202840000	62	22.1987	22.3577	21.9949	22.3151	22.1999	22.6766
GL50803_5810	GL50803_5810	GL50803_5810 | organism=Giardia_Assemblage_A_isolate_WB | product=Hypothetical protein | location=GLCHR04:1646820-1647215(-) | length=131	0.21263	1.1588	0.765337	28.2819	28.2988	100	3	28.4946	28.5444	100	3	7	7	7	77.1	77.1	77.1	14.5	0	169.98	16232000000	392	28.2988	28.3692	28.1777	28.664	28.2752	28.5444
GL50803_94582	GL50803_94582	GL50803_94582 | organism=Giardia_Assemblage_A_isolate_WB | product=Ornithine decarboxylase | location=GLCHR04:199909-201255(-) | length=448	0.211754	1.1581	1.82954	24.7454	24.7462	100	3	24.9572	24.9618	100	3	16	16	16	46.2	46.2	46.2	49.557	0	47.087	1836300000	157	24.7462	24.8203	24.6698	24.9618	24.9068	25.003
GL50803_14180	GL50803_14180	GL50803_14180 | organism=Giardia_Assemblage_A_isolate_WB | product=hypothetical protein | location=GLCHR03:727566-727985(-) | length=139	0.210745	1.15729	0.194067	23.6731	23.594	100	3	23.8838	23.8838	66.6667	2	3	3	3	27.3	27.3	27.3	15.953	0	4.2828	172090000	17	23.594	23.1892	24.2361	23.7491	24.0186	NaN
GL50803_42357	GL50803_42357	GL50803_42357 | organism=Giardia_Assemblage_A_isolate_WB | product=Hypothetical protein | location=GLCHR03:1245244-1248321(-) | length=1025	0.209857	1.15657	0.286654	24.0884	24.1162	100	3	24.2982	24.5788	100	3	12	12	12	19.5	19.5	19.5	115.24	0	94.798	815520000	101	23.9241	24.1162	24.2249	24.5819	24.5788	23.734
GL50803_17403	GL50803_17403	GL50803_17403 | organism=Giardia_Assemblage_A_isolate_WB | product=Hypothetical protein | location=GLCHR02:1208705-1213435(-) | length=1576	0.209714	1.15646	0.8389	23.6875	23.6484	100	3	23.8972	23.8789	100	3	43	43	43	44.2	44.2	44.2	174.28	0	226.8	1682000000	302	23.6484	23.8513	23.5628	23.8789	24.0412	23.7716
GL50803_11247	GL50803_11247	GL50803_11247 | organism=Giardia_Assemblage_A_isolate_WB | product=Ribosomal protein L13a | location=GLCHR04:2660666-2661259(+) | length=197	0.209707	1.15645	0.994363	28.8686	28.8532	100	3	29.0783	29.0831	100	3	16	16	16	64.5	64.5	64.5	22.873	0	90.545	24365000000	424	28.8158	28.8532	28.9368	28.9162	29.0831	29.2355
GL50803_16525	GL50803_16525	GL50803_16525 | organism=Giardia_Assemblage_A_isolate_WB | product=Ribosomal protein L3 | location=GLCHR04:2485220-2486359(+) | length=379	0.208653	1.15561	0.650974	29.1383	29.1337	100	3	29.3469	29.4022	100	3	26	26	26	70.2	70.2	70.2	42.642	0	208.83	47616000000	1030	29.0206	29.2606	29.1337	29.1041	29.4022	29.5345
GL50803_27520	GL50803_27520	GL50803_27520 | organism=Giardia_Assemblage_A_isolate_WB | product=Kinase, CMGC CK2 | location=GLCHR03:226095-227528(+) | length=477	0.20848	1.15547	0.679033	24.6057	24.6519	100	3	24.8141	24.8443	100	3	15	15	15	46.8	46.8	46.8	54.846	0	39.086	1578000000	106	24.6519	24.6706	24.4945	24.5792	25.0189	24.8443
GL50803_13981	GL50803_13981	GL50803_13981 | organism=Giardia_Assemblage_A_isolate_WB | product=Kinase, NEK | location=GLCHR03:637726-641055(-) | length=1109	0.20748	1.15467	1.53686	24.3409	24.3393	100	3	24.5484	24.6066	100	3	33	33	33	43.6	43.6	43.6	123.1	0	142.71	3706900000	394	24.3775	24.3059	24.3393	24.4309	24.6066	24.6076
GL50803_16893	GL50803_16893	GL50803_16893 | organism=Giardia_Assemblage_A_isolate_WB | product=Tip elongation aberrant protein 1 | location=GLCHR02:747434-750226(+) | length=930	0.207479	1.15467	0.588121	23.7285	23.74	100	3	23.936	24.0424	100	3	29	29	29	50.4	50.4	50.4	102.2	0	188.94	1446000000	231	23.6747	23.771	23.74	24.1348	24.0424	23.6308
GL50803_16843	GL50803_16843	GL50803_16843 | organism=Giardia_Assemblage_A_isolate_WB | product=Protein 21.1 | location=GLCHR04:2357269-2361027(-) | length=1252	0.207225	1.15447	1.78173	23.4778	23.4676	100	3	23.685	23.7165	100	3	25	25	24	31.2	31.2	30.7	137.56	0	98.72	1106100000	209	23.5452	23.4205	23.4676	23.7281	23.6104	23.7165
GL50803_23235	GL50803_23235	GL50803_23235 | organism=Giardia_Assemblage_A_isolate_WB | product=Axoneme-associated protein GASP-180 | location=GLCHR05:2315003-2317861(-) | length=952	0.206567	1.15394	1.66296	23.9817	24.0072	100	3	24.1883	24.2284	100	3	26	26	26	40.1	40.1	40.1	104.71	0	79.186	1511500000	186	24.0072	24.0319	23.906	24.1054	24.231	24.2284
GL50803_95693	GL50803_95693	GL50803_95693 | organism=Giardia_Assemblage_A_isolate_WB | product=Hypothetical protein | location=GLCHR03:1050679-1051338(+) | length=219	0.206163	1.15362	0.261368	23.9952	24.1848	100	3	24.2014	24.2641	100	3	6	6	6	52.1	52.1	52.1	24.737	0	47.561	457190000	66	24.3265	24.1848	23.4744	24.2641	24.4619	23.8782
GL50803_95406	GL50803_95406	GL50803_95406 | organism=Giardia_Assemblage_A_isolate_WB | product=Hypothetical protein | location=GLCHR04:2434743-2436833(-) | length=696	0.204849	1.15257	0.482593	23.0929	23.1406	100	3	23.2978	23.261	100	3	10	10	10	20.3	20.3	20.3	77.85	0	60.162	224580000	86	23.1487	22.9896	23.1406	23.6213	23.261	23.0111
GL50803_11301	GL50803_11301	GL50803_11301 | organism=Giardia_Assemblage_A_isolate_WB | product=Nucleoside diphosphate kinase | location=GLCHR04:1423378-1423833(+) | length=151	0.204315	1.15214	1.08311	29.6281	29.568	100	3	29.8324	29.868	100	3	14	14	14	86.8	86.8	86.8	16.793	0	172.29	31661000000	738	29.568	29.5342	29.7822	29.7471	29.8822	29.868
GL50803_15113	GL50803_15113	GL50803_15113 | organism=Giardia_Assemblage_A_isolate_WB | product=actin-related protein | location=GLCHR05:1283816-1285219(+) | length=467	0.203904	1.15181	0.696787	22.9849	23.0714	100	3	23.1888	23.1642	100	3	6	6	6	32.1	32.1	32.1	51.465	0	26.111	269050000	38	23.0714	23.1331	22.7503	23.1642	23.3044	23.0979
GL50803_4689	GL50803_4689	GL50803_4689 | organism=Giardia_Assemblage_A_isolate_WB | product=hypothetical protein | location=GLCHR04:2211147-2211800(-) | length=217	0.203809	1.15174	0.790145	23.1922	23.1116	100	3	23.396	23.4383	100	3	5	5	5	26.3	26.3	26.3	25.423	0	3.2709	175660000	24	23.1116	23.3798	23.0853	23.2539	23.4958	23.4383
GL50803_12224	GL50803_12224	GL50803_12224 | organism=Giardia_Assemblage_A_isolate_WB | product=Hypothetical protein | location=GLCHR04:2088791-2089693(-) | length=300	0.203658	1.15161	0.443311	24.6699	24.6978	100	3	24.8736	24.9314	100	3	13	13	13	41	41	41	35.167	0	38.382	1406300000	139	24.4107	24.6978	24.9012	24.6132	24.9314	25.0761
GL50803_17106	GL50803_17106	GL50803_17106 | organism=Giardia_Assemblage_A_isolate_WB | product=26S protease regulatory subunit 8 | location=GLCHR05:1519442-1520647(-) | length=401	0.203574	1.15155	1.14886	24.9007	24.906	100	3	25.1043	25.1785	100	3	24	24	24	58.4	58.4	58.4	45.036	0	92.201	2091700000	234	24.906	24.9072	24.889	25.1785	24.9384	25.196
GL50803_41927	GL50803_41927	GL50803_41927 | organism=Giardia_Assemblage_A_isolate_WB | product=Hypothetical protein | location=GLCHR04:1768257-1768793(+) | length=178	0.203407	1.15141	0.707772	23.8202	23.8075	100	3	24.0236	23.9713	100	3	7	7	7	81.5	81.5	81.5	19.26	0	22.314	482390000	68	23.9182	23.7349	23.8075	24.2524	23.9713	23.8471
GL50803_14450	GL50803_14450	GL50803_14450 | organism=Giardia_Assemblage_A_isolate_WB | product=Hypothetical protein | location=GLCHR01:1106300-1108336(+) | length=678	0.203252	1.15129	0	NaN	NaN	33.3333	1	21.6162	21.6162	66.6667	2	2	2	2	4.4	4.4	4.4	75.089	0	4.7559	46319000	11	NaN	21.4129	NaN	NaN	21.7547	21.4776
GL50803_6422	GL50803_6422	GL50803_6422 | organism=Giardia_Assemblage_A_isolate_WB | product=Hypothetical protein | location=GLCHR05:1514819-1517413(+) | length=864	0.203237	1.15128	1.68363	23.1637	23.1958	100	3	23.367	23.3819	100	3	10	10	10	17.2	17.2	17.2	97.474	0	26.879	380750000	73	23.0819	23.1958	23.2135	23.3819	23.4207	23.2982
GL50803_16127	GL50803_16127	GL50803_16127 | organism=Giardia_Assemblage_A_isolate_WB | product=Replication factor C, subunit 5 | location=GLCHR05:2515463-2516584(+) | length=373	0.202867	1.15098	0.828285	23.4028	23.3465	100	3	23.6057	23.6134	100	3	10	10	10	45.6	45.6	45.6	41.588	0	18.352	334980000	65	23.591	23.271	23.3465	23.6134	23.4987	23.705
GL50803_16387	GL50803_16387	GL50803_16387 | organism=Giardia_Assemblage_A_isolate_WB | product=Ribosomal protein L18a | location=GLCHR05:3966123-3966644(-) | length=173	0.202615	1.15078	0.781513	28.8757	28.9225	100	3	29.0783	29.1277	100	3	13	13	13	56.1	56.1	56.1	20.584	0	78.179	21357000000	395	28.727	28.9225	28.9775	28.8995	29.1277	29.2076
GL50803_13652	GL50803_13652	GL50803_13652 | organism=Giardia_Assemblage_A_isolate_WB | product=Calmodulin | location=CH991768:433629-434114(-) | length=161	0.202609	1.15078	0.212482	21.8748	21.9764	100	3	22.0774	22.2388	100	3	7	7	7	69.6	69.6	69.6	17.999	0	56.534	139470000	48	22.0497	21.9764	21.5984	22.5734	22.2388	21.4201
GL50803_14628	GL50803_14628	GL50803_14628 | organism=Giardia_Assemblage_A_isolate_WB | product=Phosphatidylinositol-4-phosphate 5-kinase, putative | location=GLCHR05:2110076-2111782(-) | length=568	0.202439	1.15064	0.624951	24.9171	24.9116	100	3	25.1195	25.2224	100	3	19	19	19	50	50	50	61.706	0	108.28	2313800000	215	24.9677	24.9116	24.8719	25.2993	25.2224	24.8368
GL50803_14971	GL50803_14971	GL50803_14971 | organism=Giardia_Assemblage_A_isolate_WB | product=Hypothetical protein | location=GLCHR02:1420114-1422204(+) | length=696	0.202005	1.1503	1.1107	25.3799	25.3661	100	3	25.5819	25.5336	100	3	31	31	31	55.7	55.7	55.7	76.284	0	249.06	3808100000	298	25.3661	25.4511	25.3224	25.7322	25.5336	25.4799
GL50803_11595	GL50803_11595	GL50803_11595 | organism=Giardia_Assemblage_A_isolate_WB | product=Hypothetical protein | location=GLCHR04:1956522-1957928(-) | length=468	0.201747	1.15009	1.45503	25.4812	25.5039	100	3	25.683	25.6979	100	3	22	22	22	45.7	45.7	45.7	54.956	0	59.694	1800100000	183	25.5039	25.5734	25.3664	25.6979	25.6413	25.7098
GL50803_10139	GL50803_10139	GL50803_10139 | organism=Giardia_Assemblage_A_isolate_WB | product=Hypothetical protein | location=GLCHR04:1860931-1862250(+) | length=439	0.201568	1.14995	0.638558	22.1837	22.1837	66.6667	2	22.3853	22.4265	100	3	5	5	5	17.5	17.5	17.5	50.044	0.0012862	2.3734	132800000	22	22.0698	22.2977	NaN	22.4993	22.4265	22.2301
GL50803_14400	GL50803_14400	GL50803_14400 | organism=Giardia_Assemblage_A_isolate_WB | product=hypothetical protein | location=GLCHR01:1189996-1191036(-) | length=346	0.201492	1.14989	0.264901	22.9983	23.0128	100	3	23.1998	23.0584	100	3	8	8	8	35.5	35.5	35.5	35.823	0	52.975	425790000	99	22.8376	23.0128	23.1445	23.7584	23.0584	22.7825
GL50803_40521	GL50803_40521	GL50803_40521 | organism=Giardia_Assemblage_A_isolate_WB | product=Hypothetical protein | location=GLCHR01:181971-182849(+) | length=292	0.200807	1.14934	0.868202	24.6833	24.6793	100	3	24.8841	24.9045	100	3	14	14	14	59.9	59.9	59.9	31.736	0	182.14	1839500000	211	24.857	24.6793	24.5136	24.9441	24.9045	24.8037
GL50803_17484	GL50803_17484	GL50803_17484 | organism=Giardia_Assemblage_A_isolate_WB | product=Hypothetical protein | location=GLCHR04:158658-160820(-) | length=720	0.20036	1.14899	0.351922	22.8066	22.762	100	3	23.0069	23.0016	100	3	11	11	11	29	29	29	78.895	0	42.705	184520000	64	22.7184	22.762	22.9393	23.4022	23.0016	22.6169
GL50803_14252	GL50803_14252	GL50803_14252 | organism=Giardia_Assemblage_A_isolate_WB | product=Hypothetical protein | location=GLCHR04:2146577-2147749(+) | length=390	0.200209	1.14887	0.30142	22.8742	22.8833	100	3	23.0745	23.0745	66.6667	2	7	7	7	29.7	29.7	29.7	42.768	0	22.958	150900000	14	22.8833	22.5889	23.1506	23.2845	22.8644	NaN
GL50803_5158	GL50803_5158	GL50803_5158 | organism=Giardia_Assemblage_A_isolate_WB | product=Transcription factor TFIIS | location=GLCHR03:90663-91703(+) | length=346	0.199268	1.14812	0.46235	24.0142	23.953	100	3	24.2134	24.1551	100	3	5	5	5	19.4	19.4	19.4	39.178	0	9.1571	324160000	32	23.8341	24.2554	23.953	24.1551	24.0095	24.4756
GL50803_6590	GL50803_6590	GL50803_6590 | organism=Giardia_Assemblage_A_isolate_WB | product=RNA 3-terminal phosphate cyclase-like protein | location=GLCHR03:902728-903870(+) | length=380	0.198593	1.14758	0.427996	23.3828	23.3185	100	3	23.5814	23.5206	100	3	7	7	7	21.3	21.3	21.3	42.109	0	4.5215	275550000	19	23.5523	23.3185	23.2777	23.3065	23.9172	23.5206
GL50803_16070	GL50803_16070	GL50803_16070 | organism=Giardia_Assemblage_A_isolate_WB | product=Hypothetical protein | location=GLCHR01:995094-997307(-) | length=737	0.198398	1.14742	0.139295	22.8766	22.9321	100	3	23.075	23.3539	100	3	13	13	13	33.2	33.2	33.2	82.807	0	52.302	352400000	82	23.0601	22.9321	22.6375	23.3539	23.7884	22.0826
GL50803_14838	GL50803_14838	GL50803_14838 | organism=Giardia_Assemblage_A_isolate_WB | product=Protein 21.1 | location=GLCHR03:565227-567773(+) | length=848	0.197054	1.14636	0	NaN	NaN	33.3333	1	NaN	NaN	33.3333	1	4	4	4	8.6	8.6	8.6	93.909	0	4.0338	103060000	9	NaN	23.1341	NaN	23.3312	NaN	NaN
GL50803_9922	GL50803_9922	GL50803_9922 | organism=Giardia_Assemblage_A_isolate_WB | product=Exonuclease 1 | location=GLCHR04:1594127-1596244(-) | length=705	0.195756	1.14532	0.254358	22.4266	22.4266	66.6667	2	22.6223	22.6223	66.6667	2	7	7	7	16.5	16.5	16.5	77.269	0	11.982	85044000	28	22.3083	22.5449	NaN	22.3686	22.876	NaN
GL50803_13791	GL50803_13791	GL50803_13791 | organism=Giardia_Assemblage_A_isolate_WB | product=ATP-dependent RNA helicase | location=GLCHR04:1739901-1741778(-) | length=625	0.194396	1.14425	0.296939	24.1019	24.1319	100	3	24.2963	24.3089	100	3	20	20	20	43.2	43.2	43.2	70.823	0	48.662	1056100000	135	24.1374	24.1319	24.0364	23.8336	24.3089	24.7463
GL50803_16658	GL50803_16658	GL50803_16658 | organism=Giardia_Assemblage_A_isolate_WB | product=Hypothetical protein | location=GLCHR04:1612789-1614417(+) | length=542	0.193638	1.14364	0.730874	23.5775	23.4941	100	3	23.7711	23.7604	100	3	13	13	13	36.9	36.9	36.9	62.391	0	88.654	636220000	152	23.8018	23.4364	23.4941	23.8507	23.7022	23.7604
GL50803_5772	GL50803_5772	GL50803_5772 | organism=Giardia_Assemblage_A_isolate_WB | product=CDC72 | location=GLCHR03:1336155-1337384(+) | length=409	0.193457	1.1435	0.992713	24.8823	24.8437	100	3	25.0757	25.0607	100	3	11	11	11	33.7	33.7	33.7	47.018	0	20.397	1937700000	128	25.0082	24.8437	24.7949	25.1946	25.0607	24.9719
GL50803_16595	GL50803_16595	GL50803_16595 | organism=Giardia_Assemblage_A_isolate_WB | product=Liver stage antigen-like protein | location=GLCHR03:1265109-1270544(+) | length=1811	0.192914	1.14307	0.501023	25.4012	25.3158	100	3	25.5942	25.7348	100	3	47	47	47	37.6	37.6	37.6	201.01	0	323.31	4838800000	516	25.3042	25.3158	25.5837	25.7348	25.7362	25.3115
GL50803_201407161028YEAST;GL50803_20140716373YEAST	GL50803_201407161028YEAST;GL50803_20140716373YEAST;GL50803_20140716675YEAST;GL50803_20140716674YEAST	GL50803_201407161028YEAST | organism=crap | product=crap_P22202|HSP74_YEAST Heat shock protein SSA4 OS=Saccharomyces cerevisiae (strain ATCC 204508 / S288c) GN=SSA4 PE=1 SV=3;GL50803_20140716373YEAST | organism=crap | product=crap_P09435|HSP73_YEAST Heat s	0.192884	1.14305	0	23.2135	23.2135	66.6667	2	NaN	NaN	33.3333	1	5	2	2	11.2	3.7	3.7	69.65	0.0031626	2.0453	41300000	7	22.8717	NaN	23.5553	NaN	NaN	23.4064
GL50803_7680	GL50803_7680	GL50803_7680 | organism=Giardia_Assemblage_A_isolate_WB | product=Protein 21.1 | location=GLCHR04:453067-455067(-) | length=666	0.191527	1.14197	0.301397	21.3988	21.3187	100	3	21.5903	21.3981	100	3	6	6	6	16.2	16.2	16.2	72.908	0	11.692	112010000	27	21.1754	21.7024	21.3187	21.3981	21.3731	21.9998
GL50803_10193	GL50803_10193	GL50803_10193 | organism=Giardia_Assemblage_A_isolate_WB | product=WD-repeat membrane protein, putative | location=GLCHR01:722287-725169(-) | length=960	0.191474	1.14193	0.719719	23.4651	23.402	100	3	23.6566	23.6271	100	3	14	14	14	24.4	24.4	24.4	106.39	0	24.61	571170000	94	23.402	23.3983	23.595	23.6271	23.495	23.8477
GL50803_102813	GL50803_102813	GL50803_102813 | organism=Giardia_Assemblage_A_isolate_WB | product=Protein 21.1 | location=GLCHR04:312948-313979(-) | length=343	0.191158	1.14168	1.72979	26.5597	26.547	100	3	26.7508	26.7446	100	3	22	22	20	69.7	69.7	66.8	36.989	0	323.31	7593200000	380	26.4978	26.547	26.6342	26.8056	26.7446	26.7023
GL50803_17515	GL50803_17515	GL50803_17515 | organism=Giardia_Assemblage_A_isolate_WB | product=Hypothetical protein | location=GLCHR01:1401759-1403396(+) | length=545	0.191048	1.14159	0	20.2015	20.2015	66.6667	2	NaN	NaN	33.3333	1	4	4	4	15.2	15.2	15.2	60.249	0	5.7346	19021000	18	20.3103	NaN	20.0927	20.3926	NaN	NaN
GL50803_17328	GL50803_17328	GL50803_17328 | organism=Giardia_Assemblage_A_isolate_WB | product=High cysteine membrane protein Group 2 | location=GLCHR01:727274-731173(-) | length=1299	0.190646	1.14128	0.217507	24.4428	24.4428	66.6667	2	24.6334	24.739	100	3	10	10	10	14.9	14.9	14.9	139.76	0	43.387	361800000	56	24.7181	24.1675	NaN	24.739	24.2426	24.9187
GL50803_2483	GL50803_2483;GL50803_201407162714YEAST	GL50803_2483 | organism=Giardia_Assemblage_A_isolate_WB | product=Kinase, NEK | location=GLCHR01:1457898-1459427(+) | length=509	0.190591	1.14123	1.43119	25.4631	25.4879	100	3	25.6537	25.6276	100	3	20	20	20	57.4	57.4	57.4	57.217	0	206.1	3413600000	334	25.3849	25.4879	25.5166	25.7455	25.5879	25.6276
GL50803_8038	GL50803_8038	GL50803_8038 | organism=Giardia_Assemblage_A_isolate_WB | product=Hypothetical protein | location=GLCHR05:822510-823775(-) | length=421	0.189407	1.1403	0.260657	23.975	23.9044	100	3	24.1644	24.2826	100	3	11	11	11	41.8	41.8	41.8	45.241	0	65.108	937950000	111	23.9044	24.1948	23.8259	24.5562	24.2826	23.6545
GL50803_4587	GL50803_4587	GL50803_4587 | organism=Giardia_Assemblage_A_isolate_WB | product=Hypothetical protein | location=GLCHR05:4048024-4050567(-) | length=847	0.189372	1.14027	0.217784	23.0181	22.949	100	3	23.2075	23.2075	66.6667	2	10	10	10	19.7	19.7	19.7	92.755	0	42.268	225480000	58	23.4691	22.949	22.6363	23.3429	23.0721	NaN
GL50803_40831	GL50803_40831	GL50803_40831 | organism=Giardia_Assemblage_A_isolate_WB | product=Coiled-coil protein | location=GLCHR01:888116-895147(+) | length=2343	0.188634	1.13968	0.377894	22.4752	22.5205	100	3	22.6638	22.7516	100	3	24	24	24	17.8	17.8	17.8	259.66	0	101.69	602670000	137	22.5205	22.6942	22.2109	22.8769	22.7516	22.363
GL50803_17097	GL50803_17097	GL50803_17097 | organism=Giardia_Assemblage_A_isolate_WB | product=Protein 21.1 | location=GLCHR03:1760044-1764417(+) | length=1457	0.18849	1.13957	2.09891	24.9095	24.9262	100	3	25.098	25.0853	100	3	61	61	60	55.8	55.8	55.2	163.03	0	323.31	6537300000	712	24.8587	24.9437	24.9262	25.0853	25.1521	25.0567
GL50803_21527	GL50803_21527	GL50803_21527 | organism=Giardia_Assemblage_A_isolate_WB | product=Hypothetical protein | location=GLCHR04:1666525-1669248(+) | length=907	0.188118	1.13928	0.368985	20.8173	20.8668	100	3	21.0054	21.0054	66.6667	2	4	4	4	6.2	6.2	6.2	99.417	0	6.6332	31596000	17	20.6401	20.8668	20.945	21.2312	20.7796	NaN
GL50803_114915;GL50803_112831	GL50803_114915;GL50803_112831	GL50803_114915 | organism=Giardia_Assemblage_A_isolate_WB | product=Cysteine protease | location=GLCHR04:915425-917338(-) | length=637;GL50803_112831 | organism=Giardia_Assemblage_A_isolate_WB | product=Cysteine protease | location=GLCHR04:1089715-1091625(	0.187922	1.13912	1.23515	23.7126	23.6761	100	3	23.9005	23.8527	100	3	12	12	3	22.8	22.8	5.3	70.468	0	23.696	538520000	86	23.8031	23.6761	23.6585	23.8385	23.8527	24.0103
GL50803_23004	GL50803_23004	GL50803_23004 | organism=Giardia_Assemblage_A_isolate_WB | product=Hypothetical protein | location=GLCHR02:585058-585549(+) | length=163	0.186284	1.13783	0.437405	27.3584	27.3606	100	3	27.5447	27.7157	100	3	9	9	9	67.5	67.5	67.5	17.945	0	158.67	5701200000	294	27.2847	27.3606	27.43	27.729	27.7157	27.1894
GL50803_15522	GL50803_15522	GL50803_15522 | organism=Giardia_Assemblage_A_isolate_WB | product=Hypothetical protein | location=GLCHR03:1087655-1089859(+) | length=734	0.186181	1.13775	1.47051	23.7798	23.8009	100	3	23.9659	23.9482	100	3	9	9	9	16.9	16.9	16.9	80.82	0	28.786	380320000	59	23.8009	23.827	23.7114	23.8946	23.9482	24.055
GL50803_16718	GL50803_16718	GL50803_16718 | organism=Giardia_Assemblage_A_isolate_WB | product=Partner of Nob1 | location=GLCHR05:3738383-3738988(+) | length=201	0.186125	1.1377	0.135516	23.1252	22.8165	100	3	23.3113	23.0021	100	3	6	6	6	43.8	43.8	43.8	22.363	0	8.2203	148660000	17	23.8763	22.8165	22.6826	23.9862	23.0021	22.9456
GL50803_9912	GL50803_9912	GL50803_9912 | organism=Giardia_Assemblage_A_isolate_WB | product=Ribonuclease, putative | location=GLCHR04:1603969-1607058(+) | length=1029	0.185399	1.13713	1.09542	24.3497	24.4261	100	3	24.5351	24.5259	100	3	23	23	23	32	32	32	116	0	53.74	948730000	162	24.4289	24.4261	24.1942	24.5117	24.5677	24.5259
GL50803_17404	GL50803_17404	GL50803_17404 | organism=Giardia_Assemblage_A_isolate_WB | product=Hypothetical protein | location=GLCHR02:1201950-1203746(+) | length=598	0.185305	1.13706	0.289673	22.6509	22.6831	100	3	22.8362	22.8362	66.6667	2	4	4	4	12	12	12	64.537	0	70.682	92603000	32	22.6831	22.3892	22.8803	22.6082	NaN	23.0641
GL50803_13273	GL50803_13273	GL50803_13273 | organism=Giardia_Assemblage_A_isolate_WB | product=Dynein light intermediate chain | location=GLCHR05:4078904-4079611(+) | length=235	0.185071	1.13687	1.14497	26.3566	26.3413	100	3	26.5417	26.4996	100	3	15	15	15	58.3	58.3	58.3	26.895	0	182.17	4209500000	297	26.2568	26.3413	26.4718	26.4996	26.6281	26.4973
GL50803_4502	GL50803_4502	GL50803_4502 | organism=Giardia_Assemblage_A_isolate_WB | product=ER lumen protein retaining receptor | location=GLCHR01:1426642-1427289(-) | length=215	0.184827	1.13668	0.446233	24.8254	24.9301	100	3	25.0103	24.9395	100	3	3	3	3	16.3	16.3	16.3	25.363	0	6.3162	390400000	30	24.9301	24.5608	24.9854	25.2408	24.9395	24.8505
GL50803_14745	GL50803_14745	GL50803_14745 | organism=Giardia_Assemblage_A_isolate_WB | product=Protein 21.1 | location=GLCHR01:221188-223047(-) | length=619	0.184738	1.13661	0.305162	23.8151	23.8359	100	3	23.9998	24.1778	100	3	13	13	13	36.2	36.2	36.2	67.582	0	71.365	931050000	92	23.6771	23.9323	23.8359	24.1778	24.2876	23.5341
GL50803_13269	GL50803_13269	GL50803_13269 | organism=Giardia_Assemblage_A_isolate_WB | product=Hypothetical protein | location=GLCHR02:1250358-1251410(+) | length=350	0.183025	1.13526	0.873767	25.6968	25.6822	100	3	25.8798	25.8613	100	3	12	12	12	53.7	53.7	53.7	39.538	0	74.038	2155200000	167	25.6822	25.8308	25.5775	25.999	25.8613	25.7793
GL50803_4708	GL50803_4708	GL50803_4708 | organism=Giardia_Assemblage_A_isolate_WB | product=Hypothetical protein | location=GLCHR03:1765501-1766976(+) | length=491	0.182693	1.135	0.72041	22.3807	22.3861	100	3	22.5634	22.5602	100	3	6	6	6	16.7	16.7	16.7	55.713	0	7.8528	76402000	22	22.2377	22.3861	22.5183	22.7087	22.5602	22.4213
GL50803_10256	GL50803_10256	GL50803_10256 | organism=Giardia_Assemblage_A_isolate_WB | product=Hypothetical protein | location=GLCHR01:1337911-1338507(+) | length=198	0.182518	1.13486	0	22.1941	22.1941	66.6667	2	NaN	NaN	33.3333	1	2	2	2	10.6	10.6	10.6	22.779	0.00097339	2.5552	60601000	12	22.1607	22.2276	NaN	22.3767	NaN	NaN
GL50803_15479	GL50803_15479	GL50803_15479 | organism=Giardia_Assemblage_A_isolate_WB | product=Kinase, NEK | location=GLCHR05:2866210-2867319(-) | length=369	0.18165	1.13418	0.308142	22.0296	21.9829	100	3	22.2113	22.3115	100	3	6	6	6	25.7	25.7	25.7	41.136	0	8.8785	132380000	14	21.9485	21.9829	22.1575	22.3115	22.5526	21.7697
GL50803_3141	GL50803_3141	GL50803_3141 | organism=Giardia_Assemblage_A_isolate_WB | product=hypothetical protein | location=GLCHR05:1866649-1867416(-) | length=255	0.181145	1.13378	0.384593	23.2486	23.3102	100	3	23.4297	23.3643	100	3	4	4	4	23.1	23.1	23.1	28.754	0	16.809	162970000	35	23.0469	23.3102	23.3886	23.7499	23.3643	23.1751
GL50803_16844	GL50803_16844	GL50803_16844 | organism=Giardia_Assemblage_A_isolate_WB | product=Hypothetical protein | location=GLCHR04:2361061-2362035(+) | length=324	0.181111	1.13376	1.49053	26.364	26.3586	100	3	26.5451	26.5621	100	3	23	23	23	83.6	83.6	83.6	34.534	0	160.33	10460000000	456	26.3586	26.4379	26.2956	26.4718	26.6014	26.5621
GL50803_15834	GL50803_15834	GL50803_15834 | organism=Giardia_Assemblage_A_isolate_WB | product=Hypothetical protein | location=GLCHR05:4067548-4068360(-) | length=270	0.180141	1.13299	0.202726	23.6706	23.7158	100	3	23.8507	24.1257	100	3	9	9	9	47.8	47.8	47.8	29.974	0	81.534	457710000	64	23.7799	23.7158	23.5162	24.2395	24.1257	23.1871
GL50803_14614	GL50803_14614	GL50803_14614 | organism=Giardia_Assemblage_A_isolate_WB | product=Eukaryotic translation initiation factor 5A | location=GLCHR05:829656-830105(+) | length=149	0.179718	1.13266	0.790468	29.8777	29.8105	100	3	30.0574	30.0972	100	3	12	12	12	81.9	81.9	81.9	16.637	0	113.24	27703000000	585	29.7628	30.0598	29.8105	30.1177	30.0972	29.9574
GL50803_16996	GL50803_16996	GL50803_16996 | organism=Giardia_Assemblage_A_isolate_WB | product=Hypothetical protein | location=GLCHR05:2470641-2471882(-) | length=413	0.179623	1.13259	1.12199	25.9819	25.9582	100	3	26.1615	26.145	100	3	21	21	21	45.3	45.3	45.3	45.982	0	171.12	4349000000	360	25.9102	25.9582	26.0772	26.0727	26.145	26.2668
GL50803_8201	GL50803_8201	GL50803_8201 | organism=Giardia_Assemblage_A_isolate_WB | product=Hypothetical protein | location=GLCHR03:503624-504430(+) | length=268	0.178311	1.13156	0.595933	22.8786	22.9836	100	3	23.0569	23.0529	100	3	9	9	9	44	44	44	30.167	0	28.981	275500000	58	23.0266	22.6256	22.9836	23.1313	23.0529	22.9865
GL50803_5517	GL50803_5517	GL50803_5517 | organism=Giardia_Assemblage_A_isolate_WB | product=Ribosomal protein L37a | location=GLCHR05:3137049-3137333(+) | length=94	0.177255	1.13073	0.273824	29.2698	29.2323	100	3	29.447	29.439	100	3	4	4	4	38.3	38.3	38.3	10.484	0	117.56	9356700000	183	28.8403	29.2323	29.7367	29.4342	29.439	29.4679
GL50803_4946	GL50803_4946	GL50803_4946 | organism=Giardia_Assemblage_A_isolate_WB | product=Peptide methionine sulfoxide reductase msrA | location=CH991767:848465-849088(+) | length=207	0.175999	1.12975	0.519165	24.5585	24.6085	100	3	24.7345	24.8511	100	3	8	8	8	65.2	65.2	65.2	22.711	0	62.552	901750000	95	24.6085	24.6845	24.3826	24.8542	24.8511	24.4984
GL50803_22629	GL50803_22629	GL50803_22629 | organism=Giardia_Assemblage_A_isolate_WB | product=Hypothetical protein | location=GLCHR01:93429-94838(+) | length=469	0.1759	1.12967	1.13871	24.5421	24.4942	100	3	24.718	24.7253	100	3	19	19	19	51.4	51.4	51.4	53.039	0	68.596	1392100000	154	24.4645	24.6677	24.4942	24.6532	24.7253	24.7756
GL50803_14785	GL50803_14785	GL50803_14785 | organism=Giardia_Assemblage_A_isolate_WB | product=Socius | location=GLCHR02:1385914-1387395(-) | length=493	0.17454	1.1286	0.254161	21.2193	21.2296	100	3	21.3939	21.2879	100	3	5	5	5	13.4	13.4	13.4	54.861	0	4.5029	64122000	17	21.1153	21.313	21.2296	21.8994	20.9942	21.2879
GL50803_3021	GL50803_3021	GL50803_3021 | organism=Giardia_Assemblage_A_isolate_WB | product=Hypothetical protein | location=GLCHR04:222161-223084(+) | length=307	0.173661	1.12792	0.276461	24.3618	24.3329	100	3	24.5354	24.3515	100	3	7	7	7	37.5	37.5	37.5	34.018	0	59.124	494090000	63	24.2238	24.3329	24.5286	24.3515	25.0039	24.2509
GL50803_5070	GL50803_5070	GL50803_5070 | organism=Giardia_Assemblage_A_isolate_WB | product=Hypothetical protein | location=GLCHR05:1434457-1435419(+) | length=320	0.173622	1.12789	0.480978	22.0273	22.0645	100	3	22.2009	22.2009	66.6667	2	6	6	6	24.4	24.4	24.4	35.238	0	8.545	108810000	26	22.0645	22.1897	21.8278	22.1195	22.2823	NaN
GL50803_16237	GL50803_16237	GL50803_16237 | organism=Giardia_Assemblage_A_isolate_WB | product=Hypothetical protein | location=GLCHR05:4087447-4089483(+) | length=678	0.173275	1.12762	0.692264	23.1922	23.2208	100	3	23.3655	23.3708	100	3	24	24	24	42.9	42.9	42.9	76.823	0	141.04	1052900000	256	23.2208	23.3617	22.9942	23.3708	23.4306	23.2952
GL50803_103373	GL50803_103373	GL50803_103373 | organism=Giardia_Assemblage_A_isolate_WB | product=Alpha-7,1 giardin | location=GLCHR05:1480844-1482010(-) | length=388	0.171982	1.12661	0.352535	26.6094	26.7779	100	3	26.7814	26.772	100	3	23	2	2	51.5	7	7	42.91	0	42.122	1389500000	67	26.2703	26.7779	26.7799	26.5936	26.9785	26.772
GL50803_7890	GL50803_7890	GL50803_7890 | organism=Giardia_Assemblage_A_isolate_WB | product=Transcriptional regulator ATRX, putative | location=GLCHR05:3073636-3077739(+) | length=1367	0.171723	1.1264	0.32832	23.2787	23.3464	100	3	23.4504	23.2946	100	3	11	11	11	10.3	10.3	10.3	154.09	0	18.46	197260000	46	23.3464	23.3991	23.0906	23.2226	23.834	23.2946
GL50803_16795	GL50803_16795	GL50803_16795 | organism=Giardia_Assemblage_A_isolate_WB | product=Topoisomerase II | location=GLCHR05:2989657-2991216(+) | length=519	0.1712	1.126	0.953236	25.5951	25.5994	100	3	25.7663	25.8033	100	3	26	17	17	55.3	35.5	35.5	57.017	0	116.51	3281300000	214	25.526	25.6599	25.5994	25.873	25.8033	25.6226
GL50803_8471	GL50803_8471	GL50803_8471 | organism=Giardia_Assemblage_A_isolate_WB | product=Gp49, putative | location=GLCHR04:30419-31774(-) | length=451	0.170896	1.12576	0.802225	25.442	25.4229	100	3	25.6129	25.556	100	3	8	8	8	33.5	33.5	33.5	50.165	0	39.596	1178300000	87	25.4933	25.4099	25.4229	25.556	25.4843	25.7984
GL50803_33592	GL50803_33592	GL50803_33592 | organism=Giardia_Assemblage_A_isolate_WB | product=Hypothetical protein | location=GLCHR04:1073129-1075546(+) | length=805	0.170785	1.12567	0.649534	23.4174	23.4444	100	3	23.5882	23.6504	100	3	11	11	11	26.2	26.2	26.2	88.721	0	29.006	568120000	90	23.4444	23.538	23.2698	23.6504	23.4124	23.7019
GL50803_8157	GL50803_8157	GL50803_8157 | organism=Giardia_Assemblage_A_isolate_WB | product=RNA polymerase II subunit Rpb5b | location=GLCHR05:2051798-2052403(-) | length=201	0.169394	1.12459	0.39221	23.0169	23.079	100	3	23.1863	23.0898	100	3	5	5	5	38.8	38.8	38.8	22.782	0	11.375	228610000	34	23.079	23.1663	22.8053	22.9953	23.4737	23.0898
GL50803_5375	GL50803_5375	GL50803_5375 | organism=Giardia_Assemblage_A_isolate_WB | product=Kinase, NEK | location=GLCHR04:1300517-1301734(+) | length=405	0.169048	1.12432	0.371574	27.1043	27.0931	100	3	27.2733	27.2835	100	3	23	22	18	57.3	55.3	45.4	44.942	0	323.31	12060000000	535	27.0621	27.0931	27.1577	27.5945	27.2835	26.942
GL50803_89746	GL50803_89746	GL50803_89746 | organism=Giardia_Assemblage_A_isolate_WB | product=Pseudouridylate synthase, putative | location=GLCHR04:795316-796911(-) | length=531	0.168552	1.12393	0.606805	21.6579	21.663	100	3	21.8264	21.784	100	3	4	4	4	10.2	10.2	10.2	60.303	0	6.4838	68596000	24	21.663	21.676	21.6346	21.6362	22.0591	21.784
GL50803_37711	GL50803_37711	GL50803_37711 | organism=Giardia_Assemblage_A_isolate_WB | product=Hypothetical protein | location=GLCHR05:1549684-1550517(+) | length=277	0.168508	1.1239	0.783601	24.1352	24.1286	100	3	24.3037	24.3063	100	3	5	5	5	24.2	24.2	24.2	31.498	0	3.9687	223640000	17	24.2062	24.0707	24.1286	24.3063	24.1446	24.4601
GL50803_5795	GL50803_5795	GL50803_5795 | organism=Giardia_Assemblage_A_isolate_WB | product=Leucine-rich repeat protein 1 virus receptor protein | location=GLCHR02:648332-650581(+) | length=749	0.166496	1.12233	0.987622	28.1714	28.1801	100	3	28.3379	28.2975	100	3	30	30	30	47.8	47.8	47.8	85.449	0	323.31	15219000000	636	28.2748	28.1801	28.0592	28.4345	28.2975	28.2817
GL50803_4928	GL50803_4928	GL50803_4928 | organism=Giardia_Assemblage_A_isolate_WB | product=Hypothetical protein | location=GLCHR04:374862-375284(-) | length=140	0.166359	1.12222	0.544219	23.9011	23.8774	100	3	24.0675	24.066	100	3	6	6	6	60.7	60.7	60.7	16.406	0	19.326	461930000	42	24.0367	23.7893	23.8774	24.2657	24.066	23.8706
GL50803_5867	GL50803_5867	GL50803_5867 | organism=Giardia_Assemblage_A_isolate_WB | product=Cysteinyl-tRNA synthetase | location=GLCHR04:1397773-1399710(-) | length=645	0.16506	1.12121	0.905531	25.1147	25.082	100	3	25.2798	25.2965	100	3	22	22	22	49	49	49	72.993	0	92.163	1487300000	220	25.082	25.2225	25.0396	25.1604	25.2965	25.3825
GL50803_22806	GL50803_22806	GL50803_22806 | organism=Giardia_Assemblage_A_isolate_WB | product=Hypothetical protein | location=GLCHR01:1386229-1387233(+) | length=334	0.16503	1.12119	0.790486	25.2574	25.2397	100	3	25.4224	25.4107	100	3	12	12	12	38.9	38.9	38.9	38.889	0	68.63	726130000	87	25.1128	25.2397	25.4197	25.4913	25.3652	25.4107
GL50803_13996	GL50803_13996	GL50803_13996 | organism=Giardia_Assemblage_A_isolate_WB | product=Alpha-15 giardin | location=GLCHR05:1208190-1209101(-) | length=303	0.163598	1.12008	0.358008	22.9852	22.9213	100	3	23.1488	23.3087	100	3	6	6	6	32.7	32.7	32.7	33.893	0	23.042	337600000	52	22.8596	23.1748	22.9213	22.8207	23.3087	23.3171
GL50803_14984	GL50803_14984	GL50803_14984 | organism=Giardia_Assemblage_A_isolate_WB | product=hypothetical protein | location=GLCHR04:1523408-1524325(+) | length=305	0.16306	1.11966	0.192886	21.823	21.8358	100	3	21.986	21.986	66.6667	2	3	3	3	16.1	16.1	16.1	32.309	0	8.289	44738000	19	21.7745	21.8587	21.8358	22.4076	21.5644	NaN
GL50803_16167	GL50803_16167	GL50803_16167 | organism=Giardia_Assemblage_A_isolate_WB | product=Kinase, NEK | location=GLCHR02:1473598-1475238(+) | length=546	0.162174	1.11897	0.382981	21.5697	21.4752	100	3	21.7319	21.8357	100	3	3	3	3	8.1	8.1	8.1	59.809	0	9.0221	85490000	36	21.4752	21.4199	21.814	21.8357	21.8838	21.4762
GL50803_3746	GL50803_3746	GL50803_3746 | organism=Giardia_Assemblage_A_isolate_WB | product=Hypothetical protein | location=GLCHR04:949930-953235(-) | length=1101	0.162113	1.11892	0.306754	24.2343	24.2405	100	3	24.3965	24.4187	100	3	30	30	30	42	42	42	118.95	0	253.28	2252500000	267	24.2495	24.213	24.2405	24.7574	24.4187	24.0133
GL50803_7766	GL50803_7766	GL50803_7766 | organism=Giardia_Assemblage_A_isolate_WB | product=Ribosomal protein SA | location=GLCHR05:3726722-3727459(+) | length=245	0.161899	1.11876	1.26679	28.9271	28.984	100	3	29.089	29.0945	100	3	15	15	15	58.4	58.4	58.4	28.072	0	233.33	25402000000	463	28.984	28.8124	28.9849	29.0945	29.1161	29.0562
GL50803_26364	GL50803_26364	GL50803_26364 | organism=Giardia_Assemblage_A_isolate_WB | product=Hypothetical protein | location=GLCHR01:1459448-1461313(-) | length=621	0.161496	1.11845	0.529005	24.7775	24.7846	100	3	24.939	24.876	100	3	22	22	22	52	52	52	69.805	0	161.08	2416500000	282	24.8097	24.7846	24.7381	24.876	25.1938	24.747
GL50803_8235	GL50803_8235	GL50803_8235 | organism=Giardia_Assemblage_A_isolate_WB | product=Protein 21.1 | location=GLCHR01:1412828-1413745(-) | length=305	0.160779	1.11789	0.348468	26.1036	25.9892	100	3	26.2644	26.1384	100	3	12	12	12	46.9	46.9	46.9	33.648	0	140.95	2412700000	194	25.9892	26.3506	25.9712	26.1384	26.556	26.0989
GL50803_9720	GL50803_9720	GL50803_9720 | organism=Giardia_Assemblage_A_isolate_WB | product=Protein 21.1 | location=GLCHR05:2176256-2179330(-) | length=1024	0.160711	1.11784	0.569448	26.0691	25.9653	100	3	26.2298	26.265	100	3	61	61	61	69.1	69.1	69.1	112.85	0	323.31	11547000000	786	25.9384	25.9653	26.3036	26.282	26.265	26.1423
GL50803_16729	GL50803_16729	GL50803_16729 | organism=Giardia_Assemblage_A_isolate_WB | product=Spindle pole protein, putative | location=GLCHR01:1144400-1145461(-) | length=353	0.160301	1.11752	0.343643	25.0228	25.074	100	3	25.1831	25.287	100	3	14	14	14	49.6	49.6	49.6	40.53	0	62.529	2116000000	180	24.8953	25.0991	25.074	25.4336	25.287	24.8287
GL50803_101824	GL50803_101824	GL50803_101824 | organism=Giardia_Assemblage_A_isolate_WB | product=Hypothetical protein | location=CH991761:252806-255397(-) | length=863	0.159958	1.11725	0	21.8321	21.8321	66.6667	2	NaN	NaN	33.3333	1	4	4	4	7.5	7.5	7.5	95.423	0	8.4298	68350000	18	21.7554	NaN	21.9088	NaN	21.9921	NaN
GL50803_92095	GL50803_92095	GL50803_92095 | organism=Giardia_Assemblage_A_isolate_WB | product=Hypothetical protein | location=GLCHR05:2590960-2592711(+) | length=583	0.159882	1.1172	0.715761	25.6791	25.7012	100	3	25.8389	25.7792	100	3	5	5	5	11.8	11.8	11.8	63.783	0	3.3045	542330000	17	25.7724	25.7012	25.5636	25.7792	26.0005	25.7372
GL50803_17012	GL50803_17012	GL50803_17012 | organism=Giardia_Assemblage_A_isolate_WB | product=Hypothetical protein | location=GLCHR05:4052529-4053788(-) | length=419	0.159304	1.11675	0.250432	22.7062	22.7567	100	3	22.8655	22.857	100	3	8	8	8	21.7	21.7	21.7	47.489	0	20.961	226660000	58	22.7567	23.0439	22.3179	23.1084	22.6311	22.857
GL50803_11912	GL50803_11912	GL50803_11912 | organism=Giardia_Assemblage_A_isolate_WB | product=hypothetical protein | location=GLCHR03:1075433-1081474(+) | length=2013	0.15922	1.11668	0.306228	21.7941	21.8337	100	3	21.9533	21.8646	100	3	13	13	13	10	10	10	221.27	0	14.24	127370000	36	21.8337	21.8461	21.7025	22.3475	21.8646	21.6479
GL50803_14458	GL50803_14458	GL50803_14458 | organism=Giardia_Assemblage_A_isolate_WB | product=Hypothetical protein | location=GLCHR05:1458397-1459005(-) | length=202	0.158893	1.11643	0.368588	24.3406	24.4341	100	3	24.4995	24.45	100	3	4	4	4	31.7	31.7	31.7	21.467	0	69.881	552110000	56	24.4728	24.115	24.4341	24.7633	24.45	24.2852
GL50803_11359	GL50803_11359	GL50803_11359 | organism=Giardia_Assemblage_A_isolate_WB | product=Ribosomal protein S4 | location=GLCHR04:195899-196705(-) | length=268	0.158666	1.11625	0.395576	28.1366	28.1098	100	3	28.2953	28.4545	100	3	22	22	22	68.7	68.7	68.7	30.411	0	305.8	24779000000	511	28.0913	28.1098	28.2088	27.9643	28.467	28.4545
GL50803_16256	GL50803_16256	GL50803_16256 | organism=Giardia_Assemblage_A_isolate_WB | product=Hypothetical protein | location=GLCHR02:961782-964937(+) | length=1051	0.15858	1.11619	0.469945	21.828	21.8249	100	3	21.9866	21.9148	100	3	11	11	11	20.4	20.4	20.4	117.25	0	54.004	172850000	61	21.7106	21.9485	21.8249	21.9148	21.8079	22.2371
GL50803_17333	GL50803_17333	GL50803_17333 | organism=Giardia_Assemblage_A_isolate_WB | product=Kinesin-2 | location=GLCHR01:698932-701088(+) | length=718	0.158281	1.11596	0.61933	23.6048	23.5662	100	3	23.7631	23.7388	100	3	18	15	15	37.3	32.7	32.7	80.273	0	71.393	662330000	121	23.4584	23.5662	23.7898	23.7388	23.8779	23.6725
GL50803_13354	GL50803_13354	GL50803_13354 | organism=Giardia_Assemblage_A_isolate_WB | product=Hypothetical protein | location=GLCHR03:240510-241022(+) | length=170	0.157704	1.11551	0.463097	22.7304	22.6621	100	3	22.8881	22.7955	100	3	3	3	3	27.1	27.1	27.1	19.367	0	12.463	162670000	21	22.9283	22.6621	22.6009	23.1025	22.7663	22.7955
GL50803_14277	GL50803_14277	GL50803_14277 | organism=Giardia_Assemblage_A_isolate_WB | product=N-acetyltransferase-like protein | location=GLCHR05:911338-914415(-) | length=1025	0.157375	1.11526	0.351219	23.2178	23.1943	100	3	23.3752	23.5161	100	3	14	14	14	20.2	20.2	20.2	115.18	0	48.418	483130000	83	23.3608	23.1943	23.0983	23.572	23.0375	23.5161
GL50803_2876	GL50803_2876	GL50803_2876 | organism=Giardia_Assemblage_A_isolate_WB | product=UBC2, putative | location=GLCHR04:2511742-2512260(+) | length=172	0.15653	1.1146	0.218012	23.955	23.8708	100	3	24.1115	24.1572	100	3	3	3	3	19.8	19.8	19.8	19.67	0	4.5245	244010000	22	23.5827	23.8708	24.4114	23.8524	24.3248	24.1572
GL50803_14486	GL50803_14486	GL50803_14486 | organism=Giardia_Assemblage_A_isolate_WB | product=hypothetical protein | location=GLCHR02:1181042-1181725(+) | length=227	0.156463	1.11455	0.21788	22.613	22.6474	100	3	22.7695	22.7133	100	3	4	4	4	23.8	23.8	23.8	25.992	0	10.383	126170000	41	22.6474	23.0595	22.132	22.9243	22.7133	22.6707
GL50803_95001	GL50803_95001	GL50803_95001 | organism=Giardia_Assemblage_A_isolate_WB | product=hypothetical protein | location=GLCHR05:3578587-3580680(-) | length=697	0.156266	1.1144	0	NaN	NaN	33.3333	1	22.5359	22.5359	66.6667	2	4	4	4	8.6	8.6	8.6	79.023	0	4.1274	49768000	10	NaN	22.3796	NaN	22.4192	NaN	22.6526
GL50803_13561	GL50803_13561	GL50803_13561 | organism=Giardia_Assemblage_A_isolate_WB | product=Translation elongation factor | location=GLCHR01:1067637-1068299(-) | length=220	0.15615	1.11431	0.786094	30.1272	30.0926	100	3	30.2834	30.3311	100	3	10	10	10	67.7	67.7	67.7	24.759	0	319.9	38698000000	733	30.2144	30.0926	30.0747	30.3311	30.3926	30.1264
GL50803_6835	GL50803_6835	GL50803_6835 | organism=Giardia_Assemblage_A_isolate_WB | product=Brix domain containing protein | location=GLCHR04:1817648-1818646(+) | length=332	0.156031	1.11422	0.322107	23.6701	23.5493	100	3	23.8262	23.8604	100	3	11	11	11	32.5	32.5	32.5	37.753	0	22.585	584790000	72	23.5001	23.961	23.5493	23.5776	23.8604	24.0405
GL50803_4547	GL50803_4547	GL50803_4547 | organism=Giardia_Assemblage_A_isolate_WB | product=Ribosomal protein S9 | location=GLCHR01:949940-950509(-) | length=189	0.155873	1.1141	1.21122	28.2259	28.2131	100	3	28.3818	28.374	100	3	12	12	12	54	54	54	21.653	0	89.357	20789000000	476	28.1917	28.2729	28.2131	28.29	28.4814	28.374
GL50803_101534	GL50803_101534;GL50803_42698;GL50803_42657;GL50803_114192;GL50803_137743;GL50803_137742;GL50803_102542	GL50803_101534 | organism=Giardia_Assemblage_A_isolate_WB | product=Kinase, NEK | location=GLCHR02:1091453-1092310(+) | length=285	0.155731	1.11399	3.34006	26.7252	26.7365	100	3	26.8809	26.8841	100	3	18	14	13	74.7	60.7	60.7	31.413	0	96.142	7502000000	248	26.7393	26.6998	26.7365	26.8841	26.8919	26.8667
GL50803_32861	GL50803_32861	GL50803_32861 | organism=Giardia_Assemblage_A_isolate_WB | product=Hypothetical protein | location=GLCHR04:2271314-2271874(+) | length=186	0.155446	1.11377	0	NaN	NaN	33.3333	1	21.8677	21.6859	100	3	2	2	2	14.5	14.5	14.5	20.67	0	4.2947	47834000	19	21.7123	NaN	NaN	21.6136	21.6859	22.3035
GL50803_16906	GL50803_16906	GL50803_16906 | organism=Giardia_Assemblage_A_isolate_WB | product=Phosphatidate cytidylyltransferase | location=GLCHR03:241108-242238(-) | length=376	0.155204	1.11358	0.209654	25.0291	24.8841	100	3	25.1843	24.9883	100	3	7	7	7	19.9	19.9	19.9	41.617	0	24.142	915720000	86	24.8841	24.7628	25.4404	24.9868	24.9883	25.5778
GL50803_31671	GL50803_31671	GL50803_31671 | organism=Giardia_Assemblage_A_isolate_WB | product=Ribosomal polymerase II subunit RPB7 | location=GLCHR03:136832-137404(+) | length=190	0.15509	1.11349	0.272816	22.2796	22.4467	100	3	22.4347	22.5368	100	3	4	4	4	24.7	24.7	24.7	21.617	0.00065253	2.6457	79582000	8	21.888	22.5041	22.4467	22.2042	22.563	22.5368
GL50803_17412	GL50803_17412	GL50803_17412 | organism=Giardia_Assemblage_A_isolate_WB | product=Hypothetical protein | location=GLCHR02:1155010-1157199(-) | length=729	0.154753	1.11323	0.81243	23.3867	23.3906	100	3	23.5414	23.5757	100	3	15	15	15	30.5	30.5	30.5	82.402	0	82.23	578760000	89	23.3906	23.5081	23.2613	23.5757	23.6091	23.4395
GL50803_10335	GL50803_10335	GL50803_10335 | organism=Giardia_Assemblage_A_isolate_WB | product=tRNA methyltransferase subunit, putative | location=GLCHR03:1008718-1009494(+) | length=258	0.154694	1.11319	0.322837	22.2966	22.3965	100	3	22.4513	22.4638	100	3	4	4	4	22.1	22.1	22.1	29.48	0	8.2994	122390000	31	22.0867	22.4066	22.3965	22.7329	22.4638	22.1572
GL50803_90950	GL50803_90950	GL50803_90950 | organism=Giardia_Assemblage_A_isolate_WB | product=ATP-dependent RNA helicase | location=GLCHR05:1736975-1739677(+) | length=900	0.154662	1.11316	0.183214	23.8724	23.964	100	3	24.0271	24.2116	100	3	26	26	26	40.4	40.4	40.4	100.21	0	47.295	707250000	127	24.0179	23.964	23.6352	23.4428	24.2116	24.4268
GL50803_14117	GL50803_14117	GL50803_14117 | organism=Giardia_Assemblage_A_isolate_WB | product=Hypothetical protein | location=GLCHR03:493804-495972(+) | length=722	0.152369	1.11139	0.687912	23.717	23.6489	100	3	23.8694	23.8254	100	3	18	18	18	36	36	36	80.355	0	49.708	533320000	131	23.8788	23.6489	23.6233	23.7952	23.8254	23.9875
GL50803_11720	GL50803_11720	GL50803_11720 | organism=Giardia_Assemblage_A_isolate_WB | product=Hypothetical protein | location=GLCHR02:819987-821315(+) | length=442	0.15219	1.11125	0.766399	26.2982	26.2299	100	3	26.4504	26.4781	100	3	23	23	23	64.3	64.3	64.3	48.468	0	214.24	5403200000	344	26.4632	26.2015	26.2299	26.4781	26.4987	26.3744
GL50803_13282	GL50803_13282	GL50803_13282 | organism=Giardia_Assemblage_A_isolate_WB | product=Hypothetical protein | location=GLCHR01:187549-189786(+) | length=745	0.151747	1.11091	0	NaN	NaN	33.3333	1	21.3715	21.148	100	3	4	4	4	7.2	7.2	7.2	82.599	0	22.03	52766000	18	NaN	21.2197	NaN	22.26	21.148	20.7065
GL50803_17578	GL50803_17578	GL50803_17578 | organism=Giardia_Assemblage_A_isolate_WB | product=Kinase, NEK-frag | location=GLCHR04:791789-794881(+) | length=1030	0.151177	1.11048	0.486547	23.8847	23.9471	100	3	24.0358	24.143	100	3	32	32	32	49	49	49	112.68	0	90.061	1454400000	237	23.9471	23.9698	23.7371	24.1548	24.143	23.8097
GL50803_20130614107	GL50803_20130614107	GL50803_20130614107 | organism=crap | product=crap_ALDOA_RABIT|	0.150915	1.11027	0.0434198	22.1107	22.1107	66.6667	2	22.2617	22.0985	100	3	2	2	2	7.8	7.8	7.8	38.857	0	3.2588	44526000	11	21.1757	NaN	23.0458	21.1043	22.0985	23.5821
GL50803_13844	GL50803_13844	GL50803_13844 | organism=Giardia_Assemblage_A_isolate_WB | product=hypothetical protein | location=GLCHR02:458237-460081(-) | length=614	0.150487	1.10994	0	NaN	NaN	33.3333	1	21.6351	21.6351	66.6667	2	4	4	4	9.9	9.9	9.9	66.848	0	3.6046	56506000	9	NaN	21.4846	NaN	21.6559	21.6142	NaN
GL50803_41512	GL50803_41512	GL50803_41512 | organism=Giardia_Assemblage_A_isolate_WB | product=Flagella associated protein | location=GLCHR05:3977816-3979759(+) | length=647	0.15037	1.10985	1.66609	26.1433	26.1676	100	3	26.2936	26.2692	100	3	36	36	36	73.1	73.1	73.1	74.043	0	323.31	10729000000	593	26.1676	26.0869	26.1753	26.2588	26.353	26.2692
GL50803_86681	GL50803_86681	GL50803_86681 | organism=Giardia_Assemblage_A_isolate_WB | product=Glutaminyl-tRNA synthetase | location=GLCHR05:3469699-3471807(-) | length=702	0.150347	1.10984	1.94776	26.5792	26.5502	100	3	26.7296	26.7349	100	3	40	40	40	62.7	62.7	62.7	80.13	0	189.6	9541800000	635	26.5502	26.5465	26.641	26.7036	26.7502	26.7349
GL50803_27836	GL50803_27836	GL50803_27836 | organism=Giardia_Assemblage_A_isolate_WB | product=Protein 21.1 | location=GLCHR05:1169811-1171421(-) | length=536	0.150096	1.10964	0.399798	22.157	22.1131	100	3	22.3071	22.2825	100	3	11	11	11	25.9	25.9	25.9	59.653	0	25.085	174510000	91	22.3308	22.0271	22.1131	22.5447	22.0941	22.2825
GL50803_11684	GL50803_11684	GL50803_11684 | organism=Giardia_Assemblage_A_isolate_WB | product=Leucine-rich repeat protein | location=GLCHR05:2836760-2839216(+) | length=818	0.149988	1.10956	0.414267	24.9124	24.8877	100	3	25.0624	25.0774	100	3	18	18	18	33.4	33.4	33.4	89.097	0	153.56	1195100000	215	25.1137	24.7358	24.8877	25.2415	25.0774	24.8683
GL50803_17570	GL50803_17570	GL50803_17570 | organism=Giardia_Assemblage_A_isolate_WB | product=Elongation factor 2 | location=GLCHR04:2670898-2673594(+) | length=898	0.149419	1.10912	1.40007	29.3966	29.3846	100	3	29.546	29.5488	100	3	57	57	56	75.3	75.3	73.9	99.625	0	323.31	101730000000	2821	29.4777	29.3846	29.3275	29.5037	29.5856	29.5488
GL50803_16860	GL50803_16860	GL50803_16860 | organism=Giardia_Assemblage_A_isolate_WB | product=hypothetical protein | location=GLCHR02:62972-64792(+) | length=606	0.148833	1.10867	0	21.7923	21.9937	100	3	NaN	NaN	33.3333	1	6	6	6	16.5	16.5	16.5	69.104	0	10.875	91744000	21	22.219	21.1642	21.9937	21.9411	NaN	NaN
GL50803_7533	GL50803_7533	GL50803_7533 | organism=Giardia_Assemblage_A_isolate_WB | product=Angio-associated migratory cell protein | location=GLCHR03:287438-288778(-) | length=446	0.148258	1.10823	0.311164	22.8185	22.8378	100	3	22.9668	22.9333	100	3	5	5	5	19.1	19.1	19.1	47.969	0	26.04	180050000	32	22.8378	22.688	22.9298	22.6708	23.2963	22.9333
GL50803_6413	GL50803_6413	GL50803_6413 | organism=Giardia_Assemblage_A_isolate_WB | product=Hypothetical protein | location=GLCHR04:1671358-1671810(-) | length=150	0.146971	1.10724	0.536185	22.9725	22.9832	100	3	23.1195	23.1251	100	3	3	3	3	19.3	19.3	19.3	17.233	0	3.9386	174020000	26	23.1517	22.7826	22.9832	23.0183	23.1251	23.215
GL50803_5613	GL50803_5613	GL50803_5613 | organism=Giardia_Assemblage_A_isolate_WB | product=Hypothetical protein | location=GLCHR03:642456-643232(-) | length=258	0.146562	1.10693	0.537126	23.4237	23.4485	100	3	23.5703	23.6246	100	3	8	8	8	38.8	38.8	38.8	29.052	0	66.865	445170000	75	23.4803	23.4485	23.3425	23.733	23.3533	23.6246
GL50803_12225	GL50803_12225	GL50803_12225 | organism=Giardia_Assemblage_A_isolate_WB | product=Hypothetical protein | location=GLCHR04:2087487-2088842(-) | length=451	0.146524	1.1069	0.339238	24.1642	24.1623	100	3	24.3107	24.3175	100	3	13	13	13	34.1	34.1	34.1	51.521	0	15.969	683370000	72	24.1623	24.3661	23.9641	24.5422	24.0724	24.3175
GL50803_9196	GL50803_9196	GL50803_9196 | organism=Giardia_Assemblage_A_isolate_WB | product=Kinase, NEK | location=GLCHR05:2765602-2766495(-) | length=297	0.146502	1.10688	0.981664	26.3005	26.3291	100	3	26.447	26.3979	100	3	15	15	15	63.6	63.6	63.6	33.875	0	107.78	4352700000	206	26.3307	26.3291	26.2418	26.3702	26.573	26.3979
GL50803_14821	GL50803_14821	GL50803_14821 | organism=Giardia_Assemblage_A_isolate_WB | product=HesB domain-containing protein | location=GLCHR01:407365-407760(-) | length=131	0.146287	1.10672	0.309899	24.6249	24.5718	100	3	24.7712	24.6925	100	3	4	4	4	47.3	47.3	47.3	14.297	0	7.5696	463070000	31	24.4886	24.5718	24.8143	24.6925	25.0899	24.5312
GL50803_17558	GL50803_17558	GL50803_17558 | organism=Giardia_Assemblage_A_isolate_WB | product=Kinase, CMGC DYRK | location=GLCHR04:2714682-2718386(+) | length=1234	0.14553	1.10614	0.931727	24.8665	24.8784	100	3	25.012	24.9922	100	3	53	53	53	58.5	58.5	58.5	136.51	0	263.35	5152800000	496	24.8784	24.9573	24.7638	25.1009	24.943	24.9922
GL50803_15520	GL50803_15520	GL50803_15520 | organism=Giardia_Assemblage_A_isolate_WB | product=Ribosomal protein L21 | location=GLCHR03:1101248-1101727(+) | length=159	0.145459	1.10608	0.514603	27.9337	27.9954	100	3	28.0792	28.0023	100	3	9	9	9	50.3	50.3	50.3	18.257	0	37.363	12565000000	305	27.7824	28.0234	27.9954	27.9617	28.0023	28.2735
GL50803_13437	GL50803_13437	GL50803_13437 | organism=Giardia_Assemblage_A_isolate_WB | product=Protein 21.1 | location=GLCHR04:1293062-1294012(-) | length=316	0.145031	1.10575	0.175612	22.9582	22.8246	100	3	23.1032	23.1148	100	3	6	6	6	38.6	38.6	38.6	35.171	0	57.157	174190000	47	22.6401	23.4099	22.8246	23.4616	23.1148	22.7332
GL50803_91334	GL50803_91334	GL50803_91334 | organism=Giardia_Assemblage_A_isolate_WB | product=Kinase, NEK-frag | location=GLCHR05:4179114-4182125(-) | length=1003	0.144643	1.10546	0.560395	23.3181	23.3378	100	3	23.4627	23.4564	100	3	17	16	16	30.2	29.5	29.5	111.5	0	45.338	404110000	76	23.4317	23.1846	23.3378	23.62	23.4564	23.3117
GL50803_8638	GL50803_8638	GL50803_8638 | organism=Giardia_Assemblage_A_isolate_WB | product=Ubiquitin-conjugating enzyme E2-28,4 kDa | location=GLCHR02:223043-223528(-) | length=161	0.143209	1.10436	0.352262	25.074	25.2105	100	3	25.2172	25.1917	100	3	3	3	3	30.4	30.4	30.4	18.106	0	5.5968	407690000	18	25.2355	25.2105	24.7758	25.3652	25.0946	25.1917
GL50803_15956	GL50803_15956	GL50803_15956 | organism=Giardia_Assemblage_A_isolate_WB | product=WD-40 repeat protein | location=GLCHR01:990893-992746(+) | length=617	0.141781	1.10327	0.479801	25.0712	25.0471	100	3	25.2129	25.267	100	3	14	14	14	30.6	30.6	30.6	67.206	0	58.736	1716500000	145	24.9659	25.0471	25.2005	25.0041	25.3676	25.267
GL50803_14696	GL50803_14696	GL50803_14696 | organism=Giardia_Assemblage_A_isolate_WB | product=Hypothetical protein | location=GLCHR02:1094500-1095441(+) | length=313	0.140763	1.10249	0.114679	21.3544	21.1255	100	3	21.4951	21.4642	100	3	4	4	4	19.8	19.8	19.8	34.974	0	8.2977	67948000	24	21.9361	21.0015	21.1255	22.0917	21.4642	20.9295
GL50803_16840	GL50803_16840	GL50803_16840 | organism=Giardia_Assemblage_A_isolate_WB | product=Trichohyalin | location=GLCHR04:2339925-2344688(+) | length=1587	0.13987	1.10181	0.67199	23.2774	23.2494	100	3	23.4173	23.3782	100	3	26	26	26	21.9	21.9	21.9	176.77	0	54.35	730210000	93	23.2494	23.3357	23.2472	23.5888	23.2849	23.3782
GL50803_14317	GL50803_14317	GL50803_14317 | organism=Giardia_Assemblage_A_isolate_WB | product=Hypothetical protein | location=GLCHR04:803534-804091(-) | length=185	0.139837	1.10178	0.417462	23.1752	23.209	100	3	23.315	23.2195	100	3	5	5	5	33.5	33.5	33.5	21.449	0	20.169	176000000	28	23.0634	23.2531	23.209	23.5733	23.1522	23.2195
GL50803_14601	GL50803_14601	GL50803_14601 | organism=Giardia_Assemblage_A_isolate_WB | product=hypothetical protein | location=GLCHR03:1610507-1612279(-) | length=590	0.13967	1.10165	0.126459	22.3678	22.3653	100	3	22.5075	22.3668	100	3	10	10	10	22.7	22.7	22.7	65.075	0	24.423	226480000	43	22.2394	22.3653	22.4988	23.2558	22.3668	21.8999
GL50803_14691	GL50803_14691	GL50803_14691 | organism=Giardia_Assemblage_A_isolate_WB | product=Hypothetical protein | location=GLCHR01:927302-928198(+) | length=298	0.139493	1.10152	0.135915	22.642	22.6108	100	3	22.7815	23.153	100	3	11	11	11	59.4	59.4	59.4	33.521	0	32.486	314600000	63	22.5789	22.7364	22.6108	23.153	23.1614	22.0303
GL50803_14048	GL50803_14048	GL50803_14048 | organism=Giardia_Assemblage_A_isolate_WB | product=EB1 | location=GLCHR04:1402950-1403666(-) | length=238	0.139371	1.10142	0.330032	23.6822	23.6889	100	3	23.8216	23.8418	100	3	7	7	7	33.6	33.6	33.6	27.211	0	12.901	424810000	42	23.5696	23.7882	23.6889	24.0915	23.8418	23.5315
GL50803_16839	GL50803_16839	GL50803_16839 | organism=Giardia_Assemblage_A_isolate_WB | product=Kinase, NEK-frag | location=GLCHR04:2337389-2339725(-) | length=778	0.139261	1.10134	0.849706	24.3687	24.408	100	3	24.508	24.503	100	3	28	28	28	49.6	49.6	49.6	85.929	0	169.07	2182300000	290	24.276	24.4221	24.408	24.6147	24.503	24.4062
GL50803_14712	GL50803_14712	GL50803_14712 | organism=Giardia_Assemblage_A_isolate_WB | product=Hypothetical protein | location=GLCHR03:819035-821368(+) | length=777	0.138723	1.10093	0.326679	23.791	23.8827	100	3	23.9297	24.0007	100	3	14	14	14	29.2	29.2	29.2	84.396	0	62.907	592400000	78	23.8827	23.9003	23.59	24.1336	24.0007	23.6549
GL50803_10577	GL50803_10577;GL50803_201407166222YEAST	GL50803_10577 | organism=Giardia_Assemblage_A_isolate_WB | product=Nucleolar protein NOP5 | location=GLCHR01:745277-746773(-) | length=498	0.138273	1.10059	0.566918	26.233	26.2038	100	3	26.3713	26.4597	100	3	25	25	25	65.7	65.7	65.7	55.387	0	191.05	7107400000	409	26.2038	26.1696	26.3256	26.1765	26.4597	26.4775
GL50803_27717	GL50803_27717	GL50803_27717 | organism=Giardia_Assemblage_A_isolate_WB | product=High cysteine membrane protein Group 3 | location=GLCHR02:697029-699539(+) | length=836	0.138241	1.10056	0.901488	25.44	25.4282	100	3	25.5783	25.6325	100	3	20	15	15	45.6	36.8	36.8	86.462	0	109.35	1167200000	206	25.4282	25.4645	25.4275	25.6638	25.4385	25.6325
GL50803_10254	GL50803_10254	GL50803_10254 | organism=Giardia_Assemblage_A_isolate_WB | product=Dynein intermediate chain | location=GLCHR01:1333961-1336375(-) | length=804	0.136954	1.09958	0.721516	24.4278	24.4377	100	3	24.5647	24.6246	100	3	17	17	17	35.1	35.1	35.1	88.347	0	99.254	1016700000	156	24.4377	24.4631	24.3825	24.6698	24.6246	24.3998
GL50803_6054	GL50803_6054	GL50803_6054 | organism=Giardia_Assemblage_A_isolate_WB | product=RNA binding protein, putative | location=GLCHR03:1382384-1382950(+) | length=188	0.13675	1.09943	0.214025	24.1802	24.0266	100	3	24.3169	24.2078	100	3	6	6	6	61.2	61.2	61.2	21.989	0	33.41	519260000	57	24.6089	24.0266	23.905	24.1865	24.5565	24.2078
GL50803_6304	GL50803_6304	GL50803_6304 | organism=Giardia_Assemblage_A_isolate_WB | product=Fe-hydrogenase-1 | location=GLCHR03:930660-932084(-) | length=474	0.136606	1.09932	1.24155	25.9283	25.9408	100	3	26.0649	26.1002	100	3	20	20	20	50.8	50.8	50.8	52.173	0	135.73	4788700000	282	25.9408	25.859	25.9852	26.1002	26.1019	25.9927
GL50803_10879	GL50803_10879	GL50803_10879 | organism=Giardia_Assemblage_A_isolate_WB | product=Hypothetical protein | location=GLCHR03:1797844-1800303(+) | length=819	0.136445	1.09919	0.529653	23.1541	23.2182	100	3	23.2905	23.2245	100	3	8	8	8	12.6	12.6	12.6	92.949	0	63.32	251270000	71	23.237	23.2182	23.0071	23.2245	23.1857	23.4615
GL50803_11654	GL50803_11654	GL50803_11654 | organism=Giardia_Assemblage_A_isolate_WB | product=Alpha-1 giardin | location=GLCHR03:37988-38875(-) | length=295	0.136444	1.09919	0.774941	31.8268	31.8619	100	3	31.9632	31.9946	100	3	33	33	23	83.7	83.7	58.3	33.889	0	323.31	245110000000	2925	31.8619	31.9329	31.6855	31.8948	32.0002	31.9946
GL50803_6492	GL50803_6492	GL50803_6492 | organism=Giardia_Assemblage_A_isolate_WB | product=Hypothetical protein | location=GLCHR05:2235758-2237617(+) | length=619	0.136412	1.09917	0.211769	23.2381	23.2562	100	3	23.3745	23.1679	100	3	10	10	10	23.7	23.7	23.7	68.553	0	16.362	330900000	56	23.3225	23.2562	23.1355	23.0953	23.1679	23.8602
GL50803_87677	GL50803_87677	GL50803_87677 | organism=Giardia_Assemblage_A_isolate_WB | product=Kinase, NEK | location=GLCHR01:1422968-1426594(+) | length=1208	0.136356	1.09913	0.513122	24.2287	24.2468	100	3	24.365	24.4033	100	3	36	36	36	39.7	39.7	39.7	133.21	0	110.69	2219700000	255	24.1197	24.2468	24.3195	24.1744	24.4033	24.5173
GL50803_90710	GL50803_90710	GL50803_90710 | organism=Giardia_Assemblage_A_isolate_WB | product=Hypothetical protein | location=GLCHR04:1922146-1922865(-) | length=239	0.135329	1.09834	0.263592	24.3837	24.3687	100	3	24.519	24.5868	100	3	15	15	15	73.2	73.2	73.2	27.299	0	66.852	1337100000	196	24.3687	24.4509	24.3316	24.5868	24.1406	24.8298
GL50803_4977	GL50803_4977	GL50803_4977 | organism=Giardia_Assemblage_A_isolate_WB | product=Kinase, NEK-frag | location=GLCHR01:88127-89284(+) | length=385	0.135318	1.09833	1.04068	25.5344	25.5436	100	3	25.6697	25.6622	100	3	13	13	13	46	46	46	44.936	0	68.312	2329800000	130	25.5134	25.5436	25.5461	25.7774	25.5694	25.6622
GL50803_5188	GL50803_5188	GL50803_5188 | organism=Giardia_Assemblage_A_isolate_WB | product=Protein 21.1 | location=GLCHR04:1138679-1140238(+) | length=519	0.134766	1.09791	1.28025	26.9731	26.9771	100	3	27.1079	27.1221	100	3	23	23	23	57	57	57	57.132	0	210.76	9041000000	472	26.9771	27.0434	26.8989	27.1221	27.1446	27.0569
GL50803_112557	GL50803_112557	GL50803_112557 | organism=Giardia_Assemblage_A_isolate_WB | product=Hypothetical protein | location=GLCHR05:2622178-2624625(+) | length=815	0.134642	1.09782	0.463132	25.0121	25.0273	100	3	25.1468	25.0737	100	3	25	25	25	40.6	40.6	40.6	88.91	0	229.73	2754300000	193	25.032	24.9771	25.0273	25.3893	25.0737	24.9773
GL50803_15574	GL50803_15574	GL50803_15574 | organism=Giardia_Assemblage_A_isolate_WB | product=Alanyl dipeptidyl peptidase | location=GLCHR04:74908-77097(+) | length=729	0.134284	1.09755	0.506425	26.5325	26.5182	100	3	26.6668	26.6733	100	3	23	23	23	46.1	46.1	46.1	82.778	0	209.1	6012100000	431	26.6599	26.5182	26.4195	26.8241	26.5031	26.6733
GL50803_17508	GL50803_17508	GL50803_17508 | organism=Giardia_Assemblage_A_isolate_WB | product=Coiled-coil protein | location=GLCHR01:1347488-1349806(+) | length=772	0.133823	1.0972	0.183916	21.8396	21.8956	100	3	21.9734	22.0603	100	3	8	8	8	12.6	12.6	12.6	87.12	0	11.042	174840000	47	21.8956	22.2081	21.415	22.1861	22.0603	21.6737
GL50803_13890	GL50803_13890	GL50803_13890 | organism=Giardia_Assemblage_A_isolate_WB | product=Phosphatidyl synthase | location=GLCHR04:825842-826864(-) | length=340	0.133615	1.09704	0.422286	23.7463	23.7106	100	3	23.8799	23.7918	100	3	14	14	14	49.1	49.1	49.1	37.62	0	58.618	634390000	103	23.931	23.7106	23.5972	24.0654	23.7918	23.7825
GL50803_17497	GL50803_17497	GL50803_17497 | organism=Giardia_Assemblage_A_isolate_WB | product=RNA-dependent helicase p68, putative | location=GLCHR04:84110-86356(+) | length=748	0.132848	1.09646	0.115392	21.0876	20.8881	100	3	21.2204	21.027	100	3	7	7	7	11.9	11.9	11.9	82.47	0	12.946	69746000	32	20.8881	21.7696	20.605	20.9594	21.027	21.6748
GL50803_95789	GL50803_95789	GL50803_95789 | organism=Giardia_Assemblage_A_isolate_WB | product=Deoxyribonuclease, TatD family | location=CH991767:1119641-1120663(+) | length=340	0.131782	1.09565	0.341218	22.9737	22.8782	100	3	23.1055	23.2177	100	3	6	6	6	28.5	28.5	28.5	37.871	0	16.798	171390000	46	23.1794	22.8634	22.8782	22.8614	23.2177	23.2373
GL50803_9612	GL50803_9612	GL50803_9612 | organism=Giardia_Assemblage_A_isolate_WB | product=hypothetical protein | location=GLCHR02:547395-548666(-) | length=423	0.130807	1.09491	0.10782	23.2289	23.2698	100	3	23.3597	23.3597	66.6667	2	8	8	8	34.5	34.5	34.5	46.879	0	36.526	306220000	63	23.2698	23.7206	22.6962	23.6185	23.1008	NaN
GL50803_22802	GL50803_22802	GL50803_22802 | organism=Giardia_Assemblage_A_isolate_WB | product=Shwachman-Bodian-Diamond syndrome protein-like protein | location=GLCHR01:1381292-1382047(-) | length=251	0.130183	1.09443	0	21.6082	21.6082	66.6667	2	NaN	NaN	33.3333	1	3	3	3	15.1	15.1	15.1	27.965	0	7.3001	45483000	21	21.5763	21.6402	NaN	NaN	NaN	21.7384
GL50803_22338	GL50803_22338	GL50803_22338 | organism=Giardia_Assemblage_A_isolate_WB | product=Hypothetical protein | location=GLCHR05:1531291-1532559(+) | length=422	0.1299	1.09422	0	22.4637	22.4156	100	3	NaN	NaN	33.3333	1	3	3	3	9	9	9	47.892	0	4.0929	90243000	21	22.3122	22.4156	22.6632	NaN	NaN	22.5936
GL50803_16135	GL50803_16135	GL50803_16135 | organism=Giardia_Assemblage_A_isolate_WB | product=Hypothetical protein | location=GLCHR04:397515-400085(+) | length=856	0.129896	1.09422	1.35995	22.0577	22.0706	100	3	22.1876	22.1876	66.6667	2	3	3	3	3.5	3.5	3.5	95.991	0.0031686	2.0762	39470000	8	22.0267	22.0757	22.0706	22.1433	22.2319	NaN
GL50803_7800	GL50803_7800	GL50803_7800 | organism=Giardia_Assemblage_A_isolate_WB | product=Hypothetical protein | location=GLCHR03:107188-108138(+) | length=316	0.12984	1.09417	0.136238	22.2985	22.4431	100	3	22.4284	22.484	100	3	4	4	4	25.3	25.3	25.3	34.833	0	8.874	80230000	13	22.4431	22.5078	21.9447	22.484	22.9239	21.8772
GL50803_13467	GL50803_13467	GL50803_13467 | organism=Giardia_Assemblage_A_isolate_WB | product=Hypothetical protein | location=GLCHR01:1256048-1256980(-) | length=310	0.129455	1.09388	0.320444	25.6359	25.6528	100	3	25.7653	25.7804	100	3	21	21	21	85.5	85.5	85.5	35.048	0	146.81	3864500000	301	25.6528	25.8142	25.4405	25.9746	25.7804	25.541
GL50803_9194	GL50803_9194	GL50803_9194 | organism=Giardia_Assemblage_A_isolate_WB | product=MCM4 | location=GLCHR05:2768566-2771040(-) | length=824	0.129404	1.09384	0.274371	22.6142	22.6577	100	3	22.7436	22.6181	100	3	12	12	12	23.1	23.1	23.1	91.028	0	42.012	319550000	102	22.6577	22.6825	22.5023	22.5129	23.0997	22.6181
GL50803_14482	GL50803_14482	GL50803_14482 | organism=Giardia_Assemblage_A_isolate_WB | product=hypothetical protein | location=GLCHR05:3546187-3546897(-) | length=236	0.129043	1.09357	0.124017	22.7887	22.7887	66.6667	2	22.9178	22.7821	100	3	3	3	3	20.8	20.8	20.8	26.263	0	8.6918	112270000	27	22.5454	23.0321	NaN	22.566	22.7821	23.4052
GL50803_136021;GL50803_136020;GL50803_101291	GL50803_136021;GL50803_136020;GL50803_101291	GL50803_136021 | organism=Giardia_Assemblage_A_isolate_WB | product=Beta tubulin | location=GLCHR05:3630334-3631677(+) | length=447;GL50803_136020 | organism=Giardia_Assemblage_A_isolate_WB | product=Beta tubulin | location=GLCHR05:3625697-3627040(-) | len	0.128985	1.09352	0.883012	32.3413	32.3526	100	3	32.4703	32.4846	100	3	38	38	35	83.2	83.2	79.2	50.049	0	323.31	500860000000	7237	32.3526	32.444	32.2274	32.4846	32.507	32.4195
GL50803_15906	GL50803_15906	GL50803_15906 | organism=Giardia_Assemblage_A_isolate_WB | product=Tubulin specific chaperone D | location=GLCHR05:3464582-3465475(-) | length=297	0.128499	1.09316	0.419527	23.1004	23.1005	100	3	23.2289	23.2754	100	3	7	7	7	36.4	36.4	36.4	32.89	0	26.967	260910000	53	23.1005	22.9716	23.229	23.3871	23.0241	23.2754
GL50803_13225	GL50803_13225	GL50803_13225 | organism=Giardia_Assemblage_A_isolate_WB | product=Zinc finger domain | location=GLCHR04:221340-222134(-) | length=264	0.1279	1.0927	0.200452	22.3966	22.5104	100	3	22.5245	22.4811	100	3	5	5	5	39	39	39	30.527	0	18.728	125910000	28	22.5104	22.5309	22.1484	22.9116	22.4811	22.1807
GL50803_15042	GL50803_15042	GL50803_15042 | organism=Giardia_Assemblage_A_isolate_WB | product=Cleavage stimulation factor 50K chain | location=GLCHR04:18066-19367(-) | length=433	0.127705	1.09255	0.228617	24.4385	24.4862	100	3	24.5662	24.4136	100	3	10	10	10	37	37	37	46.787	0	21.492	545210000	53	24.2447	24.5845	24.4862	24.9515	24.3333	24.4136
GL50803_4257	GL50803_4257	GL50803_4257 | organism=Giardia_Assemblage_A_isolate_WB | product=Hypothetical protein | location=GLCHR01:1015152-1017530(-) | length=792	0.126869	1.09192	0.527209	22.7024	22.7829	100	3	22.8292	22.8067	100	3	13	13	13	28.4	28.4	28.4	87.899	0	30.21	339570000	69	22.8006	22.7829	22.5235	22.9364	22.7447	22.8067
GL50803_24376	GL50803_24376	GL50803_24376 | organism=Giardia_Assemblage_A_isolate_WB | product=DNA helicase HCS1 | location=GLCHR02:1427024-1429228(-) | length=734	0.126843	1.0919	0.124172	22.7508	22.7734	100	3	22.8776	22.6176	100	3	11	11	11	20.6	20.6	20.6	80.394	0	20.226	289150000	47	22.6538	22.8251	22.7734	22.6176	22.4073	23.6079
GL50803_20307	GL50803_20307	GL50803_20307 | organism=Giardia_Assemblage_A_isolate_WB | product=Hypothetical protein | location=GLCHR05:1223072-1223443(-) | length=123	0.126121	1.09136	0.156863	21.7897	21.9534	100	3	21.9158	21.9066	100	3	3	3	3	39	39	39	13.764	0	7.7583	71867000	28	22.1759	21.9534	21.2399	21.9066	22.1017	21.7392
GL50803_16020	GL50803_16020	GL50803_16020 | organism=Giardia_Assemblage_A_isolate_WB | product=Hypothetical protein | location=GLCHR01:480021-483119(-) | length=1032	0.126029	1.09129	0.17915	22.0089	21.9492	100	3	22.1349	22.2372	100	3	6	6	6	8.8	8.8	8.8	114.82	0	7.0168	116900000	25	21.8365	21.9492	22.2409	21.6799	22.2372	22.4876
GL50803_13787	GL50803_13787	GL50803_13787 | organism=Giardia_Assemblage_A_isolate_WB | product=Hypothetical protein | location=GLCHR05:4387971-4388522(+) | length=183	0.125804	1.09112	0.166592	22.6285	22.7123	100	3	22.7543	22.6827	100	3	6	6	6	30.1	30.1	30.1	21.383	0	6.7014	174580000	32	22.7123	22.2628	22.9104	22.4307	22.6827	23.1496
GL50803_16298	GL50803_16298	GL50803_16298 | organism=Giardia_Assemblage_A_isolate_WB | product=Hypothetical protein | location=GLCHR05:977603-978016(+) | length=137	0.124205	1.08991	0.191513	27.2941	27.3864	100	3	27.4183	27.4387	100	3	2	2	2	17.5	17.5	17.5	15.103	0	5.7273	1656100000	75	26.879	27.3864	27.6168	27.2021	27.4387	27.614
GL50803_7035	GL50803_7035	GL50803_7035 | organism=Giardia_Assemblage_A_isolate_WB | product=Hypothetical protein | location=GLCHR01:306154-307143(+) | length=329	0.124082	1.08981	0.170443	24.4075	24.4369	100	3	24.5316	24.6883	100	3	8	8	8	28.6	28.6	28.6	35.818	0	30.125	818710000	69	24.4369	24.6466	24.1391	24.6883	24.8323	24.0742
GL50803_9116	GL50803_9116	GL50803_9116 | organism=Giardia_Assemblage_A_isolate_WB | product=Kinase, CMGC GSK | location=GLCHR05:2787565-2788677(+) | length=370	0.124081	1.08981	0.694903	23.5282	23.4842	100	3	23.6523	23.6714	100	3	10	10	10	29.2	29.2	29.2	42.241	0	25.465	628190000	71	23.4837	23.6168	23.4842	23.7598	23.5258	23.6714
GL50803_15064	GL50803_15064	GL50803_15064 | organism=Giardia_Assemblage_A_isolate_WB | product=Kinase, NEK | location=GLCHR01:812022-813716(+) | length=564	0.123991	1.08975	0.172687	22.0603	22.0169	100	3	22.1843	22.1843	66.6667	2	7	7	7	22	22	22	63.564	0	16.934	144460000	52	22.2781	21.8861	22.0169	21.8899	22.4788	NaN
GL50803_115245	GL50803_115245	GL50803_115245 | organism=Giardia_Assemblage_A_isolate_WB | product=Coiled-coil protein | location=GLCHR03:1886970-1890212(-) | length=1080	0.123753	1.08957	0.81245	24.5923	24.6316	100	3	24.716	24.7095	100	3	13	13	13	18.1	18.1	18.1	124.08	0	67.562	582820000	117	24.6316	24.6813	24.4639	24.7628	24.7095	24.6757
GL50803_8125	GL50803_8125	GL50803_8125 | organism=Giardia_Assemblage_A_isolate_WB | product=hypothetical protein | location=GLCHR05:3169957-3172734(-) | length=925	0.12196	1.08821	0.328325	23.0407	23.1711	100	3	23.1626	23.1973	100	3	13	13	13	22.1	22.1	22.1	104.5	0	14.877	308800000	45	22.7517	23.1993	23.1711	23.1973	23.2248	23.0658
GL50803_9355	GL50803_9355	GL50803_9355 | organism=Giardia_Assemblage_A_isolate_WB | product=Hypothetical protein | location=GLCHR05:3943024-3943428(-) | length=134	0.121936	1.08819	0.325685	25.0242	24.9136	100	3	25.1461	25.0998	100	3	8	8	8	81.3	81.3	81.3	14.919	0	22.435	944180000	50	24.8934	24.9136	25.2656	25.3293	25.0093	25.0998
GL50803_36654	GL50803_36654	GL50803_36654 | organism=Giardia_Assemblage_A_isolate_WB | product=hypothetical protein | location=GLCHR02:941540-943414(+) | length=624	0.121682	1.088	0.388247	21.8672	21.815	100	3	21.9889	21.8698	100	3	2	2	2	5.3	5.3	5.3	68.17	0	5.9811	49843000	20	21.815	21.9739	21.8128	21.8698	21.8664	22.2306
GL50803_8444	GL50803_8444	GL50803_8444 | organism=Giardia_Assemblage_A_isolate_WB | product=MDR-type permease | location=GLCHR05:895915-897915(+) | length=666	0.121148	1.0876	0.380942	26.3785	26.4107	100	3	26.4997	26.4325	100	3	12	12	12	20.3	20.3	20.3	73.714	0	23.92	3209700000	138	26.2266	26.4107	26.4983	26.3573	26.4325	26.7093
GL50803_16435	GL50803_16435	GL50803_16435 | organism=Giardia_Assemblage_A_isolate_WB | product=Protein 21.1 | location=GLCHR01:861358-863445(-) | length=695	0.121091	1.08756	0.846593	24.7046	24.7078	100	3	24.8257	24.8393	100	3	17	17	17	36.3	36.3	36.3	77.007	0	102.42	1453400000	170	24.7525	24.6535	24.7078	24.8393	24.922	24.7157
GL50803_15219	GL50803_15219	GL50803_15219 | organism=Giardia_Assemblage_A_isolate_WB | product=Hypothetical protein | location=GLCHR01:1216267-1217442(+) | length=391	0.120984	1.08748	0.419626	21.9619	21.9798	100	3	22.0829	22.0123	100	3	5	5	5	12.5	12.5	12.5	44.911	0	5.099	92396000	23	21.8544	21.9798	22.0516	22.0123	22.2959	21.9405
GL50803_24947	GL50803_24947	GL50803_24947 | organism=Giardia_Assemblage_A_isolate_WB | product=Hypothetical protein | location=GLCHR04:2484475-2485047(+) | length=190	0.120668	1.08724	0.201192	25.577	25.6357	100	3	25.6977	25.5145	100	3	8	8	6	65.3	65.3	56.8	20.952	0	83.291	1682800000	174	25.6357	25.6967	25.3986	26.1214	25.457	25.5145
GL50803_37578	GL50803_37578	GL50803_37578 | organism=Giardia_Assemblage_A_isolate_WB | product=Hypothetical protein | location=GLCHR01:725225-725470(-) | length=81	0.120628	1.08721	0.18245	23.3312	23.2438	100	3	23.4518	23.5852	100	3	3	3	3	55.6	55.6	55.6	8.8803	0	25.409	241260000	61	23.2325	23.2438	23.5173	23.5852	23.7736	22.9966
GL50803_103838	GL50803_103838	GL50803_103838 | organism=Giardia_Assemblage_A_isolate_WB | product=Kinase, ULK | location=GLCHR02:976266-981890(-) | length=1874	0.119153	1.0861	0.655698	23.2758	23.2914	100	3	23.395	23.4185	100	3	28	28	28	21.7	21.7	21.7	212.25	0	51.14	989000000	134	23.2225	23.3137	23.2914	23.4185	23.5159	23.2505
GL50803_8892	GL50803_8892	GL50803_8892 | organism=Giardia_Assemblage_A_isolate_WB | product=Hypothetical protein | location=GLCHR04:1342277-1343683(+) | length=468	0.11846	1.08558	1.14065	22.6441	22.6639	100	3	22.7626	22.793	100	3	10	10	10	26.5	26.5	26.5	53.877	0	20.388	237720000	69	22.6639	22.5935	22.6749	22.6802	22.793	22.8145
GL50803_4883	GL50803_4883	GL50803_4883 | organism=Giardia_Assemblage_A_isolate_WB | product=Hypothetical protein | location=GLCHR02:216233-220612(-) | length=1459	0.118255	1.08542	0.864298	25.0486	25.0029	100	3	25.1668	25.1438	100	3	31	31	31	32.3	32.3	32.3	162.83	0	156.7	2404300000	388	25.1647	25.0029	24.9781	25.1438	25.2169	25.1398
GL50803_17402	GL50803_17402	GL50803_17402 | organism=Giardia_Assemblage_A_isolate_WB | product=Protein 21.1 | location=GLCHR02:1213579-1216575(-) | length=998	0.117035	1.0845	0.272743	24.8339	24.8376	100	3	24.9509	24.9747	100	3	17	17	17	21	21	21	109.37	0	22.818	812170000	93	25.0726	24.5914	24.8376	25.1135	24.9747	24.7645
GL50803_103285	GL50803_103285	GL50803_103285 | organism=Giardia_Assemblage_A_isolate_WB | product=Protein BAP28 | location=GLCHR01:1203709-1210854(+) | length=2381	0.117018	1.08449	0.255612	24.1378	24.2211	100	3	24.2548	24.1798	100	3	36	36	36	22.6	22.6	22.6	262.51	0	191.29	1575200000	251	24.2961	24.2211	23.8961	24.1798	24.069	24.5156
GL50803_24122	GL50803_24122	GL50803_24122 | organism=Giardia_Assemblage_A_isolate_WB | product=Spindle pole protein, putative | location=GLCHR04:1876707-1878578(-) | length=623	0.116652	1.08422	0.937656	23.7637	23.8026	100	3	23.8803	23.906	100	3	14	14	14	26.3	26.3	26.3	74.923	0	19.297	622080000	78	23.8221	23.6662	23.8026	23.818	23.906	23.9169
GL50803_90665	GL50803_90665	GL50803_90665 | organism=Giardia_Assemblage_A_isolate_WB | product=Hypothetical protein | location=GLCHR05:3716454-3720071(-) | length=1205	0.116161	1.08385	0.0613336	23.3929	23.409	100	3	23.5091	24.0248	100	3	18	18	18	30	30	30	129.58	0	81.323	567490000	106	23.2013	23.5685	23.409	24.282	24.0248	22.2205
GL50803_16365	GL50803_16365	GL50803_16365 | organism=Giardia_Assemblage_A_isolate_WB | product=Hypothetical protein | location=GLCHR05:951110-954820(+) | length=1236	0.115419	1.08329	0.183886	22.4662	22.485	100	3	22.5816	22.4018	100	3	11	11	11	14.7	14.7	14.7	136.34	0	11.543	220530000	37	22.7139	22.1997	22.485	22.3865	22.4018	22.9565
GL50803_15397	GL50803_15397	GL50803_15397 | organism=Giardia_Assemblage_A_isolate_WB | product=Kinase, CMGC CDK | location=GLCHR02:1236914-1237936(+) | length=340	0.115412	1.08328	0.999298	26.6996	26.6851	100	3	26.8151	26.81	100	3	18	18	18	53.8	53.8	53.8	38.147	0	95.012	5119400000	262	26.6851	26.6807	26.7331	26.9067	26.7285	26.81
GL50803_13227	GL50803_13227	GL50803_13227 | organism=Giardia_Assemblage_A_isolate_WB | product=Hypothetical protein | location=GLCHR02:1189203-1189961(+) | length=252	0.1151	1.08305	0	NaN	NaN	33.3333	1	22.9499	22.9141	100	3	3	3	3	22.2	22.2	22.2	28.288	0	5.6606	28866000	7	NaN	NaN	22.8348	22.8965	23.0391	22.9141
GL50803_2382	GL50803_2382	GL50803_2382 | organism=Giardia_Assemblage_A_isolate_WB | product=Hypothetical protein | location=GLCHR05:1954578-1957466(+) | length=962	0.114757	1.08279	0.165726	21.8402	21.7458	100	3	21.955	22.0387	100	3	5	5	5	9	9	9	104.7	0	6.2179	91290000	14	22.089	21.6858	21.7458	22.3025	22.0387	21.5237
GL50803_6404	GL50803_6404	GL50803_6404 | organism=Giardia_Assemblage_A_isolate_WB | product=Kinesin-9 | location=GLCHR04:1683697-1686000(-) | length=767	0.11316	1.0816	0.594963	23.5636	23.555	100	3	23.6767	23.6873	100	3	21	21	21	40.9	40.9	40.9	84.114	0	71.291	900770000	167	23.5262	23.555	23.6095	23.8123	23.5306	23.6873
GL50803_24603	GL50803_24603	GL50803_24603 | organism=Giardia_Assemblage_A_isolate_WB | product=Hypothetical protein | location=GLCHR04:2602149-2608526(-) | length=2125	0.112925	1.08142	0.557013	22.1947	22.1903	100	3	22.3076	22.3554	100	3	10	10	10	7.2	7.2	7.2	233.45	0	49.681	168260000	34	22.1903	22.0829	22.3109	22.1862	22.3813	22.3554
GL50803_104139	GL50803_104139	GL50803_104139 | organism=Giardia_Assemblage_A_isolate_WB | product=Hypothetical protein | location=GLCHR01:821999-823468(+) | length=489	0.112531	1.08112	0.269585	23.857	23.835	100	3	23.9695	24.1188	100	3	11	11	11	25.6	25.6	25.6	56.684	0	20.458	435090000	45	23.9405	23.7954	23.835	23.647	24.1427	24.1188
GL50803_14895	GL50803_14895	GL50803_14895 | organism=Giardia_Assemblage_A_isolate_WB | product=Spindle pole protein, putative | location=GLCHR05:2766561-2768507(+) | length=648	0.112422	1.08104	1.01726	25.3009	25.3026	100	3	25.4133	25.4367	100	3	34	34	34	63	63	63	72.162	0	323.31	5012600000	498	25.23	25.37	25.3026	25.4367	25.4541	25.349
GL50803_10703	GL50803_10703	GL50803_10703 | organism=Giardia_Assemblage_A_isolate_WB | product=Protein 21.1 | location=GLCHR04:1800633-1801781(-) | length=382	0.112186	1.08086	0.215518	24.0926	23.9578	100	3	24.2047	24.1575	100	3	12	12	12	47.4	47.4	47.4	42.07	0	24.197	697270000	68	23.9578	24.4469	23.873	24.3871	24.0696	24.1575
GL50803_92498	GL50803_92498	GL50803_92498 | organism=Giardia_Assemblage_A_isolate_WB | product=Kinase, NEK | location=GLCHR04:2531182-2533878(-) | length=898	0.111877	1.08063	0.149157	25.1015	25.0986	100	3	25.2134	25.4082	100	3	29	29	29	40.1	40.1	40.1	102.29	0	104.63	3919300000	365	25.0986	25.086	25.1199	25.5692	25.4082	24.6627
GL50803_91911	GL50803_91911	GL50803_91911 | organism=Giardia_Assemblage_A_isolate_WB | product=Translation initiation factor eIF-2B alpha subunit | location=GLCHR04:1263301-1264299(+) | length=332	0.111592	1.08042	0.198772	24.3039	24.2663	100	3	24.4155	24.2397	100	3	9	9	9	44.9	44.9	44.9	36.735	0	24.035	710290000	58	24.1652	24.2663	24.4801	24.2397	24.2016	24.805
GL50803_17623	GL50803_17623	GL50803_17623 | organism=Giardia_Assemblage_A_isolate_WB | product=hypothetical protein | location=GLCHR03:651751-652872(+) | length=373	0.111014	1.07999	0.178204	25.0601	25.024	100	3	25.1711	25.2619	100	3	4	4	4	23.3	23.3	23.3	41.163	0	4.1605	645410000	18	25.2305	25.024	24.9257	24.7547	25.4967	25.2619
GL50803_22455	GL50803_22455	GL50803_22455 | organism=Giardia_Assemblage_A_isolate_WB | product=hypothetical protein | location=GLCHR02:757452-759293(+) | length=613	0.110572	1.07966	0.326477	23.7586	23.7027	100	3	23.8691	23.864	100	3	11	11	11	32.3	32.3	32.3	67.416	0	19.384	478560000	72	23.7027	23.9777	23.5953	23.864	23.733	24.0103
GL50803_86468	GL50803_86468;GL50803_87519	GL50803_86468 | organism=Giardia_Assemblage_A_isolate_WB | product=Hypothetical protein | location=GLCHR05:3997995-3998948(-) | length=317	0.110491	1.0796	0.400855	26.943	26.8702	100	3	27.0535	27.0148	100	3	12	12	12	63.1	63.1	63.1	33.752	0	123.66	3590600000	201	27.1016	26.8702	26.8571	27.0148	26.9285	27.2171
GL50803_14915	GL50803_14915	GL50803_14915 | organism=Giardia_Assemblage_A_isolate_WB | product=Hypothetical protein | location=GLCHR04:266520-267107(-) | length=195	0.10987	1.07913	0.197471	22.0207	21.89	100	3	22.1306	22.2055	100	3	3	3	3	25.6	25.6	25.6	21.885	0	13.73	109450000	15	21.89	21.7582	22.414	22.2062	21.98	22.2055
GL50803_10460	GL50803_10460	GL50803_10460 | organism=Giardia_Assemblage_A_isolate_WB | product=Hypothetical protein | location=GLCHR01:1217511-1219220(+) | length=569	0.109227	1.07865	0.184549	23.6613	23.6402	100	3	23.7705	23.9025	100	3	15	15	15	36.4	36.4	36.4	62.654	0	47.233	541560000	122	23.6402	23.8167	23.5271	23.9025	24.0488	23.3602
GL50803_16766	GL50803_16766	GL50803_16766 | organism=Giardia_Assemblage_A_isolate_WB | product=Lysyl-tRNA synthetase | location=GLCHR05:3606086-3607816(-) | length=576	0.108322	1.07797	0.723021	26.1768	26.1696	100	3	26.2851	26.262	100	3	37	37	36	67.4	67.4	66	65.97	0	323.31	8803200000	656	26.192	26.1688	26.1696	26.1804	26.262	26.413
GL50803_16596	GL50803_16596	GL50803_16596 | organism=Giardia_Assemblage_A_isolate_WB | product=Hypothetical protein | location=GLCHR03:1261045-1262844(+) | length=599	0.10824	1.07791	0.358055	25.8127	25.819	100	3	25.9209	26.0173	100	3	21	21	21	51.9	51.9	51.9	66.906	0	131.81	3767100000	282	25.7979	25.819	25.8212	26.0738	26.0173	25.6717
GL50803_16235	GL50803_16235	GL50803_16235 | organism=Giardia_Assemblage_A_isolate_WB | product=Kinase, CAMK CAMKL | location=GLCHR05:4081287-4082498(+) | length=403	0.108128	1.07783	0.434049	27.1058	27.1156	100	3	27.214	27.188	100	3	20	20	20	52.6	52.6	52.6	46.097	0	102.31	7721200000	412	26.9239	27.1156	27.2781	27.2738	27.1801	27.188
GL50803_15455	GL50803_15455	GL50803_15455 | organism=Giardia_Assemblage_A_isolate_WB | product=E04F6,2 like protein | location=GLCHR04:1916196-1916909(+) | length=237	0.108074	1.07779	0.27924	26.1513	26.1747	100	3	26.2594	26.1707	100	3	11	11	11	60.3	60.3	60.3	27.023	0	47.725	2383200000	162	26.1747	26.3226	25.9567	26.4852	26.1223	26.1707
GL50803_16380	GL50803_16380	GL50803_16380 | organism=Giardia_Assemblage_A_isolate_WB | product=Cathepsin L precursor | location=GLCHR04:1519215-1520846(+) | length=543	0.107986	1.07772	0.211158	26.1292	26.2362	100	3	26.2372	26.2299	100	3	9	9	9	26.9	26.9	26.9	61.856	0	107.24	2026800000	139	26.3031	26.2362	25.8483	26.4809	26.0008	26.2299
GL50803_8560	GL50803_8560	GL50803_8560 | organism=Giardia_Assemblage_A_isolate_WB | product=Hypothetical protein | location=GLCHR05:4301671-4302126(+) | length=151	0.107506	1.07736	0.922445	26.7536	26.7873	100	3	26.8611	26.8614	100	3	12	12	12	86.8	86.8	86.8	16.901	0	66.012	5527800000	246	26.8149	26.7873	26.6587	26.817	26.8614	26.9051
GL50803_7825	GL50803_7825	GL50803_7825 | organism=Giardia_Assemblage_A_isolate_WB | product=Hypothetical protein | location=GLCHR01:768208-768807(+) | length=199	0.107381	1.07727	0.445409	24.3429	24.335	100	3	24.4503	24.4802	100	3	10	10	10	78.4	78.4	78.4	22.675	0	44.552	1013100000	139	24.4213	24.2724	24.335	24.4802	24.5964	24.2743
GL50803_16267	GL50803_16267	GL50803_16267 | organism=Giardia_Assemblage_A_isolate_WB | product=Hypothetical protein | location=GLCHR05:1338564-1340177(+) | length=537	0.10734	1.07724	0.41212	25.2853	25.3034	100	3	25.3927	25.4059	100	3	26	26	26	42.5	42.5	42.5	63.114	0	87.872	3589900000	279	25.3034	25.3071	25.2455	25.4059	25.5744	25.1978
GL50803_7296	GL50803_7296	GL50803_7296 | organism=Giardia_Assemblage_A_isolate_WB | product=U2 small nuclear ribonucleoprotein A, putative | location=GLCHR04:240919-241476(+) | length=185	0.107164	1.07711	0.320798	23.7075	23.7762	100	3	23.8147	23.8412	100	3	9	9	9	70.3	70.3	70.3	20.78	0	74.277	530580000	84	23.7762	23.8715	23.4749	23.6877	23.8412	23.9152
GL50803_10516	GL50803_10516	GL50803_10516 | organism=Giardia_Assemblage_A_isolate_WB | product=Leucine carboxyl methyltransferase | location=GLCHR04:2165334-2166428(+) | length=364	0.107131	1.07708	0.356849	24.2213	24.2883	100	3	24.3285	24.3884	100	3	10	10	10	36	36	36	41.452	0	36.613	882350000	103	24.2883	24.3451	24.0306	24.3884	24.1717	24.4253
GL50803_14392	GL50803_14392	GL50803_14392 | organism=Giardia_Assemblage_A_isolate_WB | product=Metallo-beta-lactamase superfamily protein | location=GLCHR05:2365329-2366270(-) | length=313	0.106927	1.07693	0.471207	25.9723	25.9784	100	3	26.0793	26.1056	100	3	9	9	9	44.4	44.4	44.4	34.696	0	113.34	2839400000	183	25.8485	25.9784	26.09	25.9483	26.1056	26.1838
GL50803_15127	GL50803_15127	GL50803_15127 | organism=Giardia_Assemblage_A_isolate_WB | product=Deoxyribose-phosphate aldolase lateral transfer candidate | location=GLCHR04:1847981-1848757(-) | length=258	0.10657	1.07667	0.407052	27.1981	27.1447	100	3	27.3047	27.2464	100	3	14	14	14	53.1	53.1	53.1	27.293	0	208.3	6881700000	284	27.1447	27.0971	27.3525	27.2464	27.4604	27.2072
GL50803_4629	GL50803_4629	GL50803_4629 | organism=Giardia_Assemblage_A_isolate_WB | product=BC2-ORF3 | location=GLCHR03:1488189-1488890(+) | length=233	0.106088	1.07631	0.352616	21.6367	21.6882	100	3	21.7428	21.7428	66.6667	2	3	3	3	25.8	25.8	25.8	25.177	0	27.268	74103000	23	21.7537	21.6882	21.4683	21.8049	21.6807	NaN
GL50803_3643	GL50803_3643	GL50803_3643 | organism=Giardia_Assemblage_A_isolate_WB | product=70 kDa peptidylprolyl isomerase, putative | location=GLCHR04:335471-336487(-) | length=338	0.104912	1.07543	0.585848	27.6857	27.6739	100	3	27.7906	27.7679	100	3	26	26	26	74.6	74.6	74.6	37.584	0	323.31	14555000000	563	27.6739	27.8184	27.5648	27.7679	27.8529	27.751
GL50803_7268	GL50803_7268	GL50803_7268 | organism=Giardia_Assemblage_A_isolate_WB | product=Protein 21.1 | location=GLCHR03:1523457-1526927(-) | length=1156	0.104773	1.07532	0.20723	26.3191	26.3191	100	3	26.4238	26.5345	100	3	49	49	49	61.2	61.2	61.2	125.84	0	323.31	11341000000	895	26.2384	26.3191	26.3997	26.5345	26.6832	26.0538
GL50803_103202	GL50803_103202	GL50803_103202 | organism=Giardia_Assemblage_A_isolate_WB | product=Hypothetical protein | location=GLCHR01:773602-777687(+) | length=1361	0.104581	1.07518	0.344606	22.4733	22.4991	100	3	22.5779	22.6716	100	3	23	23	23	25.2	25.2	25.2	151.79	0	35.44	443150000	100	22.5401	22.4991	22.3807	22.7153	22.3467	22.6716
GL50803_89347	GL50803_89347	GL50803_89347 | organism=Giardia_Assemblage_A_isolate_WB | product=DNA-directed RNA polymerase II largest subunit RPB1 | location=GLCHR01:231826-238056(+) | length=2076	0.103267	1.0742	0.186814	23.722	23.759	100	3	23.8252	23.6793	100	3	39	39	39	28.9	28.9	28.9	230.45	0	122.37	1188400000	182	23.7609	23.646	23.759	23.6793	23.5614	24.2351
GL50803_14835	GL50803_14835	GL50803_14835 | organism=Giardia_Assemblage_A_isolate_WB | product=Kinase, NEK | location=GLCHR03:558843-561992(+) | length=1049	0.102942	1.07396	0	NaN	NaN	33.3333	1	21.6855	21.7572	100	3	10	10	10	17.6	17.6	17.6	114.19	0	35.527	84299000	25	NaN	NaN	21.5825	21.2396	21.7572	22.0596
GL50803_6455	GL50803_6455	GL50803_6455 | organism=Giardia_Assemblage_A_isolate_WB | product=Hypothetical protein | location=GLCHR04:561491-562825(-) | length=444	0.10274	1.07381	0.117383	23.153	23.1684	100	3	23.2557	23.0389	100	3	9	9	9	27.3	27.3	27.3	49.011	0	73.668	349900000	57	22.8994	23.391	23.1684	23.0389	23.8207	22.9075
GL50803_114246	GL50803_114246	GL50803_114246 | organism=Giardia_Assemblage_A_isolate_WB | product=GTP-binding protein, putative | location=GLCHR05:2498813-2500033(+) | length=406	0.102704	1.07378	0.645896	25.5662	25.5914	100	3	25.6689	25.6742	100	3	25	25	25	72.7	72.7	72.7	45.384	0	121.17	4823600000	368	25.5914	25.6708	25.4365	25.7018	25.6308	25.6742
GL50803_11116	GL50803_11116	GL50803_11116 | organism=Giardia_Assemblage_A_isolate_WB | product=hypothetical protein | location=GLCHR05:2033282-2034487(+) | length=401	0.102571	1.07369	0.121715	22.4856	22.4067	100	3	22.5882	22.3623	100	3	5	5	5	16.5	16.5	16.5	43.932	0	8.5075	97911000	23	22.4067	22.2332	22.8169	22.3623	22.3062	23.0959
GL50803_11554	GL50803_11554	GL50803_11554 | organism=Giardia_Assemblage_A_isolate_WB | product=Kinase, NEK | location=GLCHR03:959817-960638(+) | length=273	0.102275	1.07347	0.325196	26.3266	26.2629	100	3	26.4289	26.4534	100	3	7	7	7	26.7	26.7	26.7	31.669	0	38.236	2233800000	98	26.2629	26.2474	26.4694	26.4534	26.2315	26.6017
GL50803_13352	GL50803_13352	GL50803_13352 | organism=Giardia_Assemblage_A_isolate_WB | product=T-complex protein-10 | location=GLCHR04:2348729-2351188(+) | length=819	0.101826	1.07313	0.329141	22.5989	22.5433	100	3	22.7007	22.6911	100	3	10	10	10	13.4	13.4	13.4	92.136	0	15.265	208910000	57	22.4969	22.5433	22.7566	22.5342	22.877	22.6911
GL50803_23357	GL50803_23357	GL50803_23357 | organism=Giardia_Assemblage_A_isolate_WB | product=NYD-SP28 protein | location=GLCHR03:686137-687486(-) | length=449	0.10119	1.07266	0.247588	23.1297	23.2316	100	3	23.2309	23.1069	100	3	11	11	11	33.4	33.4	33.4	52.112	0	19.787	406430000	68	23.2348	23.2316	22.9226	23.1069	23.4794	23.1063
GL50803_14481	GL50803_14481	GL50803_14481 | organism=Giardia_Assemblage_A_isolate_WB | product=Hypothetical protein | location=GLCHR05:3543992-3544396(+) | length=134	0.10075	1.07233	0.206066	24.4924	24.473	100	3	24.5931	24.5784	100	3	5	5	5	41.8	41.8	41.8	15.599	0	4.299	519860000	34	24.7362	24.2679	24.473	24.8282	24.3727	24.5784
GL50803_7110	GL50803_7110	GL50803_7110 | organism=Giardia_Assemblage_A_isolate_WB | product=Ubiquitin | location=GLCHR05:1573552-1573800(+) | length=82	0.0994326	1.07135	0.488332	28.4261	28.4087	100	3	28.5255	28.5914	100	3	5	5	4	70.7	70.7	54.9	9.2906	0	112.88	10869000000	318	28.3538	28.5157	28.4087	28.3762	28.5914	28.609
GL50803_4838	GL50803_4838	GL50803_4838 | organism=Giardia_Assemblage_A_isolate_WB | product=Translation initiation factor eIF-2B delta subunit | location=GLCHR03:1032855-1035197(-) | length=780	0.0986525	1.07077	0.528006	22.6677	22.6806	100	3	22.7664	22.7974	100	3	11	11	11	20	20	20	86.105	0	19.001	357340000	67	22.5446	22.778	22.6806	22.7974	22.8272	22.6746
GL50803_32676	GL50803_32676	GL50803_32676 | organism=Giardia_Assemblage_A_isolate_WB | product=Hypothetical protein | location=GLCHR05:3247483-3249672(+) | length=729	0.0984255	1.0706	0.249347	22.9354	22.8804	100	3	23.0338	23.1334	100	3	14	14	14	34.3	34.3	34.3	80.924	0	94.277	479230000	145	22.8804	23.1347	22.7912	23.1688	23.1334	22.7993
GL50803_7778	GL50803_7778	GL50803_7778 | organism=Giardia_Assemblage_A_isolate_WB | product=Hypothetical protein | location=GLCHR05:3976916-3977719(-) | length=267	0.0981204	1.07038	0.198916	24.9231	24.9059	100	3	25.0212	25.0314	100	3	17	17	17	41.2	41.2	41.2	31.564	0	29.02	1517600000	153	24.6177	24.9059	25.2458	25.1122	25.0314	24.9201
GL50803_16039	GL50803_16039	GL50803_16039 | organism=Giardia_Assemblage_A_isolate_WB | product=Hypothetical protein | location=GLCHR03:1194895-1197441(-) | length=848	0.0976264	1.07001	0.357918	23.884	23.8788	100	3	23.9816	24.0068	100	3	24	24	24	35.5	35.5	35.5	96.425	0	82.855	853560000	162	23.7268	24.0464	23.8788	24.0817	24.0068	23.8563
GL50803_13103	GL50803_13103	GL50803_13103 | organism=Giardia_Assemblage_A_isolate_WB | product=Hypothetical protein | location=GLCHR05:1869412-1870278(-) | length=288	0.0975215	1.06993	0.477235	26.3188	26.2955	100	3	26.4163	26.486	100	3	10	10	10	42	42	42	33.043	0	14.91	1415300000	81	26.2955	26.4152	26.2458	26.4928	26.486	26.2703
GL50803_95593	GL50803_95593	GL50803_95593 | organism=Giardia_Assemblage_A_isolate_WB | product=Kinase, NEK | location=GLCHR03:1279611-1280741(+) | length=376	0.0973218	1.06979	0.498415	27.5355	27.5104	100	3	27.6328	27.655	100	3	28	28	25	71.5	71.5	67	42.362	0	262.14	14266000000	542	27.4481	27.5104	27.648	27.655	27.7266	27.517
GL50803_17478	GL50803_17478	GL50803_17478 | organism=Giardia_Assemblage_A_isolate_WB | product=Dynein heavy chain | location=GLCHR04:173713-189951(-) | length=5412	0.0967935	1.06939	0.503946	23.1693	23.1591	100	3	23.2661	23.2595	100	3	44	44	44	14.6	14.6	14.6	601.11	0	280.17	1214800000	284	23.3088	23.1591	23.0401	23.2147	23.2595	23.3242
GL50803_101594	GL50803_101594	GL50803_101594 | organism=Giardia_Assemblage_A_isolate_WB | product=CCAAT-box-binding transcription factor | location=GLCHR02:585641-588820(+) | length=1059	0.0956542	1.06855	0.195298	23.2326	23.3485	100	3	23.3283	23.2833	100	3	10	10	10	14.4	14.4	14.4	119.17	0	18.049	347650000	43	23.3485	23.4636	22.8856	23.2458	23.2833	23.4556
GL50803_6306	GL50803_6306	GL50803_6306 | organism=Giardia_Assemblage_A_isolate_WB | product=Hypothetical protein | location=GLCHR03:926421-928547(-) | length=708	0.0955645	1.06848	0.130821	22.344	22.4386	100	3	22.4395	22.652	100	3	5	5	5	11.6	11.6	11.6	78.747	0	12.112	118460000	25	22.1387	22.4386	22.4546	22.652	21.945	22.7217
GL50803_14679	GL50803_14679	GL50803_14679 | organism=Giardia_Assemblage_A_isolate_WB | product=Protein 21.1 | location=GLCHR02:107189-108673(-) | length=494	0.0954348	1.06839	0.515749	26.5427	26.5579	100	3	26.6381	26.615	100	3	13	13	13	35.8	35.8	35.8	54.095	0	63.726	3577200000	196	26.5579	26.6471	26.423	26.615	26.7312	26.5681
GL50803_17395	GL50803_17395	GL50803_17395 | organism=Giardia_Assemblage_A_isolate_WB | product=Ribosomal protein L5 | location=GLCHR02:804131-805024(+) | length=297	0.0950979	1.06814	0.35256	29.4338	29.4325	100	3	29.5289	29.4657	100	3	23	23	23	60.6	60.6	60.6	33.895	0	261.46	35640000000	584	29.3871	29.4325	29.4817	29.3803	29.4657	29.7407
GL50803_102963	GL50803_102963	GL50803_102963 | organism=Giardia_Assemblage_A_isolate_WB | product=tRNA 2-methylthioadenosine synthase | location=GLCHR02:1390237-1391814(+) | length=525	0.0949586	1.06803	0.188197	22.7632	22.8476	100	3	22.8582	22.7167	100	3	8	8	8	23.8	23.8	23.8	58.321	0	29.52	202460000	39	22.8476	22.9221	22.52	22.7167	22.7033	23.1544
GL50803_17547	GL50803_17547	GL50803_17547 | organism=Giardia_Assemblage_A_isolate_WB | product=Ribosomal protein L4 | location=GLCHR05:2867111-2868061(-) | length=316	0.0944233	1.06764	0.2675	29.6365	29.6427	100	3	29.731	29.8147	100	3	25	25	25	72.2	72.2	72.2	34.987	0	165.74	62825000000	973	29.6173	29.6497	29.6427	29.4563	29.8147	29.922
GL50803_16812	GL50803_16812	GL50803_16812 | organism=Giardia_Assemblage_A_isolate_WB | product=Hypothetical protein | location=GLCHR05:3827524-3828546(-) | length=340	0.0942125	1.06748	0	NaN	NaN	33.3333	1	22.6068	22.6068	66.6667	2	4	4	4	17.6	17.6	17.6	39.22	0.00065381	2.7003	122720000	12	22.5126	NaN	NaN	22.5671	22.6465	NaN
GL50803_2523	GL50803_2523	GL50803_2523 | organism=Giardia_Assemblage_A_isolate_WB | product=Hypothetical protein | location=GLCHR04:1060548-1062812(-) | length=754	0.0939439	1.06728	0.169869	22.9347	22.8152	100	3	23.0286	22.9276	100	3	8	8	8	17.8	17.8	17.8	86.374	0	15.461	217440000	30	23.2179	22.771	22.8152	22.8288	22.9276	23.3295
GL50803_7203	GL50803_7203	GL50803_7203 | organism=Giardia_Assemblage_A_isolate_WB | product=Guanylate kinase | location=GLCHR05:2360270-2360887(+) | length=205	0.0934264	1.0669	0.24893	23.3858	23.3876	100	3	23.4792	23.4276	100	3	6	6	6	48.8	48.8	48.8	23.677	0	27.425	340730000	88	23.5612	23.3876	23.2087	23.6873	23.3228	23.4276
GL50803_16720	GL50803_16720	GL50803_16720 | organism=Giardia_Assemblage_A_isolate_WB | product=Hypothetical protein | location=GLCHR05:3747819-3750341(-) | length=840	0.0926304	1.06631	0.750609	25.2331	25.2175	100	3	25.3257	25.3036	100	3	37	37	37	60	60	60	96.046	0	278.39	5273200000	510	25.2175	25.2665	25.2153	25.3036	25.4286	25.2449
GL50803_4365	GL50803_4365	GL50803_4365 | organism=Giardia_Assemblage_A_isolate_WB | product=26S protease regulatory subunit 6A | location=GLCHR05:3119635-3121140(-) | length=501	0.0923341	1.06609	1.34489	24.9724	24.9708	100	3	25.0647	25.0481	100	3	19	19	19	49.5	49.5	49.5	55.968	0	184.17	2816100000	259	24.9708	24.9581	24.9884	25.0215	25.1246	25.0481
GL50803_92132	GL50803_92132	GL50803_92132 | organism=Giardia_Assemblage_A_isolate_WB | product=Hypothetical protein | location=GLCHR05:2609289-2614331(+) | length=1680	0.0923316	1.06609	0.450928	23.9499	23.9731	100	3	24.0422	24.0245	100	3	39	39	39	41.3	41.3	41.3	187.09	0	172.7	1735900000	318	23.9731	24.0623	23.8143	24.0245	23.9656	24.1366
GL50803_3957	GL50803_3957	GL50803_3957 | organism=Giardia_Assemblage_A_isolate_WB | product=Kinase, NEK | location=GLCHR05:2624672-2626897(-) | length=741	0.0922273	1.06601	0.512258	23.6576	23.6526	100	3	23.7498	23.7533	100	3	19	19	19	36.4	36.4	36.4	82.021	0	61.572	830900000	130	23.6526	23.5622	23.758	23.8434	23.7533	23.6528
GL50803_15545	GL50803_15545	GL50803_15545 | organism=Giardia_Assemblage_A_isolate_WB | product=Hypothetical protein | location=GLCHR01:1059282-1061156(+) | length=624	0.091912	1.06578	0.23666	23.327	23.3522	100	3	23.4189	23.4483	100	3	14	14	14	34.8	34.8	34.8	69.531	0	77.58	718640000	119	23.0597	23.5689	23.3522	23.468	23.4483	23.3403
GL50803_11054	GL50803_11054	GL50803_11054 | organism=Giardia_Assemblage_A_isolate_WB | product=hypothetical protein | location=GLCHR03:784720-786069(-) | length=449	0.0909506	1.06507	0	NaN	NaN	33.3333	1	22.2439	22.2507	100	3	4	4	4	15.8	15.8	15.8	50.469	0	11.775	47581000	20	NaN	22.153	NaN	22.2507	21.9768	22.5044
GL50803_15954	GL50803_15954	GL50803_15954 | organism=Giardia_Assemblage_A_isolate_WB | product=Hypothetical protein | location=GLCHR02:579235-581319(-) | length=694	0.0906048	1.06482	0.180854	23.8769	24.025	100	3	23.9675	23.9706	100	3	9	9	9	21.9	21.9	21.9	77.632	0	52.817	391790000	67	24.025	24.0701	23.5356	23.8205	23.9706	24.1115
GL50803_15456	GL50803_15456	GL50803_15456 | organism=Giardia_Assemblage_A_isolate_WB | product=Protein 21.1 | location=GLCHR04:1913651-1916083(+) | length=810	0.0904722	1.06472	0.0508421	23.5598	23.5598	66.6667	2	23.6503	23.6503	66.6667	2	8	8	8	16.3	16.3	16.3	88.589	0	3.6245	179840000	29	NaN	23.3209	23.7988	24.1739	NaN	23.1267
GL50803_14198	GL50803_14198	GL50803_14198 | organism=Giardia_Assemblage_A_isolate_WB | product=hypothetical protein | location=GLCHR05:1518194-1519330(+) | length=378	0.0904617	1.06471	0.186864	24.9282	24.9932	100	3	25.0187	24.9022	100	3	15	15	15	69	69	69	42.513	0	51.122	1288800000	138	24.7236	25.0678	24.9932	24.8327	24.9022	25.3211
GL50803_8865	GL50803_8865	GL50803_8865 | organism=Giardia_Assemblage_A_isolate_WB | product=Hypothetical protein | location=GLCHR01:470931-472145(+) | length=404	0.089845	1.06426	0.196147	23.8449	23.8344	100	3	23.9348	23.9946	100	3	19	19	19	58.7	58.7	58.7	46.535	0	33.378	732450000	100	23.6327	23.8344	24.0678	23.698	23.9946	24.1119
GL50803_16328	GL50803_16328	GL50803_16328 | organism=Giardia_Assemblage_A_isolate_WB | product=DRAP deaminase | location=GLCHR02:1418000-1419706(-) | length=568	0.089262	1.06383	0.186793	24.8893	24.9186	100	3	24.9786	24.8421	100	3	17	17	17	39.8	39.8	39.8	63.842	0	93.971	1799500000	176	24.7526	24.9968	24.9186	24.7815	24.8421	25.3122
GL50803_8589	GL50803_8589	GL50803_8589 | organism=Giardia_Assemblage_A_isolate_WB | product=Suppressor of actin 1 | location=GLCHR02:438428-440536(-) | length=702	0.0892296	1.0638	0.32816	24.2481	24.2528	100	3	24.3373	24.369	100	3	18	18	18	37.3	37.3	37.3	79.852	0	69.345	1055000000	166	24.4214	24.2528	24.0701	24.369	24.3985	24.2445
GL50803_11105	GL50803_11105	GL50803_11105 | organism=Giardia_Assemblage_A_isolate_WB | product=Hypothetical protein | location=GLCHR05:2019199-2020965(+) | length=588	0.089126	1.06373	0.134836	25.0576	25.1037	100	3	25.1467	25.3294	100	3	22	22	22	47.1	47.1	47.1	65.441	0	104.9	1717700000	175	24.8193	25.2498	25.1037	25.3797	25.3294	24.731
GL50803_14235	GL50803_14235	GL50803_14235 | organism=Giardia_Assemblage_A_isolate_WB | product=Hypothetical protein | location=GLCHR05:3799132-3800142(+) | length=336	0.0890045	1.06364	0.279103	22.914	22.9821	100	3	23.003	22.9972	100	3	7	7	7	28.6	28.6	28.6	37.695	0	35.911	259950000	49	23.0595	22.9821	22.7005	22.9972	22.8892	23.1227
GL50803_14083	GL50803_14083	GL50803_14083 | organism=Giardia_Assemblage_A_isolate_WB | product=Hypothetical protein | location=GLCHR01:1121302-1122840(+) | length=512	0.0880267	1.06292	0	22.0136	22.1396	100	3	NaN	NaN	33.3333	1	3	3	3	8	8	8	58.449	0	6.5395	77663000	17	22.2312	21.6699	22.1396	22.1016	NaN	NaN
GL50803_10073	GL50803_10073	GL50803_10073 | organism=Giardia_Assemblage_A_isolate_WB | product=Alpha-12 giardin | location=GLCHR05:4415435-4416406(+) | length=323	0.0878836	1.06281	0.25924	24.3548	24.3805	100	3	24.4427	24.517	100	3	14	14	14	41.2	41.2	41.2	36.076	0	43.162	1005400000	124	24.252	24.4321	24.3805	24.6103	24.2008	24.517
GL50803_15162	GL50803_15162	GL50803_15162 | organism=Giardia_Assemblage_A_isolate_WB | product=Ubiquitin-conjugating enzyme E2-17 kDa | location=GLCHR04:662812-663291(+) | length=159	0.0878283	1.06277	0.148272	22.4321	22.4321	66.6667	2	22.52	22.5859	100	3	4	4	4	39.6	39.6	39.6	18.47	0	10.987	94257000	32	22.1951	22.6691	NaN	22.5859	22.3319	22.6421
GL50803_13766	GL50803_13766	GL50803_13766 | organism=Giardia_Assemblage_A_isolate_WB | product=Protein 21.1 | location=GLCHR03:601168-603705(-) | length=845	0.0878213	1.06276	0.193809	25.3533	25.403	100	3	25.4411	25.4619	100	3	38	38	38	63	63	63	92.962	0	323.31	5855600000	450	25.403	25.4108	25.2459	25.7165	25.4619	25.1448
GL50803_12163	GL50803_12163	GL50803_12163 | organism=Giardia_Assemblage_A_isolate_WB | product=Hypothetical protein | location=CH991767:461408-462628(-) | length=406	0.0877934	1.06274	0.149299	23.7931	23.8842	100	3	23.8809	24.015	100	3	12	12	12	51.2	51.2	51.2	45.551	0	120.31	423280000	122	23.8842	24.036	23.459	24.0164	23.6112	24.015
GL50803_10423	GL50803_10423	GL50803_10423 | organism=Giardia_Assemblage_A_isolate_WB | product=Hypothetical protein | location=GLCHR04:1365307-1365777(-) | length=156	0.0876999	1.06267	0.160728	26.7124	26.6486	100	3	26.8001	26.987	100	3	6	6	6	39.7	39.7	39.7	17.854	0	28.982	2474800000	83	26.6158	26.6486	26.8729	26.4235	26.9899	26.987
GL50803_7723	GL50803_7723	GL50803_7723 | organism=Giardia_Assemblage_A_isolate_WB | product=Hypothetical protein | location=GLCHR03:1262924-1265032(+) | length=702	0.0870508	1.0622	0.357376	23.4902	23.4669	100	3	23.5772	23.5225	100	3	15	15	15	36.5	36.5	36.5	80.665	0	121.17	1165900000	137	23.4251	23.4669	23.5785	23.754	23.5225	23.4551
GL50803_15049	GL50803_15049	GL50803_15049 | organism=Giardia_Assemblage_A_isolate_WB | product=Kinase, NEK | location=GLCHR05:1700240-1702297(+) | length=685	0.0864309	1.06174	0.247504	23.4444	23.4381	100	3	23.5308	23.4124	100	3	14	14	14	28.9	28.9	28.9	76.065	0	20.996	664230000	69	23.5422	23.353	23.4381	23.3957	23.7845	23.4124
GL50803_8513	GL50803_8513	GL50803_8513 | organism=Giardia_Assemblage_A_isolate_WB | product=ATP-binding protein | location=GLCHR02:350663-351466(-) | length=267	0.0860799	1.06148	0.128923	24.42	24.4644	100	3	24.5061	24.6334	100	3	5	5	5	36.3	36.3	36.3	28.995	0	43.479	506760000	56	24.3174	24.4782	24.4644	24.6334	24.0423	24.8425
GL50803_17314	GL50803_17314	GL50803_17314 | organism=Giardia_Assemblage_A_isolate_WB | product=hypothetical protein | location=GLCHR03:1361814-1363655(-) | length=613	0.0851707	1.06081	0.112287	22.333	22.2252	100	3	22.4182	22.4028	100	3	5	5	5	15.8	15.8	15.8	67.243	0	6.5189	74245000	17	22.2252	22.1974	22.5766	22.4028	22.8524	21.9994
GL50803_9030	GL50803_9030	GL50803_9030 | organism=Giardia_Assemblage_A_isolate_WB | product=Protein 21.1 | location=GLCHR05:1404750-1405742(-) | length=330	0.0848325	1.06056	0.934777	29.2061	29.2145	100	3	29.291	29.2679	100	3	25	25	25	72.1	72.1	72.1	36.635	0	323.31	41523000000	1110	29.1674	29.2145	29.2365	29.3638	29.2679	29.2412
GL50803_11164	GL50803_11164	GL50803_11164 | organism=Giardia_Assemblage_A_isolate_WB | product=Protein 21.1 | location=GLCHR05:2661167-2663317(+) | length=716	0.083793	1.0598	0.315748	25.8368	25.8016	100	3	25.9206	25.9937	100	3	29	29	29	54.5	54.5	54.5	78.624	0	238.36	6075800000	391	25.8016	25.9487	25.7602	26.0309	25.9937	25.7373
GL50803_114623;GL50803_113793	GL50803_114623;GL50803_113793	GL50803_114623 | organism=Giardia_Assemblage_A_isolate_WB | product=Hypothetical protein | location=GLCHR05:4107614-4108882(+) | length=422;GL50803_113793 | organism=Giardia_Assemblage_A_isolate_WB | product=Hypothetical protein | location=GLCHR03:1214022-	0.0836506	1.0597	0.113774	22.6872	22.6767	100	3	22.7709	22.9825	100	3	6	6	6	18.2	18.2	18.2	46.447	0	61.941	192960000	60	22.5031	22.6767	22.8819	23.0445	22.9825	22.2857
GL50803_4383	GL50803_4383	GL50803_4383 | organism=Giardia_Assemblage_A_isolate_WB | product=Protein 21.1 | location=GLCHR04:2128398-2130755(-) | length=785	0.083168	1.05934	0.28909	24.2589	24.2603	100	3	24.3421	24.3111	100	3	27	27	27	52.2	52.2	52.2	83.937	0	230.22	2099500000	294	24.2603	24.3059	24.2107	24.5515	24.3111	24.1638
GL50803_8707	GL50803_8707	GL50803_8707 | organism=Giardia_Assemblage_A_isolate_WB | product=N-terminal acetyltransferase complex ARD1 subunit, putative | location=GLCHR04:362860-363504(+) | length=214	0.0826683	1.05897	0.713826	24.6356	24.6045	100	3	24.7183	24.7362	100	3	9	9	9	58.4	58.4	58.4	24.293	0	79.623	814330000	110	24.5854	24.717	24.6045	24.7362	24.7651	24.6536
GL50803_13661	GL50803_13661	GL50803_13661 | organism=Giardia_Assemblage_A_isolate_WB | product=Eukaryotic translation initiation factor 3 subunit 2 | location=GLCHR05:4051391-4052443(-) | length=350	0.0824642	1.05883	0.386571	23.7834	23.7604	100	3	23.8658	23.8958	100	3	8	8	8	38.3	38.3	38.3	38.415	0	16.542	596590000	44	23.9113	23.6784	23.7604	23.8958	23.9488	23.753
GL50803_31978	GL50803_31978	GL50803_31978 | organism=Giardia_Assemblage_A_isolate_WB | product=Hypothetical protein | location=GLCHR05:2669094-2674568(-) | length=1824	0.0789216	1.05623	0.319455	24.7483	24.6847	100	3	24.8272	24.7917	100	3	28	28	28	25.5	25.5	25.5	199.57	0	118.4	1376600000	235	24.6418	24.9183	24.6847	24.7574	24.9325	24.7917
GL50803_27326	GL50803_27326	GL50803_27326 | organism=Giardia_Assemblage_A_isolate_WB | product=DNA polymerase alpha subunit A | location=GLCHR05:4142254-4147446(-) | length=1730	0.0778732	1.05546	0.210786	22.5111	22.4971	100	3	22.589	22.5501	100	3	12	12	12	11	11	11	194.69	0	21.581	201620000	51	22.6469	22.4971	22.3893	22.3994	22.8173	22.5501
GL50803_13797	GL50803_13797	GL50803_13797 | organism=Giardia_Assemblage_A_isolate_WB | product=Kinesin-14 | location=GLCHR01:89419-92937(-) | length=1172	0.0775318	1.05521	0.252233	22.3155	22.2537	100	3	22.393	22.4331	100	3	17	17	17	22.6	22.6	22.6	131.09	0	56.526	359200000	84	22.2221	22.2537	22.4707	22.4331	22.5314	22.2146
GL50803_9183	GL50803_9183	GL50803_9183 | organism=Giardia_Assemblage_A_isolate_WB | product=Hypothetical protein | location=GLCHR05:3484925-3490639(+) | length=1904	0.0774377	1.05514	0.989793	27.4619	27.4624	100	3	27.5393	27.5469	100	3	110	110	110	68.3	68.3	68.3	213.75	0	323.31	63606000000	2677	27.5101	27.4624	27.4131	27.5469	27.495	27.5761
GL50803_6081	GL50803_6081	GL50803_6081 | organism=Giardia_Assemblage_A_isolate_WB | product=Protein 21.1 | location=GLCHR04:1987258-1990833(+) | length=1191	0.0771751	1.05495	0.219856	24.5287	24.5176	100	3	24.6059	24.6758	100	3	50	50	50	62.6	62.6	62.6	132.44	0	232.78	2635700000	361	24.5176	24.5523	24.5162	24.7991	24.6758	24.3428
GL50803_13667	GL50803_13667	GL50803_13667 | organism=Giardia_Assemblage_A_isolate_WB | product=Notchless | location=GLCHR04:404749-406287(-) | length=512	0.076299	1.05431	0.12671	23.1816	23.0352	100	3	23.2579	23.2224	100	3	4	4	4	11.3	11.3	11.3	56.91	0	6.3193	204700000	31	23.5899	23.0352	22.9198	23.4054	23.2224	23.146
GL50803_15867	GL50803_15867	GL50803_15867 | organism=Giardia_Assemblage_A_isolate_WB | product=GTP-binding protein | location=GLCHR05:1304529-1306334(+) | length=601	0.0762628	1.05428	0.143382	23.7095	23.7471	100	3	23.7858	23.6029	100	3	12	12	12	24	24	24	68.202	0	35.339	538210000	80	23.7889	23.5926	23.7471	23.6029	24.1619	23.5926
GL50803_11950	GL50803_11950	GL50803_11950 | organism=Giardia_Assemblage_A_isolate_WB | product=Ribosomal protein L18 | location=GLCHR04:895590-896129(+) | length=179	0.0762418	1.05427	0.170552	28.8186	28.8329	100	3	28.8949	28.8872	100	3	11	11	11	57.5	57.5	57.5	20.161	0	56.14	15139000000	284	28.8329	28.6729	28.95	28.6413	28.8872	29.1561
GL50803_10708	GL50803_10708	GL50803_10708 | organism=Giardia_Assemblage_A_isolate_WB | product=Hypothetical protein | location=GLCHR04:1805318-1807360(-) | length=680	0.0756334	1.05382	0.484736	26.7553	26.7452	100	3	26.831	26.8532	100	3	20	20	20	43.1	43.1	43.1	74.593	0	224.95	3315600000	303	26.8418	26.7452	26.679	26.902	26.7378	26.8532
GL50803_3341	GL50803_3341	GL50803_3341 | organism=Giardia_Assemblage_A_isolate_WB | product=Hypothetical protein | location=GLCHR05:1903570-1904541(-) | length=323	0.0754808	1.05371	0.126346	22.2254	22.1038	100	3	22.3008	22.2227	100	3	5	5	5	18.9	18.9	18.9	34.754	0	5.377	100460000	26	22.506	22.1038	22.0663	22.6223	22.2227	22.0576
GL50803_114462	GL50803_114462	GL50803_114462 | organism=Giardia_Assemblage_A_isolate_WB | product=Axonemal p66,0 | location=GLCHR03:351832-353490(+) | length=552	0.0754484	1.05369	0.265027	25.0452	24.9971	100	3	25.1206	25.0865	100	3	21	21	21	51.3	51.3	51.3	62.605	0	183.19	3435700000	384	25.2494	24.9971	24.8891	25.1986	25.0865	25.0767
GL50803_14606	GL50803_14606	GL50803_14606 | organism=Giardia_Assemblage_A_isolate_WB | product=Translation initiation factor 6 | location=GLCHR02:1087866-1088606(-) | length=246	0.075374	1.05363	0.7682	25.3087	25.3182	100	3	25.3841	25.3788	100	3	13	13	13	91.5	91.5	91.5	26.813	0	152.53	2493000000	250	25.3594	25.3182	25.2484	25.441	25.3323	25.3788
GL50803_15546	GL50803_15546	GL50803_15546 | organism=Giardia_Assemblage_A_isolate_WB | product=Hypothetical protein | location=GLCHR01:1057491-1058276(-) | length=261	0.0752398	1.05354	0.205069	26.022	26.0094	100	3	26.0972	26.1895	100	3	10	10	10	32.6	32.6	32.6	29.233	0	30.045	1353400000	91	25.9311	26.1255	26.0094	26.1895	25.8405	26.2616
GL50803_16034	GL50803_16034	GL50803_16034 | organism=Giardia_Assemblage_A_isolate_WB | product=Kinase, CAMK CAMKL | location=GLCHR03:195626-196924(-) | length=432	0.0749162	1.0533	0.381301	25.1791	25.1865	100	3	25.254	25.2121	100	3	22	22	22	56.2	56.2	56.2	49.229	0	160.87	2637600000	250	25.2082	25.1425	25.1865	25.4092	25.1407	25.2121
GL50803_16973	GL50803_16973	GL50803_16973 | organism=Giardia_Assemblage_A_isolate_WB | product=Hypothetical protein | location=GLCHR05:2667465-2669027(-) | length=520	0.074508	1.053	0.507316	23.7217	23.6944	100	3	23.7962	23.7525	100	3	15	15	15	41.5	41.5	41.5	59.216	0	60.761	668140000	144	23.6777	23.6944	23.7929	23.7339	23.9022	23.7525
GL50803_16572	GL50803_16572	GL50803_16572 | organism=Giardia_Assemblage_A_isolate_WB | product=N-terminal acetyltransferase complex ARD1 subunit, putative | location=GLCHR05:1695608-1696144(+) | length=178	0.0735639	1.05231	0.300145	23.7839	23.7713	100	3	23.8574	23.8166	100	3	5	5	5	37.1	37.1	37.1	20.745	0	11.929	327990000	32	23.6785	23.9018	23.7713	23.7517	23.8166	24.004
GL50803_5947	GL50803_5947	GL50803_5947 | organism=Giardia_Assemblage_A_isolate_WB | product=Ribosomal protein L35a | location=GLCHR01:635668-636039(+) | length=123	0.0734653	1.05224	0.214052	28.9745	29.03	100	3	29.048	29.12	100	3	8	8	8	68.3	68.3	68.3	13.889	0	41.517	13377000000	315	29.0573	29.03	28.8363	28.8252	29.12	29.1988
GL50803_11897	GL50803_11897;GL50803_112368	GL50803_11897 | organism=Giardia_Assemblage_A_isolate_WB | product=Phosphatidylinositol-4-phosphate 5-kinase, putative | location=GLCHR03:1096160-1097680(-) | length=506	0.072813	1.05177	0.213344	22.6385	22.6335	100	3	22.7113	22.6368	100	3	7	7	7	27.3	27.3	27.3	56.584	0	19.993	195100000	52	22.5821	22.7	22.6335	22.6368	22.5365	22.9608
GL50803_137695	GL50803_137695	GL50803_137695 | organism=Giardia_Assemblage_A_isolate_WB | product=Kinase, CMGC DYRK | location=GLCHR01:164184-166766(-) | length=860	0.0727501	1.05172	0.220818	25.563	25.5765	100	3	25.6358	25.6296	100	3	29	29	29	44.3	44.3	44.3	97.248	0	244.81	4283600000	373	25.4383	25.6742	25.5765	25.8271	25.6296	25.4506
GL50803_102023	GL50803_102023	GL50803_102023 | organism=Giardia_Assemblage_A_isolate_WB | product=Protein 21.1 | location=GLCHR05:4336611-4339124(-) | length=837	0.0725466	1.05157	0.403691	24.7021	24.7174	100	3	24.7747	24.7695	100	3	31	31	31	47	47	47	91.915	0	179.43	3253700000	264	24.7174	24.7905	24.5985	24.8667	24.6879	24.7695
GL50803_19003	GL50803_19003	GL50803_19003 | organism=Giardia_Assemblage_A_isolate_WB | product=Ribosomal protein L24A | location=GLCHR05:4082559-4082867(+) | length=102	0.0719236	1.05112	0.120596	27.7278	27.7424	100	3	27.7997	27.6438	100	3	11	11	11	42.2	42.2	42.2	11.976	0	51.123	6216900000	236	27.5909	27.8502	27.7424	27.551	27.6438	28.2045
GL50803_114829	GL50803_114829	GL50803_114829 | organism=Giardia_Assemblage_A_isolate_WB | product=Hypothetical protein | location=GLCHR05:4147852-4152213(-) | length=1453	0.0717538	1.05099	0.102117	22.5328	22.5184	100	3	22.6046	22.3753	100	3	14	14	14	16.7	16.7	16.7	162.85	0	15.66	242520000	46	22.5184	22.6018	22.4783	22.3345	22.3753	23.104
GL50803_114440	GL50803_114440	GL50803_114440 | organism=Giardia_Assemblage_A_isolate_WB | product=Hypothetical protein | location=GLCHR04:226597-227562(+) | length=321	0.070872	1.05035	0.179899	24.1719	24.1338	100	3	24.2428	24.1601	100	3	6	4	4	24.6	22.1	22.1	35.418	0	4.6478	323990000	23	24.1338	24.2645	24.1175	24.0481	24.5202	24.1601
GL50803_95023	GL50803_95023	GL50803_95023 | organism=Giardia_Assemblage_A_isolate_WB | product=Hypothetical protein | location=GLCHR05:3555229-3558195(-) | length=988	0.0707111	1.05023	0.0572937	19.9701	19.8811	100	3	20.0408	20.1735	100	3	4	4	4	8	8	8	112.21	0	18.301	25468000	26	20.5059	19.5233	19.8811	20.5089	20.1735	19.4401
GL50803_12102	GL50803_12102	GL50803_12102 | organism=Giardia_Assemblage_A_isolate_WB | product=Elongation factor 1-gamma | location=GLCHR04:57528-58736(-) | length=402	0.0707105	1.05023	0.610615	30.1767	30.1719	100	3	30.2474	30.2636	100	3	41	41	41	90	90	90	45.216	0	323.31	73495000000	1130	30.1183	30.2398	30.1719	30.2636	30.304	30.1745
GL50803_3582	GL50803_3582	GL50803_3582 | organism=Giardia_Assemblage_A_isolate_WB | product=Hypothetical protein | location=GLCHR01:196648-197733(+) | length=361	0.0705833	1.05014	0.157022	25.5855	25.5204	100	3	25.6561	25.6907	100	3	12	12	12	56.8	56.8	56.8	40.313	0	171.89	2525400000	244	25.4712	25.7649	25.5204	25.6907	25.8825	25.3951
GL50803_4323	GL50803_4323	GL50803_4323 | organism=Giardia_Assemblage_A_isolate_WB | product=Hypothetical protein | location=GLCHR04:2631061-2632221(+) | length=386	0.0705109	1.05009	0	NaN	NaN	33.3333	1	22.3439	22.3439	66.6667	2	2	2	2	8	8	8	42.342	0	5.6084	30108000	14	NaN	NaN	22.2734	22.1102	22.5776	NaN
GL50803_8826	GL50803_8826	GL50803_8826 | organism=Giardia_Assemblage_A_isolate_WB | product=Glucokinase | location=GLCHR05:1550601-1551632(+) | length=343	0.0692457	1.04917	0.43335	29.4602	29.4743	100	3	29.5294	29.5351	100	3	22	22	22	67.3	67.3	67.3	37.713	0	323.31	54259000000	959	29.4743	29.5369	29.3693	29.5351	29.4438	29.6093
GL50803_16827	GL50803_16827	GL50803_16827 | organism=Giardia_Assemblage_A_isolate_WB | product=Hypothetical protein | location=GLCHR04:15290-16264(+) | length=324	0.069081	1.04905	0.109558	24.0982	24.1004	100	3	24.1673	24.3629	100	3	10	10	10	44.4	44.4	44.4	36.294	0	80.943	719780000	60	24.0845	24.1098	24.1004	24.3629	24.426	23.7129
GL50803_30233	GL50803_30233	GL50803_30233 | organism=Giardia_Assemblage_A_isolate_WB | product=Hypothetical protein | location=GLCHR03:174755-195676(+) | length=6973	0.0688492	1.04888	0.386513	23.1996	23.1858	100	3	23.2685	23.2685	66.6667	2	7	7	7	1.8	1.8	1.8	780.71	0.00065402	2.7013	139300000	13	23.2698	23.1858	23.1432	23.3408	23.1961	NaN
GL50803_6448	GL50803_6448	GL50803_6448 | organism=Giardia_Assemblage_A_isolate_WB | product=Hypothetical protein | location=GLCHR04:571205-571909(+) | length=234	0.0682119	1.04842	0.37526	26	26.0031	100	3	26.0682	26.1228	100	3	7	7	7	39.3	39.3	39.3	26.677	0	9.294	1005600000	35	25.9649	26.0031	26.0319	26.1595	26.1228	25.9223
GL50803_92741	GL50803_92741	GL50803_92741 | organism=Giardia_Assemblage_A_isolate_WB | product=Kinase, CMGC CLK | location=GLCHR05:2313599-2314933(+) | length=444	0.0681578	1.04838	0.375591	24.2034	24.2089	100	3	24.2715	24.3244	100	3	19	19	19	53.6	53.6	53.6	50.877	0	36.693	1262300000	149	24.1524	24.2089	24.2487	24.3588	24.1313	24.3244
GL50803_30476	GL50803_30476	GL50803_30476 | organism=Giardia_Assemblage_A_isolate_WB | product=Long chain fatty acid CoA ligase 4 | location=GLCHR05:4287733-4290147(-) | length=804	0.0677942	1.04811	0.214102	24.2172	24.1938	100	3	24.285	24.2935	100	3	19	14	14	37.2	28.9	28.9	90.188	0	44.18	963140000	102	24.4359	24.0218	24.1938	24.2935	24.2356	24.3258
GL50803_8140	GL50803_8140	GL50803_8140 | organism=Giardia_Assemblage_A_isolate_WB | product=GTP-binding protein ARD-1, putative | location=GLCHR05:3181974-3183173(-) | length=399	0.0677471	1.04808	0.221153	24.4793	24.424	100	3	24.5471	24.5823	100	3	12	12	12	50.4	50.4	50.4	44.403	0	144.65	1358300000	130	24.596	24.418	24.424	24.7074	24.5823	24.3515
GL50803_15251	GL50803_15251	GL50803_15251 | organism=Giardia_Assemblage_A_isolate_WB | product=Hypothetical protein | location=CH991761:243767-244651(+) | length=294	0.0673618	1.0478	0.0996437	25.4567	25.4868	100	3	25.5241	25.3486	100	3	11	11	11	49.3	49.3	49.3	32.493	0	90.176	1786500000	154	25.3127	25.4868	25.5706	25.9807	25.2429	25.3486
GL50803_17626	GL50803_17626	GL50803_17626 | organism=Giardia_Assemblage_A_isolate_WB | product=Hypothetical protein | location=GLCHR03:643305-643919(-) | length=204	0.0673332	1.04778	0.0839293	23.441	23.389	100	3	23.5084	23.3167	100	3	6	6	6	41.2	41.2	41.2	23.891	0	27.435	184150000	31	23.3738	23.389	23.5602	23.1527	24.0556	23.3167
GL50803_6558	GL50803_6558	GL50803_6558 | organism=Giardia_Assemblage_A_isolate_WB | product=hypothetical protein | location=GLCHR05:1669735-1670685(-) | length=316	0.0672766	1.04774	0.170995	23.835	23.8496	100	3	23.9023	23.8781	100	3	14	14	14	57.9	57.9	57.9	35.895	0	22.816	636150000	65	23.5777	24.0777	23.8496	23.857	23.8781	23.9718
GL50803_6564	GL50803_6564	GL50803_6564 | organism=Giardia_Assemblage_A_isolate_WB | product=PcnA | location=GLCHR05:1663069-1663968(-) | length=299	0.0663179	1.04704	0.3331	24.8947	24.8876	100	3	24.961	24.9354	100	3	11	11	11	49.2	49.2	49.2	33.204	0	205.1	1482800000	118	24.8431	24.9534	24.8876	24.9354	24.8448	25.1028
GL50803_9865	GL50803_9865	GL50803_9865 | organism=Giardia_Assemblage_A_isolate_WB | product=Hypothetical protein | location=GLCHR04:861380-864787(-) | length=1135	0.0658506	1.0467	0.191732	23.229	23.2728	100	3	23.2948	23.3104	100	3	15	15	15	20.5	20.5	20.5	126.67	0	52.032	561700000	113	23.0715	23.3426	23.2728	23.3104	23.1083	23.4659
GL50803_16993	GL50803_16993	GL50803_16993 | organism=Giardia_Assemblage_A_isolate_WB | product=FtsJ cell division protein, putative | location=GLCHR05:2477561-2480815(+) | length=1084	0.0658124	1.04667	0.0890704	23.7149	23.6662	100	3	23.7807	23.7826	100	3	23	23	23	33.9	33.9	33.9	122.97	0	110.08	1182000000	169	23.6662	23.911	23.5674	23.3604	23.7826	24.1991
GL50803_103709	GL50803_103709	GL50803_103709 | organism=Giardia_Assemblage_A_isolate_WB | product=Hypothetical protein | location=GLCHR03:1585416-1587962(-) | length=848	0.0655963	1.04652	0.312845	26.3503	26.3597	100	3	26.4159	26.3711	100	3	39	39	39	55.5	55.5	55.5	94.746	0	323.31	6858600000	567	26.2785	26.4128	26.3597	26.3711	26.312	26.5646
GL50803_16818	GL50803_16818	GL50803_16818 | organism=Giardia_Assemblage_A_isolate_WB | product=Glycine-, glutamate-, thienylcyclohexylpiperidine-binding protein | location=GLCHR05:3838197-3841529(+) | length=1110	0.0654678	1.04642	0.239616	23.5523	23.5616	100	3	23.6178	23.5177	100	3	17	17	17	22.3	22.3	22.3	121.83	0	92.291	502960000	95	23.4913	23.604	23.5616	23.8228	23.5128	23.5177
GL50803_92246	GL50803_92246	GL50803_92246 | organism=Giardia_Assemblage_A_isolate_WB | product=Cation-transporting ATPase 2, putative | location=GLCHR02:534350-538450(+) | length=1366	0.065382	1.04636	0.472055	24.7112	24.6934	100	3	24.7766	24.7838	100	3	42	42	42	43.8	43.8	43.8	151.94	0	241.83	3050700000	412	24.7671	24.6934	24.6731	24.7838	24.8642	24.6817
GL50803_39771;GL50803_3977	GL50803_39771;GL50803_3977	GL50803_39771 | organism=Giardia_Assemblage_A_isolate_WB | product=G2 mitotic specific cyclin B| G2 mitotic specific cyclin B;GL50803_3977 | organism=Giardia_Assemblage_A_isolate_WB | product=G2/mitotic-specific cyclin B | location=GLCHR02:1022093-1023118(	0.0649071	1.04602	0.264622	24.7232	24.7335	100	3	24.7881	24.8267	100	3	10	10	10	42.5	42.5	42.5	39.543	0	165.73	1396400000	183	24.7335	24.8008	24.6352	24.6248	24.8267	24.9127
GL50803_2013061463	GL50803_2013061463	GL50803_2013061463 | organism=crap | product=crap_CATD_HUMAN|	0.0646397	1.04582	0.0679889	23.2546	23.2546	66.6667	2	23.3193	23.2548	100	3	4	4	4	13.8	13.8	13.8	44.552	0	6.0264	83085000	20	22.8614	NaN	23.6479	23.1715	23.2548	23.5316
GL50803_1345	GL50803_1345	GL50803_1345 | organism=Giardia_Assemblage_A_isolate_WB | product=Ribosomal protein L10a | location=GLCHR05:3788386-3789051(-) | length=221	0.0629565	1.0446	0.190684	29.1287	29.1906	100	3	29.1917	29.2913	100	3	17	17	17	67	67	67	24.997	0	323.31	27632000000	477	29.1906	28.9912	29.2044	29.2913	28.9798	29.304
GL50803_98056	GL50803_98056	GL50803_98056 | organism=Giardia_Assemblage_A_isolate_WB | product=Ribosomal protein L17 | location=GLCHR05:3739089-3739583(+) | length=164	0.0627734	1.04447	0.157044	28.8744	28.8586	100	3	28.9372	28.8674	100	3	11	11	11	43.3	43.3	43.3	18.68	0	144.71	17100000000	335	28.7524	29.0122	28.8586	28.8674	28.7563	29.1877
GL50803_17056	GL50803_17056	GL50803_17056 | organism=Giardia_Assemblage_A_isolate_WB | product=Ribosomal protein L9 | location=GLCHR05:1003973-1004530(-) | length=185	0.0627162	1.04443	0.30107	28.3197	28.317	100	3	28.3825	28.4391	100	3	14	14	14	78.9	78.9	78.9	20.855	0	180.17	20380000000	406	28.317	28.2788	28.3634	28.2226	28.4391	28.4857
GL50803_17264	GL50803_17264	GL50803_17264 | organism=Giardia_Assemblage_A_isolate_WB | product=Kinesin like protein | location=GLCHR01:816079-818469(-) | length=796	0.0624714	1.04425	0.269001	23.5114	23.4811	100	3	23.5738	23.5789	100	3	18	18	18	33.5	33.5	33.5	87.974	0	48.903	591790000	93	23.4811	23.4623	23.5907	23.4261	23.7165	23.5789
GL50803_9098	GL50803_9098	GL50803_9098 | organism=Giardia_Assemblage_A_isolate_WB | product=Hypothetical protein | location=GLCHR02:960299-961696(+) | length=465	0.0622845	1.04412	0.139919	24.2074	24.3234	100	3	24.2697	24.226	100	3	11	11	11	31.8	31.8	31.8	52.342	0	146.7	1064100000	149	24.3234	24.3773	23.9216	24.4257	24.1575	24.226
GL50803_38275	GL50803_38275	GL50803_38275 | organism=Giardia_Assemblage_A_isolate_WB | product=Hypothetical protein | location=GLCHR03:1665574-1667493(-) | length=639	0.0615838	1.04361	0	22.5511	22.5705	100	3	NaN	NaN	33.3333	1	9	9	9	23	23	23	70.454	0	55.405	151890000	32	22.6498	22.433	22.5705	22.6127	NaN	NaN
GL50803_9788	GL50803_9788	GL50803_9788 | organism=Giardia_Assemblage_A_isolate_WB | product=Hypothetical protein | location=GLCHR04:26200-27495(+) | length=431	0.0615095	1.04356	0.299912	22.1691	22.1824	100	3	22.2307	22.2809	100	3	4	4	4	10.4	10.4	10.4	47.449	0	22.142	90337000	25	22.0501	22.275	22.1824	22.2839	22.1271	22.2809
GL50803_16322	GL50803_16322	GL50803_16322 | organism=Giardia_Assemblage_A_isolate_WB | product=Neurogenic locus Notch protein precursor | location=GLCHR05:3220941-3222719(-) | length=592	0.0610873	1.04325	0.237086	27.4592	27.4617	100	3	27.5203	27.5861	100	3	9	9	9	28.7	28.7	28.7	63.07	0	140.79	3308600000	190	27.5649	27.3509	27.4617	27.5861	27.6144	27.3603
GL50803_8627	GL50803_8627	GL50803_8627 | organism=Giardia_Assemblage_A_isolate_WB | product=Hypothetical protein | location=GLCHR01:242803-243576(-) | length=257	0.0607281	1.04299	0.0790563	24.3077	24.3077	66.6667	2	24.3684	24.5191	100	3	2	2	2	11.3	11.3	11.3	26.766	0	7.2417	259460000	16	NaN	24.0966	24.5188	24.548	24.5191	24.0382
GL50803_40067	GL50803_40067	GL50803_40067 | organism=Giardia_Assemblage_A_isolate_WB | product=Hypothetical protein | location=GLCHR04:434086-435549(-) | length=487	0.0601934	1.04261	0.456802	25.4165	25.4548	100	3	25.4767	25.5139	100	3	19	19	19	51.3	51.3	51.3	54.962	0	47.373	2618000000	175	25.3368	25.4579	25.4548	25.3957	25.5139	25.5204
GL50803_11961	GL50803_11961	GL50803_11961 | organism=Giardia_Assemblage_A_isolate_WB | product=Hypothetical protein | location=GLCHR04:910541-911011(-) | length=156	0.0592283	1.04191	0.397445	22.5834	22.5857	100	3	22.6426	22.6626	100	3	4	4	4	45.5	45.5	45.5	17.283	0	9.9824	147050000	30	22.6807	22.5857	22.4838	22.6764	22.5889	22.6626
GL50803_8782	GL50803_8782	GL50803_8782 | organism=Giardia_Assemblage_A_isolate_WB | product=Protein required for cell viability | location=GLCHR05:1934465-1936174(+) | length=569	0.0591888	1.04188	0.087477	22.9066	22.9339	100	3	22.9658	22.8418	100	3	13	13	13	30.8	30.8	30.8	64.22	0	29.116	252180000	60	23.1835	22.9339	22.6023	23.3047	22.7509	22.8418
GL50803_9782	GL50803_9782	GL50803_9782 | organism=Giardia_Assemblage_A_isolate_WB | product=Hypothetical protein | location=GLCHR04:24158-24925(-) | length=255	0.0590127	1.04175	0.0955922	23.1977	23.2068	100	3	23.2567	23.2178	100	3	8	8	8	37.3	37.3	37.3	29.83	0	43.239	300110000	64	22.8404	23.2068	23.5458	23.1327	23.4196	23.2178
GL50803_14604	GL50803_14604	GL50803_14604 | organism=Giardia_Assemblage_A_isolate_WB | product=Nucleotide-binding protein 1 | location=GLCHR03:1618767-1620005(+) | length=412	0.0584259	1.04133	0.0680125	23.6729	23.5795	100	3	23.7313	23.9093	100	3	9	9	9	42.7	42.7	42.7	45.18	0	18.541	482340000	84	23.8788	23.5605	23.5795	23.9093	24.1052	23.1795
GL50803_137684	GL50803_137684	GL50803_137684 | organism=Giardia_Assemblage_A_isolate_WB | product=Hypothetical protein | location=GLCHR05:3608004-3612014(-) | length=1336	0.0570456	1.04033	0.0778994	24.0449	24.0895	100	3	24.1019	24.2351	100	3	39	39	39	42.9	42.9	42.9	147.88	0	198.75	2406500000	259	23.9546	24.0895	24.0906	24.4598	24.2351	23.6109
GL50803_8820	GL50803_8820	GL50803_8820 | organism=Giardia_Assemblage_A_isolate_WB | product=Spindle pole protein, putative | location=GLCHR05:1543866-1546964(-) | length=1032	0.0569725	1.04028	0.102761	22.0401	22.0401	66.6667	2	22.0971	22.0971	66.6667	2	7	7	7	11.2	11.2	11.2	112.85	0	8.6357	68159000	16	22.0134	NaN	22.0668	21.9121	22.2821	NaN
GL50803_3414	GL50803_3414	GL50803_3414 | organism=Giardia_Assemblage_A_isolate_WB | product=5-AMP-activated protein kinase, gamma-1 subunit | location=GLCHR03:1063273-1064337(+) | length=354	0.0568523	1.04019	0.366456	24.2592	24.3103	100	3	24.316	24.3117	100	3	11	11	11	52.5	52.5	52.5	39.63	0	41.323	967960000	87	24.3336	24.1337	24.3103	24.3117	24.3436	24.2928
GL50803_11755	GL50803_11755	GL50803_11755 | organism=Giardia_Assemblage_A_isolate_WB | product=Hypothetical protein | location=GLCHR02:1131140-1131922(+) | length=260	0.0563679	1.03984	0.0389183	23.3724	23.5548	100	3	23.4288	23.1464	100	3	8	8	8	33.8	33.8	33.8	30.123	0	14.794	365890000	66	22.7037	23.8586	23.5548	23.0153	23.1464	24.1246
GL50803_15495	GL50803_15495	GL50803_15495 | organism=Giardia_Assemblage_A_isolate_WB | product=Hypothetical protein | location=GLCHR02:1132429-1135044(-) | length=871	0.0555897	1.03928	0.640792	25.2088	25.2276	100	3	25.2644	25.2429	100	3	28	28	28	38.7	38.7	38.7	98.487	0	100.93	2651100000	261	25.2276	25.2437	25.1551	25.3201	25.2429	25.2302
GL50803_15035	GL50803_15035	GL50803_15035 | organism=Giardia_Assemblage_A_isolate_WB | product=Kinase, NEK-like | location=GLCHR04:9385-10986(+) | length=533	0.0554307	1.03917	0.191755	24.8946	24.9504	100	3	24.95	24.9938	100	3	20	20	20	53.5	53.5	53.5	59.21	0	259.31	2593800000	254	25.0232	24.9504	24.7102	25.0206	24.9938	24.8358
GL50803_16953	GL50803_16953	GL50803_16953 | organism=Giardia_Assemblage_A_isolate_WB | product=Flap structure-specific endonuclease | location=GLCHR05:1907744-1908829(+) | length=361	0.0553519	1.03911	0.0847237	22.6878	22.7707	100	3	22.7432	22.8602	100	3	6	6	6	27.7	27.7	27.7	40.03	0	38.974	156600000	32	22.8577	22.7707	22.435	22.3674	22.8602	23.0019
GL50803_25035	GL50803_25035	GL50803_25035 | organism=Giardia_Assemblage_A_isolate_WB | product=Protein tyrosine phosphatase | location=GLCHR02:1072466-1074292(-) | length=608	0.0552673	1.03905	0.159254	24.2409	24.1715	100	3	24.2961	24.2385	100	3	13	13	13	32.7	32.7	32.7	68.886	0	155.58	924060000	131	24.1715	24.1514	24.3997	24.2385	24.4962	24.1537
GL50803_2101	GL50803_2101	GL50803_2101 | organism=Giardia_Assemblage_A_isolate_WB | product=Cytidine deaminase | location=GLCHR01:1154613-1155017(+) | length=134	0.0549494	1.03882	0.330693	28.3844	28.3235	100	3	28.4393	28.4385	100	3	7	7	7	54.5	54.5	54.5	14.386	0	82.003	8270900000	171	28.3235	28.3229	28.5067	28.3865	28.4385	28.493
GL50803_11867	GL50803_11867	GL50803_11867 | organism=Giardia_Assemblage_A_isolate_WB | product=Coiled-coil protein | location=GLCHR01:564483-565679(+) | length=398	0.0547708	1.03869	0.10524	25.2437	25.3845	100	3	25.2984	25.3122	100	3	20	20	20	49.7	49.7	49.7	47.841	0	180.27	2517500000	227	25.3845	25.4482	24.8983	25.4137	25.1694	25.3122
GL50803_14921	GL50803_14921	GL50803_14921 | organism=Giardia_Assemblage_A_isolate_WB | product=Hypothetical protein | location=GLCHR05:2413100-2414596(+) | length=498	0.0547085	1.03865	0.342012	25.4798	25.4422	100	3	25.5345	25.496	100	3	30	30	30	77.5	77.5	77.5	54.843	0	323.31	5187700000	349	25.428	25.5692	25.4422	25.6311	25.4764	25.496
GL50803_112489	GL50803_112489	GL50803_112489 | organism=Giardia_Assemblage_A_isolate_WB | product=Hypothetical protein | location=GLCHR05:4311001-4314705(+) | length=1234	0.0542545	1.03832	0.116057	23.8214	23.9034	100	3	23.8757	23.8777	100	3	17	17	17	21.9	21.9	21.9	133.56	0	84.983	601210000	112	23.9034	24.0098	23.551	23.7045	23.8777	24.0448
GL50803_11044	GL50803_11044	GL50803_11044 | organism=Giardia_Assemblage_A_isolate_WB | product=Mob1-like protein | location=GLCHR03:1152061-1152696(+) | length=211	0.0541312	1.03823	0.306943	23.9947	23.9396	100	3	24.0489	24.0127	100	3	4	4	4	21.8	21.8	21.8	24.491	0	134.57	396230000	40	23.9396	23.9351	24.1096	24.0127	24.1349	23.9989
GL50803_10367	GL50803_10367	GL50803_10367 | organism=Giardia_Assemblage_A_isolate_WB | product=Ribosomal protein S24 | location=GLCHR04:1129929-1130327(+) | length=132	0.0534274	1.03773	0.0977496	28.554	28.5669	100	3	28.6075	28.7479	100	3	6	6	6	53	53	53	14.843	0	155.15	14803000000	268	28.3652	28.5669	28.73	28.7957	28.2787	28.7479
GL50803_96878	GL50803_96878	GL50803_96878 | organism=Giardia_Assemblage_A_isolate_WB | product=Kinase, NEK-like | location=GLCHR04:2622737-2625736(-) | length=999	0.0533028	1.03764	0.124694	22.9219	22.948	100	3	22.9752	23.0131	100	3	11	11	11	18.5	18.5	18.5	108.79	0	19.213	232360000	70	22.948	23.0704	22.7471	22.7425	23.0131	23.17
GL50803_13262	GL50803_13262	GL50803_13262 | organism=Giardia_Assemblage_A_isolate_WB | product=Hypothetical protein | location=GLCHR04:2058966-2059970(-) | length=334	0.0523275	1.03694	0.0730888	22.4418	22.4138	100	3	22.4941	22.6222	100	3	9	9	9	38	38	38	37.342	0	24.326	261390000	77	22.4138	22.4004	22.5112	22.8463	22.6222	22.0139
GL50803_14868	GL50803_14868	GL50803_14868 | organism=Giardia_Assemblage_A_isolate_WB | product=Hypothetical protein | location=GLCHR05:2799375-2800898(+) | length=507	0.0520624	1.03675	0.066405	24.1806	24.3008	100	3	24.2327	24.1413	100	3	10	10	10	36.5	36.5	36.5	54.944	0	117.73	863720000	126	24.4123	24.3008	23.8288	24.6276	23.9292	24.1413
GL50803_15215	GL50803_15215	GL50803_15215 | organism=Giardia_Assemblage_A_isolate_WB | product=Phosphatase | location=GLCHR01:1234177-1235109(-) | length=310	0.0512263	1.03615	0.60951	26.1705	26.1432	100	3	26.2218	26.2011	100	3	19	18	18	81.3	78.1	78.1	35.321	0	110.53	5822900000	330	26.1418	26.2266	26.1432	26.2011	26.2719	26.1923
GL50803_17583	GL50803_17583	GL50803_17583 | organism=Giardia_Assemblage_A_isolate_WB | product=Hypothetical protein | location=GLCHR04:836997-837752(-) | length=251	0.0494709	1.03489	0.253102	24.1548	24.1181	100	3	24.2043	24.2399	100	3	10	10	10	51.4	51.4	51.4	27.734	0	55.481	719390000	102	24.1093	24.1181	24.2369	24.2399	24.2961	24.0768
GL50803_103855	GL50803_103855	GL50803_103855 | organism=Giardia_Assemblage_A_isolate_WB | product=Vacuolar protein sorting 29 | location=GLCHR02:1060512-1061870(+) | length=452	0.0494658	1.03488	0.248912	26.1241	26.0987	100	3	26.1736	26.1183	100	3	14	14	14	50	50	50	48.282	0	224.93	4917200000	352	26.2095	26.0987	26.0641	26.3038	26.0986	26.1183
GL50803_16111	GL50803_16111	GL50803_16111 | organism=Giardia_Assemblage_A_isolate_WB | product=HSP70 subfamily B suppressor 1 | location=GLCHR04:1651510-1653372(-) | length=620	0.0494378	1.03486	0.128009	23.4203	23.4296	100	3	23.4698	23.4031	100	3	8	8	8	20	20	20	68.026	0	41.469	480090000	54	23.5029	23.3286	23.4296	23.4031	23.7249	23.2812
GL50803_10091	GL50803_10091	GL50803_10091 | organism=Giardia_Assemblage_A_isolate_WB | product=Ribosomal protein L23 | location=GLCHR05:1285238-1285666(-) | length=142	0.0492967	1.03476	0.203688	27.8574	27.8514	100	3	27.9067	27.9334	100	3	11	11	11	66.2	66.2	66.2	15.422	0	56.008	8532900000	328	27.8514	27.8736	27.8471	27.7338	27.9334	28.0528
GL50803_2013061481	GL50803_2013061481	GL50803_2013061481 | organism=crap | product=crap_LYSC_HUMAN|	0.0492725	1.03474	0	NaN	NaN	33.3333	1	NaN	NaN	33.3333	1	2	2	2	27	27	27	16.537	0	31.526	92969000	13	23.1117	NaN	NaN	NaN	NaN	23.161
GL50803_16587	GL50803_16587	GL50803_16587 | organism=Giardia_Assemblage_A_isolate_WB | product=Kinase | location=GLCHR01:338287-339210(-) | length=307	0.0490437	1.03458	0.103663	21.2171	21.2171	66.6667	2	21.2661	21.1582	100	3	5	5	5	31.6	31.6	31.6	34.107	0	10.03	50275000	17	NaN	21.3312	21.103	21.488	21.1582	21.1522
GL50803_27614	GL50803_27614	GL50803_27614 | organism=Giardia_Assemblage_A_isolate_WB | product=Ribose 5-phosphate isomerase | location=GLCHR03:1049016-1049453(-) | length=145	0.0490322	1.03457	0.118138	25.2645	25.3041	100	3	25.3135	25.3435	100	3	6	6	6	52.4	52.4	52.4	15.349	0	55.237	1057400000	110	25.3041	25.3889	25.1005	25.5126	25.0844	25.3435
GL50803_14916	GL50803_14916	GL50803_14916 | organism=Giardia_Assemblage_A_isolate_WB | product=Kinase, NEK | location=GLCHR04:271008-273338(+) | length=776	0.0489655	1.03452	0.105031	22.2221	22.363	100	3	22.271	22.3495	100	3	6	6	6	13.7	13.7	13.7	86.698	0	18.926	121730000	25	22.3778	21.9254	22.363	22.3495	22.1135	22.3501
GL50803_2014	GL50803_2014	GL50803_2014 | organism=Giardia_Assemblage_A_isolate_WB | product=Hypothetical protein | location=GLCHR01:1151430-1152563(-) | length=377	0.0488793	1.03446	0.0504954	22.2605	22.223	100	3	22.3094	22.3094	66.6667	2	2	2	2	7.7	7.7	7.7	41.612	0	4.2254	68816000	19	22.5259	22.0326	22.223	21.9501	22.6686	NaN
GL50803_10038	GL50803_10038	GL50803_10038 | organism=Giardia_Assemblage_A_isolate_WB | product=Alpha-18 giardin | location=GLCHR05:1188239-1189099(+) | length=286	0.0476964	1.03361	0.201999	25.2655	25.243	100	3	25.3132	25.2918	100	3	13	13	13	58.4	58.4	58.4	32.335	0	87.829	2186200000	193	25.2329	25.243	25.3207	25.473	25.1749	25.2918
GL50803_1300	GL50803_1300	GL50803_1300 | organism=Giardia_Assemblage_A_isolate_WB | product=Hypothetical protein | location=GLCHR05:1858114-1858917(-) | length=267	0.0472148	1.03327	0.0554101	24.5774	24.6716	100	3	24.6246	24.6246	66.6667	2	5	5	5	22.8	22.8	22.8	30.3	0	11.847	317490000	38	24.3218	24.6716	24.7388	24.9396	24.3097	NaN
GL50803_1770	GL50803_1770	GL50803_1770 | organism=Giardia_Assemblage_A_isolate_WB | product=DRL1 protein | location=GLCHR04:164817-165701(+) | length=294	0.0471738	1.03324	0.0463777	22.7226	22.747	100	3	22.7697	22.9574	100	3	5	5	5	30.3	30.3	30.3	32.258	0	104.42	183890000	27	22.9293	22.4914	22.747	22.1388	23.213	22.9574
GL50803_91451	GL50803_91451	GL50803_91451 | organism=Giardia_Assemblage_A_isolate_WB | product=Kinase, NEK | location=GLCHR02:733935-736187(+) | length=750	0.047135	1.03321	0.0698416	22.6145	22.5182	100	3	22.6616	22.5662	100	3	12	12	12	22.8	22.8	22.8	84.395	0	54.136	258320000	67	22.4294	22.8959	22.5182	22.5662	22.3948	23.0239
GL50803_101501	GL50803_101501	GL50803_101501 | organism=Giardia_Assemblage_A_isolate_WB | product=Seryl-tRNA synthetase | location=GLCHR03:1191832-1193205(-) | length=457	0.047121	1.0332	0.332782	26.2986	26.3359	100	3	26.3457	26.3391	100	3	28	28	27	73.7	73.7	70.7	51.756	0	323.31	7913500000	506	26.3595	26.3359	26.2002	26.4019	26.2961	26.3391
GL50803_8243	GL50803_8243	GL50803_8243 | organism=Giardia_Assemblage_A_isolate_WB | product=Hypothetical protein | location=GLCHR01:1408287-1410311(+) | length=674	0.0466855	1.03289	0.0676994	24.9606	24.9742	100	3	25.0073	25.1398	100	3	17	17	17	39.5	39.5	39.5	75.917	0	39.327	986710000	98	24.7536	24.9742	25.1541	25.2881	25.1398	24.5941
GL50803_10428	GL50803_10428	GL50803_10428 | organism=Giardia_Assemblage_A_isolate_WB | product=Ribosomal protein L10 | location=GLCHR04:1363733-1364365(-) | length=210	0.0465686	1.03281	0.0601548	29.0041	28.9618	100	3	29.0507	28.8183	100	3	17	17	17	54.8	54.8	54.8	24.233	0	166.23	19306000000	327	28.9571	29.0935	28.9618	28.7552	28.8183	29.5786
GL50803_103164	GL50803_103164	GL50803_103164 | organism=Giardia_Assemblage_A_isolate_WB | product=H-SHIPPO 1 | location=GLCHR05:1721322-1722533(+) | length=403	0.0460129	1.03241	0.231174	24.0754	24.0298	100	3	24.1214	24.1575	100	3	16	16	16	69.5	69.5	69.5	42.744	0	65.131	1102400000	148	24.0298	24.1717	24.0247	24.1575	24.0017	24.2051
GL50803_16230	GL50803_16230	GL50803_16230 | organism=Giardia_Assemblage_A_isolate_WB | product=Hypothetical protein | location=GLCHR03:407055-409724(-) | length=889	0.045531	1.03206	0.157631	24.0149	24.059	100	3	24.0604	24.0245	100	3	18	18	18	27.7	27.7	27.7	99.647	0	137.15	944580000	139	23.8329	24.059	24.1528	23.9939	24.0245	24.1628
GL50803_16471	GL50803_16471	GL50803_16471 | organism=Giardia_Assemblage_A_isolate_WB | product=hypothetical protein | location=GLCHR05:2325824-2328193(+) | length=789	0.0447909	1.03153	0.196026	24.4074	24.4351	100	3	24.4522	24.5218	100	3	25	25	25	48.2	48.2	48.2	87.332	0	97.008	1244300000	148	24.4428	24.3442	24.4351	24.5457	24.5218	24.289
GL50803_16368	GL50803_16368	GL50803_16368 | organism=Giardia_Assemblage_A_isolate_WB | product=Ribosomal protein L31B | location=GLCHR04:1496805-1497125(+) | length=106	0.0446669	1.03145	0.164804	28.8455	28.8882	100	3	28.8902	28.8319	100	3	9	9	9	51.9	51.9	51.9	12.158	0	71.377	16197000000	259	28.6887	28.9596	28.8882	28.8245	28.8319	29.0141
GL50803_8037	GL50803_8037	GL50803_8037 | organism=Giardia_Assemblage_A_isolate_WB | product=Kinase, CMGC CDK | location=GLCHR05:823837-824763(-) | length=308	0.0444819	1.03131	0.288074	25.4536	25.4353	100	3	25.4981	25.4636	100	3	13	13	13	61.4	61.4	61.4	35.237	0	55.835	2475900000	199	25.5389	25.3865	25.4353	25.584	25.4466	25.4636
GL50803_9506	GL50803_9506	GL50803_9506 | organism=Giardia_Assemblage_A_isolate_WB | product=Hypothetical protein | location=GLCHR02:1404324-1404974(+) | length=216	0.0441952	1.03111	0.0911905	21.9768	21.9768	66.6667	2	22.021	22.021	66.6667	2	3	3	3	13.9	13.9	13.9	24.93	0	2.9655	47731000	7	NaN	21.8642	22.0895	21.9046	22.1375	NaN
GL50803_5883	GL50803_5883	GL50803_5883 | organism=Giardia_Assemblage_A_isolate_WB | product=Hypothetical protein | location=GLCHR01:931872-933560(+) | length=562	0.0434577	1.03058	0.0835326	28.3732	28.3372	100	3	28.4167	28.5867	100	3	38	38	38	58.4	58.4	58.4	62.563	0	323.31	35704000000	862	28.3372	28.4888	28.2936	28.5954	28.5867	28.0679
GL50803_7233	GL50803_7233	GL50803_7233 | organism=Giardia_Assemblage_A_isolate_WB | product=Hypothetical protein | location=GLCHR05:3252860-3254158(-) | length=432	0.0430597	1.0303	0.118123	23.0685	23.0396	100	3	23.1116	23.1083	100	3	14	14	14	44.9	44.9	44.9	47.154	0	63.526	581070000	78	23.159	23.0396	23.007	23.3287	23.1083	22.8977
GL50803_6148	GL50803_6148	GL50803_6148 | organism=Giardia_Assemblage_A_isolate_WB | product=Alanyl dipeptidyl peptidase | location=GLCHR01:375374-377659(+) | length=761	0.0421766	1.02967	0.198573	24.9976	25.0115	100	3	25.0398	25.0416	100	3	17	17	17	40.9	40.9	40.9	87.647	0	113.57	1867200000	200	25.1255	25.0115	24.8559	25.0803	24.9975	25.0416
GL50803_17347	GL50803_17347	GL50803_17347 | organism=Giardia_Assemblage_A_isolate_WB | product=Hypothetical protein | location=GLCHR01:626111-626731(-) | length=206	0.0421162	1.02962	0.0544857	22.315	22.4188	100	3	22.3571	22.3516	100	3	6	6	6	41.3	41.3	41.3	23.219	0	42.147	266620000	60	22.4925	22.0336	22.4188	22.7501	22.3516	21.9695
GL50803_7850	GL50803_7850	GL50803_7850 | organism=Giardia_Assemblage_A_isolate_WB | product=Sgt1-like protein | location=GLCHR04:936439-936945(-) | length=168	0.0419648	1.02951	0.094985	22.795	22.8003	100	3	22.8369	22.8369	66.6667	2	2	2	2	26.8	26.8	26.8	18.363	0	18.9	94495000	34	22.9744	22.6102	22.8003	22.9358	22.738	NaN
GL50803_32730	GL50803_32730	GL50803_32730 | organism=Giardia_Assemblage_A_isolate_WB | product=Hypothetical protein | location=GLCHR05:1589924-1594951(+) | length=1675	0.0417531	1.02936	0.239506	24.4576	24.4601	100	3	24.4994	24.5048	100	3	33	33	33	30.7	30.7	30.7	187.85	0	114.29	2346000000	263	24.5577	24.4601	24.355	24.5048	24.4345	24.5587
GL50803_12885	GL50803_12885	GL50803_12885 | organism=Giardia_Assemblage_A_isolate_WB | product=Hypothetical protein | location=GLCHR04:2705620-2706816(-) | length=398	0.0414257	1.02913	0.0632574	26.3932	26.3695	100	3	26.4346	26.5845	100	3	16	16	16	51.3	51.3	51.3	42.622	0	108.59	3743100000	235	26.2672	26.3695	26.5428	26.5845	26.7049	26.0144
GL50803_96018	GL50803_96018	GL50803_96018 | organism=Giardia_Assemblage_A_isolate_WB | product=Spindle pole protein, putative | location=GLCHR03:98358-102257(-) | length=1299	0.0406577	1.02858	0.0609945	20.6569	20.5457	100	3	20.6975	20.7531	100	3	6	6	6	6.3	6.3	6.3	143.95	0	8.6623	25428000	18	20.4249	21.0001	20.5457	20.7531	20.9269	20.4127
GL50803_38519	GL50803_38519	GL50803_38519 | organism=Giardia_Assemblage_A_isolate_WB | product=Hypothetical protein | location=GLCHR04:1934994-1936838(-) | length=614	0.040425	1.02842	0.108769	21.0052	21.0931	100	3	21.0456	21.0456	66.6667	2	4	4	4	9.9	9.9	9.9	69.863	0	7.6295	23749000	18	20.8111	21.0931	21.1113	20.9933	21.098	NaN
GL50803_31339	GL50803_31339	GL50803_31339 | organism=Giardia_Assemblage_A_isolate_WB | product=Hypothetical protein | location=GLCHR03:1479939-1480478(-) | length=179	0.0403474	1.02836	0.12041	23.2596	23.2663	100	3	23.2999	23.2829	100	3	5	5	5	26.8	26.8	26.8	20.7	0	89.724	247120000	21	23.2663	23.4524	23.0601	23.2829	23.3864	23.2304
GL50803_4690	GL50803_4690	GL50803_4690 | organism=Giardia_Assemblage_A_isolate_WB | product=Hypothetical protein | location=GLCHR04:2210609-2211184(-) | length=191	0.0401065	1.02819	0.0548958	24.1571	24.1376	100	3	24.1972	24.0785	100	3	8	8	8	57.6	57.6	57.6	21.24	0	11.995	575330000	59	24.1376	24.4028	23.9308	23.9044	24.0785	24.6086
GL50803_91398	GL50803_91398	GL50803_91398 | organism=Giardia_Assemblage_A_isolate_WB | product=Eukaryotic translation initiation factor 2 beta subunit | location=GLCHR05:1410138-1411130(+) | length=330	0.0400556	1.02815	0.0578039	24.8484	24.8088	100	3	24.8884	25.1115	100	3	13	13	13	56.4	56.4	56.4	37.168	0	149.12	1680200000	211	24.7673	24.8088	24.969	25.1285	25.1115	24.4252
GL50803_8903	GL50803_8903	GL50803_8903 | organism=Giardia_Assemblage_A_isolate_WB | product=Copine I | location=GLCHR01:439336-440100(+) | length=254	0.0395578	1.0278	0.0669736	25.4752	25.6432	100	3	25.5147	25.5583	100	3	11	11	11	55.5	55.5	55.5	29.144	0	149.21	2344200000	211	25.6432	25.7031	25.0792	25.4067	25.5791	25.5583
GL50803_12091	GL50803_12091	GL50803_12091 | organism=Giardia_Assemblage_A_isolate_WB | product=Macrophage migration inhibitory factor | location=GLCHR04:74459-74803(-) | length=114	0.0390224	1.02742	0.192213	26.7033	26.7247	100	3	26.7424	26.7158	100	3	8	8	8	94.7	94.7	94.7	12.368	0	117.17	3694600000	171	26.7743	26.611	26.7247	26.6525	26.8588	26.7158
GL50803_16900	GL50803_16900	GL50803_16900 | organism=Giardia_Assemblage_A_isolate_WB | product=Collagen alpha 1 chain precursor | location=GLCHR03:208760-210355(-) | length=531	0.0386117	1.02712	0.0189091	22.584	22.3952	100	3	22.6226	22.5938	100	3	8	8	8	21.3	21.3	21.3	59.329	0	14.705	209910000	40	23.6682	21.6887	22.3952	22.023	22.5938	23.2512
GL50803_22587	GL50803_22587	GL50803_22587 | organism=Giardia_Assemblage_A_isolate_WB | product=Hypothetical protein | location=GLCHR02:1129077-1131101(-) | length=674	0.0383803	1.02696	0.0922469	23.2524	23.2674	100	3	23.2908	23.2681	100	3	12	12	12	23	23	23	75.043	0	25.287	553400000	107	23.3181	23.2674	23.1717	23.2681	23.0569	23.5473
[truncated: 1,661 more rows]
