# Supplementary material for: Mlf mediates proteotoxic response via formation of cellular foci for protein folding and degradation in Giardia
Source: PLoS Pathog. 2024 Oct 21;20(10):e1012617. doi: 10.1371/journal.ppat.1012617 (PMC11527388; doi:10.1371/journal.ppat.1012617)
Supplement: S3 Table — In the GiMlf-V5 line there were 11 other significantly upregulated proteins and six significantly downregulated proteins, out of which ten and five, respectively, were placed within functional groups. The functional group is indicated by color-coded Majority protein IDs (the colors of each functional group is indicated in the legend). The significance of results was determined by two-sample test with permutation-based FDR with the value set at 0.05. n = 3. (XLSX) [file ppat.1012617.s013.xlsx]

## Sheet: Sheet1
						QUANTIFICATION AND STATISTICS												QC parameters of identification									Samples data binary logarithm				HHPRED PREDICTION
Majority protein IDs	Protein IDs	Fasta headers	Student's T-test Difference 16424-V5C_pTGempty	16424-V5C_pTGempty fold change	-Log Student's T-test p-value 16424-V5C_pTGempty	Mean pTGempty	Mediane pTGempty	% of valid values pTGempty	Number of valid values pTGempty	Mean 16424-V5C	Mediane 16424-V5C	% of valid values 16424-V5C	Number of valid values 16424-V5C	Peptides	Razor + unique peptides	Unique peptides	Sequence coverage [%]	Unique + razor sequence coverage [%]	Unique sequence coverage [%]	Mol, weight [kDa]	Q-value	Score	Intensity	MS/MS count	LFQ intensity 7	LFQ intensity 8	LFQ intensity 9	LFQ intensity 10	LFQ intensity 11	LFQ intensity 12	Hhpred	Probabbility	E-value
GL50803_10051	GL50803_10051	GL50803_10051 | organism=Giardia_Assemblage_A_isolate_WB | product=hypothetical protein | location=GLCHR05:4397437-4399323(-) | length=628	NaN	NaN	NaN	NaN	NaN	0	0	NaN	NaN	0	0	3	3	3	6.4	6.4	6.4	68.291	0	3.6172	49413000	7	NaN	NaN	NaN	NaN	NaN	NaN
GL50803_103606	GL50803_103606	GL50803_103606 | organism=Giardia_Assemblage_A_isolate_WB | product=Hypothetical protein | location=GLCHR04:738911-742417(+) | length=1168	NaN	NaN	0	NaN	NaN	33.3333	1	NaN	NaN	0	0	6	6	6	8.2	8.2	8.2	130.26	0	7.8795	37007000	8	21.7399	NaN	NaN	NaN	NaN	NaN
GL50803_112432;GL50803_137715	GL50803_112432;GL50803_137715	GL50803_112432 | organism=Giardia_Assemblage_A_isolate_WB | product=High cysteine membrane protein Group 5 | location=GLCHR04:682324-684303(-) | length=659;GL50803_137715 | organism=Giardia_Assemblage_A_isolate_WB | product=High cysteine membrane protein G	NaN	NaN	NaN	NaN	NaN	0	0	NaN	NaN	0	0	6	6	6	18.2	18.2	18.2	70.096	0	46.442	53450000	32	NaN	NaN	NaN	NaN	NaN	NaN
GL50803_113439	GL50803_113439	GL50803_113439 | organism=Giardia_Assemblage_A_isolate_WB | product=VSP with INR | location=GLCHR02:463243-465426(-) | length=727	NaN	NaN	NaN	NaN	NaN	0	0	NaN	NaN	0	0	22	8	8	51.4	22	22	73.891	0	79.024	132040000	29	NaN	NaN	NaN	NaN	NaN	NaN
GL50803_114042	GL50803_114042	GL50803_114042 | organism=Giardia_Assemblage_A_isolate_WB | product=High cysteine membrane protein Group 4 | location=GLCHR04:1250708-1253191(+) | length=827	NaN	NaN	NaN	NaN	NaN	0	0	NaN	NaN	0	0	4	3	2	7.5	6.5	4.8	87.131	0	20.896	11977000	11	NaN	NaN	NaN	NaN	NaN	NaN
GL50803_11449	GL50803_11449	GL50803_11449 | organism=Giardia_Assemblage_A_isolate_WB | product=ATPase of the PP-loop superfamily implicated in cell cycle control, putative | location=GLCHR05:2283771-2284826(+) | length=351	NaN	NaN	0	NaN	NaN	33.3333	1	NaN	NaN	0	0	3	3	3	12.3	12.3	12.3	39.004	0	4.8922	60396000	19	NaN	22.8799	NaN	NaN	NaN	NaN
GL50803_114991;GL50803_137732	GL50803_114991;GL50803_137732	GL50803_114991 | organism=Giardia_Assemblage_A_isolate_WB | product=High cysteine membrane protein EGF-like | location=GLCHR02:1023912-1028267(-) | length=1451;GL50803_137732 | organism=Giardia_Assemblage_A_isolate_WB | product=High cysteine protein | loca	NaN	NaN	NaN	NaN	NaN	0	0	NaN	NaN	0	0	9	9	9	10.9	10.9	10.9	153.52	0	11.732	19814000	11	NaN	NaN	NaN	NaN	NaN	NaN
GL50803_115138	GL50803_115138	GL50803_115138 | organism=Giardia_Assemblage_A_isolate_WB | product=hypothetical protein | location=GLCHR04:1892539-1899651(+) | length=2370	NaN	NaN	0	NaN	NaN	0	0	NaN	NaN	33.3333	1	5	5	5	2.1	2.1	2.1	267.52	0.0016031	2.3041	29803000	9	NaN	NaN	NaN	NaN	NaN	22.2862
GL50803_11982	GL50803_11982	GL50803_11982 | organism=Giardia_Assemblage_A_isolate_WB | product=Hypothetical protein | location=GLCHR01:1058453-1059184(+) | length=243	NaN	NaN	NaN	NaN	NaN	0	0	NaN	NaN	0	0	4	4	4	26.3	26.3	26.3	28.022	0	14.56	78681000	9	NaN	NaN	NaN	NaN	NaN	NaN
GL50803_13227	GL50803_13227	GL50803_13227 | organism=Giardia_Assemblage_A_isolate_WB | product=Hypothetical protein | location=GLCHR02:1189203-1189961(+) | length=252	NaN	NaN	0	NaN	NaN	33.3333	1	NaN	NaN	0	0	3	3	3	22.2	22.2	22.2	28.288	0	5.6606	28866000	7	22.8466	NaN	NaN	NaN	NaN	NaN
GL50803_13539	GL50803_13539	GL50803_13539 | organism=Giardia_Assemblage_A_isolate_WB | product=Hypothetical protein | location=GLCHR04:253400-253918(+) | length=172	NaN	NaN	NaN	NaN	NaN	0	0	NaN	NaN	0	0	2	2	2	19.8	19.8	19.8	20.257	0	6.7053	15962000	8	NaN	NaN	NaN	NaN	NaN	NaN
GL50803_13948	GL50803_13948	GL50803_13948 | organism=Giardia_Assemblage_A_isolate_WB | product=Hypothetical protein | location=GLCHR05:3130194-3131153(-) | length=319	NaN	NaN	0	NaN	NaN	0	0	NaN	NaN	33.3333	1	2	2	2	10	10	10	35.038	0	4.7283	26529000	3	NaN	NaN	NaN	NaN	22.0482	NaN
GL50803_14842	GL50803_14842	GL50803_14842 | organism=Giardia_Assemblage_A_isolate_WB | product=Dimethyladenosine transferase | location=GLCHR05:1405957-1406907(+) | length=316	NaN	NaN	NaN	NaN	NaN	0	0	NaN	NaN	0	0	3	3	3	19.9	19.9	19.9	34.951	0	6.8646	19494000	7	NaN	NaN	NaN	NaN	NaN	NaN
GL50803_15126	GL50803_15126	GL50803_15126 | organism=Giardia_Assemblage_A_isolate_WB | product=Derlin-like protein | location=GLCHR04:1852777-1853406(+) | length=209	NaN	NaN	0	NaN	NaN	33.3333	1	NaN	NaN	0	0	3	3	3	18.2	18.2	18.2	24.239	0	3.1206	36300000	7	NaN	NaN	20.8155	NaN	NaN	NaN
GL50803_15303	GL50803_15303	GL50803_15303 | organism=Giardia_Assemblage_A_isolate_WB | product=Hypothetical protein | location=GLCHR01:1163772-1166243(+) | length=823	NaN	NaN	0	NaN	NaN	0	0	NaN	NaN	33.3333	1	4	4	4	6.6	6.6	6.6	94.395	0.0019133	2.1879	39627000	4	NaN	NaN	NaN	21.7874	NaN	NaN
GL50803_15490	GL50803_15490	GL50803_15490 | organism=Giardia_Assemblage_A_isolate_WB | product=Hypothetical protein | location=GLCHR02:1124154-1124816(+) | length=220	NaN	NaN	0	NaN	NaN	0	0	NaN	NaN	33.3333	1	2	2	2	22.3	22.3	22.3	25.914	0	3.4057	36422000	3	NaN	NaN	NaN	NaN	NaN	21.8706
GL50803_15585	GL50803_15585	GL50803_15585 | organism=Giardia_Assemblage_A_isolate_WB | product=Hypothetical protein | location=GLCHR05:4355778-4359788(-) | length=1336	NaN	NaN	NaN	NaN	NaN	0	0	NaN	NaN	0	0	1	1	1	1.4	1.4	1.4	153.98	0.0061728	1.6197	5051500	3	NaN	NaN	NaN	NaN	NaN	NaN
GL50803_15604	GL50803_15604	GL50803_15604 | organism=Giardia_Assemblage_A_isolate_WB | product=Hypothetical protein | location=GLCHR04:2077821-2078600(+) | length=259	NaN	NaN	NaN	NaN	NaN	0	0	NaN	NaN	0	0	3	3	3	30.1	30.1	30.1	28.355	0	13.202	97303000	12	NaN	NaN	NaN	NaN	NaN	NaN
GL50803_16728	GL50803_16728	GL50803_16728 | organism=Giardia_Assemblage_A_isolate_WB | product=Phosphatidylinositol-3,4,5-trisphosphate 3-phosphatase | location=GLCHR01:1142848-1144446(-) | length=532	NaN	NaN	NaN	NaN	NaN	0	0	NaN	NaN	0	0	7	7	7	22.7	22.7	22.7	59.864	0	5.4905	33331000	8	NaN	NaN	NaN	NaN	NaN	NaN
GL50803_16861	GL50803_16861	GL50803_16861 | organism=Giardia_Assemblage_A_isolate_WB | product=Hypothetical protein | location=GLCHR02:57523-58419(+) | length=298	NaN	NaN	0	NaN	NaN	0	0	NaN	NaN	33.3333	1	3	3	3	19.1	19.1	19.1	33.656	0	4.3855	71002000	7	NaN	NaN	NaN	NaN	NaN	21.8513
GL50803_16936	GL50803_16936	GL50803_16936 | organism=Giardia_Assemblage_A_isolate_WB | product=High cysteine membrane protein EGF-like | location=GLCHR03:1035342-1039907(+) | length=1521	NaN	NaN	NaN	NaN	NaN	0	0	NaN	NaN	0	0	5	5	5	4.9	4.9	4.9	162.61	0	5.527	15992000	11	NaN	NaN	NaN	NaN	NaN	NaN
GL50803_17154	GL50803_17154	GL50803_17154 | organism=Giardia_Assemblage_A_isolate_WB | product=Hypothetical protein | location=GLCHR05:1202139-1202966(+) | length=275	NaN	NaN	NaN	NaN	NaN	0	0	NaN	NaN	0	0	2	2	2	10.5	10.5	10.5	32.177	0	9.4602	39350000	13	NaN	NaN	NaN	NaN	NaN	NaN
GL50803_17286	GL50803_17286	GL50803_17286 | organism=Giardia_Assemblage_A_isolate_WB | product=Hypothetical protein | location=GLCHR05:2194527-2195216(-) | length=229	NaN	NaN	0	NaN	NaN	0	0	NaN	NaN	33.3333	1	3	3	3	12.2	12.2	12.2	25.635	0.00097119	2.5101	98886000	7	NaN	NaN	NaN	NaN	22.8691	NaN
GL50803_17453	GL50803_17453	GL50803_17453 | organism=Giardia_Assemblage_A_isolate_WB | product=Hypothetical protein | location=GLCHR05:4197905-4199932(+) | length=675	NaN	NaN	0	NaN	NaN	0	0	NaN	NaN	33.3333	1	6	6	6	13.5	13.5	13.5	75.163	0.0091324	1.3894	36854000	5	NaN	NaN	NaN	NaN	20.6621	NaN
GL50803_201407161028YEAST;GL50803_20140716373YEAST	GL50803_201407161028YEAST;GL50803_20140716373YEAST;GL50803_20140716675YEAST;GL50803_20140716674YEAST	GL50803_201407161028YEAST | organism=crap | product=crap_P22202|HSP74_YEAST Heat shock protein SSA4 OS=Saccharomyces cerevisiae (strain ATCC 204508 / S288c) GN=SSA4 PE=1 SV=3;GL50803_20140716373YEAST | organism=crap | product=crap_P09435|HSP73_YEAST Heat s	NaN	NaN	NaN	NaN	NaN	0	0	NaN	NaN	0	0	5	2	2	11.2	3.7	3.7	69.65	0.0031626	2.0453	41300000	7	NaN	NaN	NaN	NaN	NaN	NaN
GL50803_20140716869YEAST	GL50803_20140716869YEAST	GL50803_20140716869YEAST | organism=crap | product=crap_P17255|VATA_YEAST V-type proton ATPase catalytic subunit A OS=Saccharomyces cerevisiae (strain ATCC 204508 / S288c) GN=VMA1 PE=1 SV=3	NaN	NaN	NaN	NaN	NaN	0	0	NaN	NaN	0	0	3	3	3	4.8	4.8	4.8	118.64	0.01	1.3488	184650000	7	NaN	NaN	NaN	NaN	NaN	NaN
GL50803_22739	GL50803_22739	GL50803_22739 | organism=Giardia_Assemblage_A_isolate_WB | product=Hypothetical protein | location=GLCHR02:1253511-1254500(+) | length=329	NaN	NaN	0	NaN	NaN	33.3333	1	NaN	NaN	0	0	3	3	3	16.4	16.4	16.4	37.031	0	4.304	52124000	9	NaN	NaN	21.4925	NaN	NaN	NaN
GL50803_28703	GL50803_28703	GL50803_28703 | organism=Giardia_Assemblage_A_isolate_WB | product=Hypothetical protein | location=GLCHR05:1413142-1413642(-) | length=166	NaN	NaN	0	NaN	NaN	33.3333	1	NaN	NaN	0	0	3	3	3	34.9	34.9	34.9	18.764	0	8.9542	120190000	8	NaN	NaN	23.4184	NaN	NaN	NaN
GL50803_31671	GL50803_31671	GL50803_31671 | organism=Giardia_Assemblage_A_isolate_WB | product=Ribosomal polymerase II subunit RPB7 | location=GLCHR03:136832-137404(+) | length=190	NaN	NaN	NaN	NaN	NaN	0	0	NaN	NaN	0	0	4	4	4	24.7	24.7	24.7	21.617	0.00065253	2.6457	79582000	8	NaN	NaN	NaN	NaN	NaN	NaN
GL50803_32668	GL50803_32668	GL50803_32668 | organism=Giardia_Assemblage_A_isolate_WB | product=hypothetical protein | location=CH991767:860951-863659(-) | length=902	NaN	NaN	0	NaN	NaN	33.3333	1	NaN	NaN	0	0	5	5	5	14.2	14.2	14.2	99.908	0	6.5593	57215000	10	NaN	22.0426	NaN	NaN	NaN	NaN
GL50803_32893	GL50803_32893	GL50803_32893 | organism=Giardia_Assemblage_A_isolate_WB | product=Hypothetical protein | location=GLCHR04:746457-748799(-) | length=780	NaN	NaN	0	NaN	NaN	0	0	NaN	NaN	33.3333	1	4	4	4	6.7	6.7	6.7	87.541	0.00096962	2.4992	58015000	18	NaN	NaN	NaN	21.694	NaN	NaN
GL50803_3420	GL50803_3420	GL50803_3420 | organism=Giardia_Assemblage_A_isolate_WB | product=hypothetical protein | location=GLCHR04:1259792-1261111(-) | length=439	NaN	NaN	0	NaN	NaN	33.3333	1	NaN	NaN	0	0	4	4	4	11.2	11.2	11.2	49	0	4.4169	93087000	18	NaN	NaN	22.4535	NaN	NaN	NaN
GL50803_35341	GL50803_35341	GL50803_35341 | organism=Giardia_Assemblage_A_isolate_WB | product=Hypothetical protein | location=GLCHR02:499578-520397(-) | length=6939	NaN	NaN	0	NaN	NaN	0	0	NaN	NaN	33.3333	1	7	7	7	1.8	1.8	1.8	776.87	0.00097371	2.5562	256710000	13	NaN	NaN	NaN	24.5613	NaN	NaN
GL50803_37907	GL50803_37907	GL50803_37907 | organism=Giardia_Assemblage_A_isolate_WB | product=Hypothetical protein | location=GLCHR01:29134-29484(-) | length=116	NaN	NaN	0	NaN	NaN	33.3333	1	NaN	NaN	0	0	5	5	5	40.5	40.5	40.5	12.882	0	44.418	129050000	22	23.0224	NaN	NaN	NaN	NaN	NaN
GL50803_3867	GL50803_3867	GL50803_3867 | organism=Giardia_Assemblage_A_isolate_WB | product=Hypothetical protein | location=GLCHR04:1052104-1053705(+) | length=533	NaN	NaN	NaN	NaN	NaN	0	0	NaN	NaN	0	0	5	5	5	14.8	14.8	14.8	59.07	0	3.185	21926000	10	NaN	NaN	NaN	NaN	NaN	NaN
GL50803_40224	GL50803_40224	GL50803_40224 | organism=Giardia_Assemblage_A_isolate_WB | product=MDR protein-like protein | location=GLCHR03:1229060-1229836(-) | length=258	NaN	NaN	0	NaN	NaN	0	0	NaN	NaN	33.3333	1	4	4	4	22.5	22.5	22.5	28.233	0	37.933	108530000	40	NaN	NaN	NaN	NaN	NaN	22.6635
GL50803_40571	GL50803_40571;GL50803_34196	GL50803_40571 | organism=Giardia_Assemblage_A_isolate_WB | product=VSP | location=GLCHR04:1715763-1718426(+) | length=887	NaN	NaN	NaN	NaN	NaN	0	0	NaN	NaN	0	0	7	2	0	14	2.6	0	90.805	0	12.733	91618000	20	NaN	NaN	NaN	NaN	NaN	NaN
GL50803_40783	GL50803_40783	GL50803_40783 | organism=Giardia_Assemblage_A_isolate_WB | product=Hypothetical protein | location=GLCHR05:1725996-1726805(+) | length=269	NaN	NaN	0	NaN	NaN	33.3333	1	NaN	NaN	0	0	3	3	3	18.6	18.6	18.6	29.724	0	8.6996	89441000	11	NaN	NaN	22.5228	NaN	NaN	NaN
GL50803_4323	GL50803_4323	GL50803_4323 | organism=Giardia_Assemblage_A_isolate_WB | product=Hypothetical protein | location=GLCHR04:2631061-2632221(+) | length=386	NaN	NaN	NaN	NaN	NaN	0	0	NaN	NaN	0	0	2	2	2	8	8	8	42.342	0	5.6084	30108000	14	NaN	NaN	NaN	NaN	NaN	NaN
GL50803_4631	GL50803_4631	GL50803_4631 | organism=Giardia_Assemblage_A_isolate_WB | product=BC2-ORF2 | location=GLCHR03:1489058-1490191(-) | length=377	NaN	NaN	0	NaN	NaN	0	0	NaN	NaN	33.3333	1	2	2	2	5.8	5.8	5.8	42.853	0	10.183	26591000	10	NaN	NaN	NaN	NaN	NaN	21.7225
GL50803_5062	GL50803_5062	GL50803_5062 | organism=Giardia_Assemblage_A_isolate_WB | product=Hypothetical protein | location=GLCHR03:1890251-1892272(+) | length=673	NaN	NaN	NaN	NaN	NaN	0	0	NaN	NaN	0	0	2	2	2	5.9	5.9	5.9	77.262	0	5.4955	21957000	21	NaN	NaN	NaN	NaN	NaN	NaN
GL50803_7717	GL50803_7717	GL50803_7717 | organism=Giardia_Assemblage_A_isolate_WB | product=Hypothetical protein | location=GLCHR03:1255742-1256041(+) | length=99	NaN	NaN	NaN	NaN	NaN	0	0	NaN	NaN	0	0	2	2	2	27.3	27.3	27.3	11.415	0.0043655	1.7803	28173000	2	NaN	NaN	NaN	NaN	NaN	NaN
GL50803_8518	GL50803_8518	GL50803_8518 | organism=Giardia_Assemblage_A_isolate_WB | product=DNA-directed RNA polymerase I 13,1 kDa polypeptide | location=GLCHR02:345830-346141(+) | length=103	NaN	NaN	0	NaN	NaN	0	0	NaN	NaN	33.3333	1	2	2	2	31.1	31.1	31.1	11.888	0	3.1947	64330000	13	NaN	NaN	NaN	NaN	NaN	22.3919
GL50803_8627	GL50803_8627	GL50803_8627 | organism=Giardia_Assemblage_A_isolate_WB | product=Hypothetical protein | location=GLCHR01:242803-243576(-) | length=257	NaN	NaN	NaN	NaN	NaN	0	0	NaN	NaN	0	0	2	2	2	11.3	11.3	11.3	26.766	0	7.2417	259460000	16	NaN	NaN	NaN	NaN	NaN	NaN
GL50803_8687	GL50803_8687	GL50803_8687 | organism=Giardia_Assemblage_A_isolate_WB | product=Tenascin precursor | location=GLCHR04:1562019-1563533(-) | length=504	NaN	NaN	0	NaN	NaN	0	0	NaN	NaN	33.3333	1	6	5	5	25.6	23.2	23.2	53.969	0	53.047	88726000	38	NaN	NaN	NaN	NaN	22.3149	NaN
GL50803_8820	GL50803_8820	GL50803_8820 | organism=Giardia_Assemblage_A_isolate_WB | product=Spindle pole protein, putative | location=GLCHR05:1543866-1546964(-) | length=1032	NaN	NaN	0	NaN	NaN	0	0	NaN	NaN	33.3333	1	7	7	7	11.2	11.2	11.2	112.85	0	8.6357	68159000	16	NaN	NaN	NaN	NaN	21.8988	NaN
GL50803_94478;GL50803_137726	GL50803_94478;GL50803_137726	GL50803_94478 | organism=Giardia_Assemblage_A_isolate_WB | product=ABC-type transport system ATP-binding chain, putative | location=GLCHR04:345470-351409(+) | length=1979;GL50803_137726 | organism=Giardia_Assemblage_A_isolate_WB | product=ABC transporter A	NaN	NaN	NaN	NaN	NaN	0	0	NaN	NaN	0	0	8	8	4	7.7	7.7	3.2	216.51	0	6.8573	12041000	10	NaN	NaN	NaN	NaN	NaN	NaN
GL50803_94510	GL50803_94510;GL50803_113565	GL50803_94510 | organism=Giardia_Assemblage_A_isolate_WB | product=Tenascin-X precursor | location=GLCHR01:55117-58308(+) | length=1063	NaN	NaN	NaN	NaN	NaN	0	0	NaN	NaN	0	0	6	6	6	8.7	8.7	8.7	114.92	0	4.6314	16030000	5	NaN	NaN	NaN	NaN	NaN	NaN
GL50803_9506	GL50803_9506	GL50803_9506 | organism=Giardia_Assemblage_A_isolate_WB | product=Hypothetical protein | location=GLCHR02:1404324-1404974(+) | length=216	NaN	NaN	NaN	NaN	NaN	0	0	NaN	NaN	0	0	3	3	3	13.9	13.9	13.9	24.93	0	2.9655	47731000	7	NaN	NaN	NaN	NaN	NaN	NaN
GL50803_9659	GL50803_9659	GL50803_9659 | organism=Giardia_Assemblage_A_isolate_WB | product=Hypothetical protein | location=CH991768:445205-447019(-) | length=604	NaN	NaN	NaN	NaN	NaN	0	0	NaN	NaN	0	0	2	2	2	4.5	4.5	4.5	69.722	0.0034613	1.9601	211880000	15	NaN	NaN	NaN	NaN	NaN	NaN
GL50803_9698	GL50803_9698	GL50803_9698 | organism=Giardia_Assemblage_A_isolate_WB | product=Riboflavin kinase, FMN adenylyltransferase | location=GLCHR03:355693-356109(-) | length=138	NaN	NaN	NaN	NaN	NaN	0	0	NaN	NaN	0	0	2	2	2	19.6	19.6	19.6	15.58	0	11.807	53595000	12	NaN	NaN	NaN	NaN	NaN	NaN
GL50803_15958	GL50803_15958	GL50803_15958 | organism=Giardia_Assemblage_A_isolate_WB | product=Ser/Thr protein kinase | location=GLCHR05:1476793-1479960(-) | length=1055	NaN	NaN	0	26.0585	26.0585	66.6667	2	NaN	NaN	0	0	8	8	8	12.5	12.5	12.5	116.72	0	21.784	1055500000	28	26.1673	25.9497	NaN	NaN	NaN	NaN
GL50803_10712	GL50803_10712	GL50803_10712 | organism=Giardia_Assemblage_A_isolate_WB | product=Hypothetical protein | location=GLCHR04:1812093-1813391(+) | length=432	NaN	NaN	0	25.4643	25.4643	66.6667	2	NaN	NaN	0	0	2	2	2	5.8	5.8	5.8	47.433	0.0031536	2.0186	121200000	12	25.4282	25.5003	NaN	NaN	NaN	NaN
GL50803_14094	GL50803_14094	GL50803_14094 | organism=Giardia_Assemblage_A_isolate_WB | product=hypothetical protein | location=GLCHR04:2221143-2223689(+) | length=848	NaN	NaN	0	23.728	23.728	66.6667	2	NaN	NaN	0	0	3	3	3	6.5	6.5	6.5	95.198	0	4.0147	172160000	9	23.731	NaN	23.7249	NaN	NaN	NaN
GL50803_19834	GL50803_19834	GL50803_19834 | organism=Giardia_Assemblage_A_isolate_WB | product=hypothetical protein | location=GLCHR04:1945242-1945814(-) | length=190	NaN	NaN	0	23.4518	23.4518	66.6667	2	NaN	NaN	0	0	2	2	2	22.6	22.6	22.6	21.714	0.00065189	2.6387	112670000	17	NaN	23.4028	23.5008	NaN	NaN	NaN
GL50803_10062	GL50803_10062	GL50803_10062 | organism=Giardia_Assemblage_A_isolate_WB | product=Hypothetical protein | location=GLCHR05:4408251-4408922(-) | length=223	NaN	NaN	0	23.0592	23.0592	66.6667	2	NaN	NaN	0	0	4	4	4	41.3	41.3	41.3	24.57	0	23.027	68703000	11	NaN	23.0831	23.0352	NaN	NaN	NaN
GL50803_2906	GL50803_2906	GL50803_2906 | organism=Giardia_Assemblage_A_isolate_WB | product=Hypothetical protein | location=GLCHR05:1528903-1530636(+) | length=577	NaN	NaN	0	22.9144	22.9144	66.6667	2	NaN	NaN	0	0	4	4	4	13.2	13.2	13.2	65.519	0.00032852	2.7953	25545000	11	22.7156	23.1132	NaN	NaN	NaN	NaN
GL50803_17562	GL50803_17562	GL50803_17562 | organism=Giardia_Assemblage_A_isolate_WB | product=Protein 21,1 | location=GLCHR04:2706841-2708082(-) | length=413	NaN	NaN	0	22.8565	22.8565	66.6667	2	NaN	NaN	0	0	2	2	2	12.1	12.1	12.1	44.909	0.001287	2.3831	84475000	4	22.8143	NaN	22.8986	NaN	NaN	NaN
GL50803_17232	GL50803_17232	GL50803_17232 | organism=Giardia_Assemblage_A_isolate_WB | product=Hypothetical protein | location=GLCHR03:491302-493350(-) | length=682	NaN	NaN	0	21.6558	21.6558	66.6667	2	NaN	NaN	0	0	5	5	5	10.9	10.9	10.9	76.553	0	22.87	60677000	17	21.9359	21.3758	NaN	NaN	NaN	NaN
GL50803_16415	GL50803_16415	GL50803_16415 | organism=Giardia_Assemblage_A_isolate_WB | product=Hypothetical protein | location=GLCHR03:1532444-1534546(+) | length=700	NaN	NaN	0	21.4969	21.5201	100	3	NaN	NaN	0	0	2	2	2	3.9	3.9	3.9	76.463	0	3.6385	22296000	5	21.5201	21.3861	21.5845	NaN	NaN	NaN
GL50803_9620	GL50803_9620	GL50803_9620 | organism=Giardia_Assemblage_A_isolate_WB | product=High cysteine membrane protein Group 2 | location=GLCHR02:558180-560624(-) | length=814	NaN	NaN	0	21.3755	21.3755	66.6667	2	NaN	NaN	0	0	8	8	8	14.7	14.7	14.7	87.747	0	19.79	81336000	29	NaN	20.8186	21.9323	NaN	NaN	NaN
GL50803_14764	GL50803_14764	GL50803_14764 | organism=Giardia_Assemblage_A_isolate_WB | product=Protein 21,1 | location=GLCHR04:355104-356279(+) | length=391	NaN	NaN	0	21.0503	21.0503	66.6667	2	NaN	NaN	0	0	3	3	3	10.5	10.5	10.5	43.258	0	4.1904	22330000	15	20.3162	NaN	21.7844	NaN	NaN	NaN
GL50803_8896	GL50803_8896	GL50803_8896 | organism=Giardia_Assemblage_A_isolate_WB | product=Hypothetical protein | location=GLCHR01:425628-426626(+) | length=332	NaN	NaN	0	20.8898	20.8898	66.6667	2	NaN	NaN	0	0	2	2	2	17.2	17.2	17.2	36.315	0	7.0941	14098000	12	20.8327	20.947	NaN	NaN	NaN	NaN
GL50803_14967	GL50803_14967	GL50803_14967 | organism=Giardia_Assemblage_A_isolate_WB | product=Hypothetical protein | location=GLCHR02:1405086-1405787(-) | length=233	NaN	NaN	0	20.6444	20.6021	100	3	NaN	NaN	0	0	6	6	6	45.1	45.1	45.1	25.824	0	15.664	56109000	13	20.8078	20.5233	20.6021	NaN	NaN	NaN
GL50803_3564	GL50803_3564	GL50803_3564 | organism=Giardia_Assemblage_A_isolate_WB | product=Hypothetical protein | location=GLCHR05:1770943-1773201(+) | length=752	NaN	NaN	0	20.3995	20.5147	100	3	NaN	NaN	0	0	5	5	5	9.4	9.4	9.4	81.859	0	7.9838	27660000	18	20.5147	20.5231	20.1608	NaN	NaN	NaN
GL50803_113163	GL50803_113163;GL50803_114470;GL50803_87628;GL50803_137604	GL50803_113163 | organism=Giardia_Assemblage_A_isolate_WB | product=VSP | location=GLCHR01:1265847-1267745(-) | length=632	NaN	NaN	0	NaN	NaN	0	0	25.5692	25.4259	100	3	5	5	1	11.6	11.6	1.7	64.414	0	32.964	315580000	25	NaN	NaN	NaN	25.4259	26.0189	25.2629
GL50803_40591	GL50803_40591	GL50803_40591 | organism=Giardia_Assemblage_A_isolate_WB | product=VSP | location=GLCHR04:318629-319582(-) | length=317	NaN	NaN	0	NaN	NaN	0	0	25.3315	25.3288	100	3	8	2	1	41.6	18.3	10.7	32.022	0	51.516	371780000	28	NaN	NaN	NaN	25.4423	25.3288	25.2234
GL50803_96306	GL50803_96306	GL50803_96306 | organism=Giardia_Assemblage_A_isolate_WB | product=Hypothetical protein | location=GLCHR04:529114-530817(+) | length=567	NaN	NaN	0	NaN	NaN	0	0	23.6642	23.6642	66.6667	2	4	4	4	10.1	10.1	10.1	63.022	0	6.1843	139960000	9	NaN	NaN	NaN	NaN	23.6351	23.6933
GL50803_119707;GL50803_119706	GL50803_119707;GL50803_119706	GL50803_119707 | organism=Giardia_Assemblage_A_isolate_WB | product=VSP with INR | location=GLCHR03:368168-370189(+) | length=673;GL50803_119706 | organism=Giardia_Assemblage_A_isolate_WB | product=VSP | location=GLCHR03:362845-364866(-) | length=673	NaN	NaN	0	NaN	NaN	0	0	23.5673	23.7677	100	3	11	11	8	31.1	31.1	21.2	69.864	0	107.52	244940000	80	NaN	NaN	NaN	23.7677	23.1091	23.825
GL50803_9718	GL50803_9718	GL50803_9718 | organism=Giardia_Assemblage_A_isolate_WB | product=RAS-related | location=GLCHR05:2174187-2174858(+) | length=223	NaN	NaN	0	NaN	NaN	0	0	23.5599	23.5599	66.6667	2	4	4	4	22.9	22.9	22.9	24.847	0	6.8517	138880000	9	NaN	NaN	NaN	23.7665	NaN	23.3533
GL50803_8122	GL50803_8122	GL50803_8122 | organism=Giardia_Assemblage_A_isolate_WB | product=Hypothetical protein | location=GLCHR05:3168655-3168996(-) | length=113	NaN	NaN	0	NaN	NaN	0	0	23.5187	23.5187	66.6667	2	2	2	2	35.4	35.4	35.4	13.559	0	4.3406	122560000	8	NaN	NaN	NaN	NaN	23.3553	23.6821
GL50803_113450	GL50803_113450	GL50803_113450 | organism=Giardia_Assemblage_A_isolate_WB | product=VSP with INR | location=GLCHR02:491320-493518(-) | length=732	NaN	NaN	0	NaN	NaN	0	0	22.3127	22.3837	100	3	24	9	3	53.7	22.5	10.5	74.848	0	315.77	1373900000	105	NaN	NaN	NaN	22.3837	22.4181	22.1364
GL50803_112113	GL50803_112113	GL50803_112113 | organism=Giardia_Assemblage_A_isolate_WB | product=VSP | location=GLCHR01:127431-129512(-) | length=693	NaN	NaN	0	NaN	NaN	0	0	22.1551	22.1551	66.6667	2	2	2	2	5.6	5.6	5.6	70.436	0.00032841	2.7916	13688000	8	NaN	NaN	NaN	NaN	22.4855	21.8246
GL50803_13390	GL50803_13390	GL50803_13390 | organism=Giardia_Assemblage_A_isolate_WB | product=VSP | location=GLCHR05:1775340-1777505(+) | length=721	NaN	NaN	0	NaN	NaN	0	0	21.9898	21.9898	66.6667	2	5	5	5	13.3	13.3	13.3	74.447	0	31.436	16314000	11	NaN	NaN	NaN	NaN	21.7616	22.218
GL50803_111933;GL50803_111936	GL50803_111933;GL50803_111936	GL50803_111933 | organism=Giardia_Assemblage_A_isolate_WB | product=VSP | location=GLCHR04:2642433-2644658(-) | length=741;GL50803_111936 | organism=Giardia_Assemblage_A_isolate_WB | product=VSP | location=GLCHR04:2648505-2650730(+) | length=741	NaN	NaN	0	NaN	NaN	0	0	21.9047	21.9712	100	3	14	6	2	26.3	15.5	7.2	75.401	0	144.36	40611000	28	NaN	NaN	NaN	22.196	21.547	21.9712
GL50803_1713	GL50803_1713	GL50803_1713 | organism=Giardia_Assemblage_A_isolate_WB | product=Protein 21,1 | location=GLCHR02:207039-207797(-) | length=252	NaN	NaN	0	NaN	NaN	0	0	21.8092	21.8092	66.6667	2	5	2	2	24.6	17.1	17.1	27.43	0	10.22	56979000	12	NaN	NaN	NaN	21.6848	21.9335	NaN
GL50803_10444	GL50803_10444	GL50803_10444 | organism=Giardia_Assemblage_A_isolate_WB | product=Hypothetical protein | location=GLCHR01:1238183-1238911(-) | length=242	NaN	NaN	0	NaN	NaN	0	0	21.7542	21.7542	66.6667	2	3	3	3	11.2	11.2	11.2	27.446	0	3.2604	50573000	10	NaN	NaN	NaN	NaN	22.0025	21.5059
GL50803_112801	GL50803_112801	GL50803_112801 | organism=Giardia_Assemblage_A_isolate_WB | product=VSP | location=GLCHR04:2507616-2509859(+) | length=747	NaN	NaN	0	NaN	NaN	0	0	21.5694	21.5694	66.6667	2	13	2	2	23.3	5.2	5.2	76.442	0	4.844	17280000	6	NaN	NaN	NaN	NaN	21.302	21.8369
GL50803_20130614107	GL50803_20130614107	GL50803_20130614107 | organism=crap | product=crap_ALDOA_RABIT|	NaN	NaN	0	NaN	NaN	0	0	21.3457	21.3457	66.6667	2	2	2	2	7.8	7.8	7.8	38.857	0	3.2588	44526000	11	NaN	NaN	NaN	20.7516	NaN	21.9398
GL50803_34126	GL50803_34126	GL50803_34126 | organism=Giardia_Assemblage_A_isolate_WB | product=hypothetical protein | location=GLCHR05:2715960-2718857(-) | length=965	NaN	NaN	0	NaN	NaN	0	0	21.2588	21.2588	66.6667	2	2	2	2	3.7	3.7	3.7	107.7	0.0028526	2.0949	12517000	4	NaN	NaN	NaN	21.3275	NaN	21.1901
GL50803_17471	GL50803_17471	GL50803_17471 | organism=Giardia_Assemblage_A_isolate_WB | product=Hypothetical protein | location=GLCHR05:4320174-4323863(+) | length=1229	NaN	NaN	0	NaN	NaN	0	0	21.007	21.007	66.6667	2	5	5	5	7.6	7.6	7.6	138.45	0	15.113	37070000	18	NaN	NaN	NaN	20.9959	21.0181	NaN
GL50803_14030	GL50803_14030	GL50803_14030 | organism=Giardia_Assemblage_A_isolate_WB | product=Hypothetical protein | location=GLCHR03:1051420-1052145(-) | length=241	NaN	NaN	0	NaN	NaN	0	0	20.9756	20.9756	66.6667	2	3	3	3	19.1	19.1	19.1	26.556	0	4.6418	22468000	13	NaN	NaN	NaN	20.8511	21.1001	NaN
GL50803_7831	GL50803_7831	GL50803_7831 | organism=Giardia_Assemblage_A_isolate_WB | product=hypothetical protein | location=GLCHR01:777701-779026(-) | length=441	NaN	NaN	0	NaN	NaN	0	0	20.6013	20.6013	66.6667	2	3	3	3	8.6	8.6	8.6	49.112	0	3.5177	11968000	15	NaN	NaN	NaN	NaN	20.5552	20.6474
GL50803_4768	GL50803_4768	GL50803_4768 | organism=Giardia_Assemblage_A_isolate_WB | product=Hypothetical protein | location=GLCHR05:2100276-2102060(+) | length=594	NaN	NaN	0	NaN	NaN	0	0	20.4966	20.4765	100	3	3	3	3	6.7	6.7	6.7	64.996	0	5.3601	19470000	14	NaN	NaN	NaN	20.5802	20.4765	20.433
GL50803_103074	GL50803_103074	GL50803_103074 | organism=Giardia_Assemblage_A_isolate_WB | product=Hypothetical protein | location=GLCHR03:792725-799276(+) | length=2183	NaN	NaN	0	NaN	NaN	0	0	19.9114	19.9114	66.6667	2	7	7	7	5.4	5.4	5.4	245.39	0	7.8343	12767000	15	NaN	NaN	NaN	19.9044	NaN	19.9184
GL50803_116477	GL50803_116477;GL50803_99743;GL50803_111903;GL50803_14307;GL50803_137610;GL50803_114277	GL50803_116477 | organism=Giardia_Assemblage_A_isolate_WB | product=VSP | location=GLCHR05:1164112-1166358(-) | length=748	5.44492	43.5597	3.22019	18.1283	18.1283	66.6667	2	23.5732	23.4871	100	3	20	20	15	45.9	45.9	33.8	76.114	0	149.74	197350000	79	18.5632	17.6934	NaN	23.4368	23.7957	23.4871
GL50803_101074	GL50803_101074	GL50803_101074 | organism=Giardia_Assemblage_A_isolate_WB | product=VSP with INR | location=GLCHR03:76224-78443(+) | length=739	3.17401	9.02549	4.41917	25.537	25.5469	100	3	28.711	28.7886	100	3	34	26	14	61	49	28.8	76.763	0	323.31	19135000000	1334	25.7728	25.2912	25.5469	28.7886	28.5529	28.7914
GL50803_41472	GL50803_41472	GL50803_41472 | organism=Giardia_Assemblage_A_isolate_WB | product=VSP | location=GLCHR05:2453099-2454862(-) | length=587	3.17087	9.00592	0	NaN	NaN	33.3333	1	24.1934	24.0164	100	3	9	9	4	26.6	26.6	11.6	59.856	0	212.29	168610000	43	NaN	NaN	21.0225	24.7551	23.8086	24.0164
GL50803_14586	GL50803_14586;GL50803_115796;GL50803_115797	GL50803_14586 | organism=Giardia_Assemblage_A_isolate_WB | product=VSP with INR | location=GLCHR05:1484419-1486620(+) | length=733	2.911	7.52141	5.18087	24.726	24.6839	100	3	27.637	27.6594	100	3	48	48	44	74.2	74.2	69.7	75.531	0	323.31	47500000000	1235	24.8659	24.6839	24.6281	27.7302	27.5214	27.6594
GL50803_11521	GL50803_11521	GL50803_11521 | organism=Giardia_Assemblage_A_isolate_WB | product=VSP | location=GLCHR02:199757-201643(-) | length=628	2.88155	7.36943	3.06477	21.5519	21.7118	100	3	24.4335	24.4137	100	3	10	10	7	27.4	27.4	17.5	64.144	0	29.741	317540000	47	21.9899	20.9541	21.7118	24.2911	24.5957	24.4137
GL50803_13194	GL50803_13194	GL50803_13194 | organism=Giardia_Assemblage_A_isolate_WB | product=VSP AS8 | location=GLCHR05:4329416-4331263(+) | length=615	2.85845	7.25238	4.34011	23.7038	23.7371	100	3	26.5623	26.5796	100	3	16	16	10	38.5	38.5	26.5	63.07	0	173.58	3283800000	204	23.9425	23.4319	23.7371	26.5986	26.5086	26.5796
GL50803_137617	GL50803_137617	GL50803_137617 | organism=Giardia_Assemblage_A_isolate_WB | product=VSP | location=GLCHR05:3524368-3526572(-) | length=734	2.63505	6.21198	3.81978	27.0961	26.9654	100	3	29.7312	29.816	100	3	36	36	26	57.4	57.4	43.3	75.502	0	323.31	15170000000	767	27.393	26.9299	26.9654	29.8747	29.5028	29.816
GL50803_114674	GL50803_114674;GL50803_112678	GL50803_114674 | organism=Giardia_Assemblage_A_isolate_WB | product=Hypothetical protein | location=CH991767:906271-908433(-) | length=720	2.22019	4.65953	3.26674	21.6726	21.549	100	3	23.8928	23.8577	100	3	11	11	8	26.7	26.7	19.6	73.023	0	86.933	283610000	82	22.0536	21.549	21.4151	23.7351	23.8577	24.0855	VSP ; Giardia variant-specific surface protein		2.9e-20
GL50803_137612	GL50803_137612	GL50803_137612 | organism=Giardia_Assemblage_A_isolate_WB | product=VSP | location=GLCHR01:174065-176662(-) | length=865	1.49494	2.81853	0	NaN	NaN	33.3333	1	24.3649	24.3322	100	3	19	10	9	37.1	21.7	20.1	89.6	0	67.31	206820000	75	22.87	NaN	NaN	24.4435	24.3191	24.3322
GL50803_95639	GL50803_95639	GL50803_95639 | organism=Giardia_Assemblage_A_isolate_WB | product=Hypothetical protein | location=GLCHR03:206308-208713(-) | length=801	1.47836	2.78631	0.792302	24.872	25.0092	100	3	26.3504	26.0815	100	3	5	5	5	12.9	12.9	12.9	90.433	0	20.995	1043500000	31	25.3406	25.0092	24.2662	25.1174	26.0815	27.8523
GL50803_16424	GL50803_16424	GL50803_16424 | organism=Giardia_Assemblage_A_isolate_WB | product=Hypothetical protein | location=GLCHR02:117748-118506(-) | length=252	1.29514	2.45401	2.86646	27.8043	27.8683	100	3	29.0994	29.0764	100	3	15	15	15	54.8	54.8	54.8	29.702	0	189.14	16576000000	342	27.8683	27.5025	28.0421	29.0519	29.17	29.0764
GL50803_113797	GL50803_113797	GL50803_113797 | organism=Giardia_Assemblage_A_isolate_WB | product=VSP with INR | location=GLCHR03:1207372-1209513(-) | length=713	1.29292	2.45023	0	NaN	NaN	33.3333	1	22.4074	22.4174	100	3	26	24	9	55.5	53.3	18.7	72.54	0	323.31	8903000000	372	21.1145	NaN	NaN	22.3486	22.4561	22.4174
GL50803_11054	GL50803_11054	GL50803_11054 | organism=Giardia_Assemblage_A_isolate_WB | product=hypothetical protein | location=GLCHR03:784720-786069(-) | length=449	1.26315	2.40019	0	NaN	NaN	33.3333	1	NaN	NaN	33.3333	1	4	4	4	15.8	15.8	15.8	50.469	0	11.775	47581000	20	NaN	NaN	20.9267	NaN	NaN	22.1899
GL50803_7552	GL50803_7552	GL50803_7552 | organism=Giardia_Assemblage_A_isolate_WB | product=Hypothetical protein | location=GLCHR05:3535807-3536811(+) | length=334	1.22894	2.34395	0	21.5359	21.5359	66.6667	2	NaN	NaN	33.3333	1	2	2	2	4.5	4.5	4.5	35.144	0	4.1316	28297000	6	21.4243	NaN	21.6474	22.7648	NaN	NaN
GL50803_113357	GL50803_113357	GL50803_113357 | organism=Giardia_Assemblage_A_isolate_WB | product=VSP | location=GLCHR04:1654917-1656779(-) | length=620	1.2131	2.31835	1.99105	21.2637	21.3922	100	3	22.4768	22.5627	100	3	5	5	5	41	41	41	61.026	0	103.74	70959000	31	21.5591	20.8398	21.3922	22.5627	22.6859	22.1818
GL50803_137606	GL50803_137606	GL50803_137606 | organism=Giardia_Assemblage_A_isolate_WB | product=VSP | location=GLCHR04:1304172-1306730(+) | length=852	1.17182	2.25296	3.62558	21.4521	21.4196	100	3	22.6239	22.6299	100	3	14	6	4	29	15.8	10.4	89.006	0	46.059	87351000	33	21.6019	21.3347	21.4196	22.6299	22.5328	22.709
GL50803_88888	GL50803_88888	GL50803_88888 | organism=Giardia_Assemblage_A_isolate_WB | product=Hypothetical protein | location=GLCHR05:3784068-3785246(-) | length=392	1.01215	2.01691	1.41912	22.733	22.733	66.6667	2	23.7451	23.888	100	3	5	5	5	19.9	19.9	19.9	45.241	0	7.363	169520000	16	22.9019	NaN	22.564	23.3535	23.888	23.9938
GL50803_201407164468YEAST	GL50803_201407164468YEAST	GL50803_201407164468YEAST | organism=crap | product=crap_P60010|ACT_YEAST Actin OS=Saccharomyces cerevisiae (strain ATCC 204508 / S288c) GN=ACT1 PE=1 SV=1	0.99832	1.99767	0	22.2328	22.2328	66.6667	2	NaN	NaN	33.3333	1	4	4	4	6.9	6.9	6.9	41.689	0.005273	1.6966	140620000	12	22.2015	22.2642	NaN	NaN	NaN	23.2312
GL50803_8204	GL50803_8204	GL50803_8204 | organism=Giardia_Assemblage_A_isolate_WB | product=hypothetical protein | location=GLCHR03:499604-500896(+) | length=430	0.920867	1.89325	1.85464	21.3298	21.3528	100	3	22.2507	22.2507	66.6667	2	2	2	2	8.1	8.1	8.1	48.623	0	3.6623	44511000	10	21.2456	21.3912	21.3528	NaN	22.477	22.0244
GL50803_16958	GL50803_16958	GL50803_16958 | organism=Giardia_Assemblage_A_isolate_WB | product=Phospholipid-transporting ATPase IA, putative | location=GLCHR03:746198-750052(+) | length=1284	0.89732	1.8626	0	NaN	NaN	33.3333	1	NaN	NaN	33.3333	1	5	5	5	9	9	9	144.21	0.0019225	2.2752	217050000	7	NaN	NaN	24.4204	25.3177	NaN	NaN
GL50803_114852	GL50803_114852;GL50803_112584;GL50803_112305	GL50803_114852 | organism=Giardia_Assemblage_A_isolate_WB | product=High cysteine membrane protein VSP-like | location=GLCHR03:141438-143858(-) | length=806	0.841389	1.79177	2.35948	21.6112	21.6058	100	3	22.4526	22.4428	100	3	12	12	4	22.5	22.5	6.5	85.173	0	39.891	207310000	63	21.7485	21.4793	21.6058	22.4428	22.2459	22.669
GL50803_2013061462	GL50803_2013061462	GL50803_2013061462 | organism=crap | product=crap_CATA_HUMAN|	0.839758	1.78975	0.386483	21.3055	21.3055	66.6667	2	22.1453	22.1453	66.6667	2	10	10	10	27	27	27	59.624	0	13.878	126270000	31	20.8167	21.7943	NaN	21.4943	NaN	22.7962
GL50803_19364	GL50803_19364	GL50803_19364 | organism=Giardia_Assemblage_A_isolate_WB | product=hypothetical protein | location=GLCHR05:2321302-2321658(-) | length=118	0.81753	1.76239	0.418204	24.0134	24.0201	100	3	24.8309	24.179	100	3	2	2	2	23.7	23.7	23.7	12.884	0	7.1917	266020000	36	24.0201	24.1497	23.8702	24.179	26.4765	23.8371
GL50803_9198	GL50803_9198	GL50803_9198 | organism=Giardia_Assemblage_A_isolate_WB | product=Hypothetical protein | location=GLCHR05:2763106-2765526(-) | length=806	0.815192	1.75953	0	23.3487	23.3487	66.6667	2	NaN	NaN	33.3333	1	3	3	3	5.2	5.2	5.2	89.306	0	3.7524	168340000	19	24.1828	NaN	22.5146	NaN	24.1639	NaN
GL50803_11039	GL50803_11039	GL50803_11039 | organism=Giardia_Assemblage_A_isolate_WB | product=Actin related protein | location=GLCHR03:1157914-1160526(-) | length=870	0.769324	1.70447	0	NaN	NaN	33.3333	1	23.1392	23.1498	100	3	5	5	5	12.8	12.8	12.8	98.493	0	15.29	137440000	28	NaN	NaN	22.3699	23.1776	23.0902	23.1498
GL50803_101765	GL50803_101765	GL50803_101765 | organism=Giardia_Assemblage_A_isolate_WB | product=VSP | location=GLCHR03:1702497-1704596(+) | length=699	0.746386	1.67758	1.06549	22.1065	22.133	100	3	22.8528	22.8518	100	3	9	9	9	23.7	23.7	23.7	71.965	0	44.406	106790000	34	22.2905	21.8958	22.133	23.3878	22.3189	22.8518
GL50803_2013061488	GL50803_2013061488	GL50803_2013061488 | organism=crap | product=crap_PRDX1_HUMAN|	0.738351	1.66827	0.467687	21.2468	21.102	100	3	21.9852	22.0404	100	3	3	3	3	14.6	14.6	14.6	22.11	0	4.1137	94494000	14	21.7186	21.102	20.9199	22.0404	20.8517	23.0635
GL50803_3983	GL50803_3983	GL50803_3983 | organism=Giardia_Assemblage_A_isolate_WB | product=5 nucleotidase family protein | location=GLCHR04:448353-450152(-) | length=599	0.731069	1.65987	0.385652	22.4445	22.5775	100	3	23.1756	22.6104	100	3	7	7	7	21.2	21.2	21.2	67.066	0	28.197	244820000	32	22.1766	22.5793	22.5775	22.1864	22.6104	24.7299
GL50803_137618	GL50803_137618	GL50803_137618 | organism=Giardia_Assemblage_A_isolate_WB | product=VSP | location=GLCHR04:630732-633293(+) | length=853	0.6943	1.6181	1.80819	26.305	26.2706	100	3	26.9993	27.1051	100	3	29	17	10	45.6	28.1	17	88.66	0	323.31	10018000000	515	26.5226	26.1217	26.2706	27.1437	26.7489	27.1051
GL50803_2013061463	GL50803_2013061463	GL50803_2013061463 | organism=crap | product=crap_CATD_HUMAN|	0.661373	1.58159	1.21019	22.6129	22.6129	66.6667	2	23.2743	23.2743	66.6667	2	4	4	4	13.8	13.8	13.8	44.552	0	6.0264	83085000	20	22.6823	22.5436	NaN	23.1166	NaN	23.432
GL50803_8433	GL50803_8433	GL50803_8433 | organism=Giardia_Assemblage_A_isolate_WB | product=Hypothetical protein | location=GLCHR05:1929821-1930732(-) | length=303	0.629217	1.54673	1.12563	22.1106	22.128	100	3	22.7398	22.5553	100	3	4	4	4	20.5	20.5	20.5	33.666	0	11.84	56467000	33	22.128	21.8461	22.3577	22.4913	22.5553	23.1729
GL50803_9143	GL50803_9143	GL50803_9143 | organism=Giardia_Assemblage_A_isolate_WB | product=Hypothetical protein | location=GLCHR05:4159721-4163026(+) | length=1101	0.614982	1.53154	1.71453	20.7191	20.7191	66.6667	2	21.3341	21.3341	66.6667	2	4	4	4	5.8	5.8	5.8	122.21	0	2.9711	16020000	6	20.6504	NaN	20.7878	NaN	21.2812	21.3869
GL50803_6590	GL50803_6590	GL50803_6590 | organism=Giardia_Assemblage_A_isolate_WB | product=RNA 3-terminal phosphate cyclase-like protein | location=GLCHR03:902728-903870(+) | length=380	0.611293	1.52763	1.99147	22.9195	22.8813	100	3	23.5308	23.5097	100	3	7	7	7	21.3	21.3	21.3	42.109	0	4.5215	275550000	19	22.8813	22.7207	23.1565	23.6091	23.4736	23.5097
GL50803_17508	GL50803_17508	GL50803_17508 | organism=Giardia_Assemblage_A_isolate_WB | product=Coiled-coil protein | location=GLCHR01:1347488-1349806(+) | length=772	0.609841	1.52609	1.2454	21.9976	21.9273	100	3	22.6074	22.7237	100	3	8	8	8	12.6	12.6	12.6	87.12	0	11.042	174840000	47	22.3703	21.6952	21.9273	22.7247	22.7237	22.3738
GL50803_11207	GL50803_11207	GL50803_11207 | organism=Giardia_Assemblage_A_isolate_WB | product=Hypothetical protein | location=GLCHR05:3323767-3325344(+) | length=525	0.5746	1.48926	1.01959	23.3206	23.2835	100	3	23.8952	23.9914	100	3	8	8	8	26.9	26.9	26.9	57.964	0	17.076	239350000	44	23.2835	23.7158	22.9626	23.9914	24.0923	23.6018
GL50803_17246	GL50803_17246	GL50803_17246 | organism=Giardia_Assemblage_A_isolate_WB | product=Hypothetical protein | location=GLCHR03:580507-581142(+) | length=211	0.574119	1.48877	0.553777	21.8439	21.8439	66.6667	2	22.418	22.4867	100	3	2	2	2	12.3	12.3	12.3	23.985	0	3.0611	67502000	11	22.3252	21.3626	NaN	22.0567	22.4867	22.7106
GL50803_15456	GL50803_15456	GL50803_15456 | organism=Giardia_Assemblage_A_isolate_WB | product=Protein 21,1 | location=GLCHR04:1913651-1916083(+) | length=810	0.572978	1.48759	1.08832	22.9507	22.8167	100	3	23.5237	23.556	100	3	8	8	8	16.3	16.3	16.3	88.589	0	3.6245	179840000	29	22.6289	22.8167	23.4065	23.372	23.643	23.556
GL50803_96018	GL50803_96018	GL50803_96018 | organism=Giardia_Assemblage_A_isolate_WB | product=Spindle pole protein, putative | location=GLCHR03:98358-102257(-) | length=1299	0.547743	1.4618	1.28791	20.6272	20.6096	100	3	21.1749	21.1749	66.6667	2	6	6	6	6.3	6.3	6.3	143.95	0	8.6623	25428000	18	20.7619	20.6096	20.5101	NaN	21.3714	20.9785
GL50803_15513	GL50803_15513	GL50803_15513 | organism=Giardia_Assemblage_A_isolate_WB | product=WD-repeat protein BING4 | location=GLCHR03:1120064-1121752(+) | length=562	0.524251	1.43819	1.38448	23.5287	23.4704	100	3	24.0529	24.1227	100	3	10	10	10	21.4	21.4	21.4	62.716	0	28.847	511600000	58	23.7076	23.4704	23.4081	23.763	24.2731	24.1227
GL50803_7373	GL50803_7373	GL50803_7373 | organism=Giardia_Assemblage_A_isolate_WB | product=Protein 21,1 | location=GLCHR01:531904-536589(-) | length=1561	0.523228	1.43717	1.77194	22.2486	22.2805	100	3	22.7718	22.8721	100	3	11	11	11	11.7	11.7	11.7	169.33	0	18.851	161160000	35	22.3057	22.1596	22.2805	22.5238	22.8721	22.9196
GL50803_15382	GL50803_15382	GL50803_15382 | organism=Giardia_Assemblage_A_isolate_WB | product=Hypothetical protein | location=GLCHR04:2656365-2659748(+) | length=1127	0.519447	1.43341	1.0157	22.4827	22.4427	100	3	23.0022	23.1988	100	3	9	9	9	17.3	17.3	17.3	123.86	0	42.114	166020000	61	22.3737	22.4427	22.6318	22.5489	23.2588	23.1988
GL50803_17258	GL50803_17258	GL50803_17258 | organism=Giardia_Assemblage_A_isolate_WB | product=Hemoglobin and proliferation regulated protein | location=GLCHR01:840756-841406(-) | length=216	0.519119	1.43308	1.32027	22.2505	22.296	100	3	22.7696	22.9147	100	3	3	3	3	23.1	23.1	23.1	25.179	0	13.295	116120000	53	22.0777	22.296	22.3777	22.4484	22.9457	22.9147
GL50803_2340	GL50803_2340	GL50803_2340 | organism=Giardia_Assemblage_A_isolate_WB | product=Hypothetical protein | location=GLCHR01:998178-998636(-) | length=152	0.508912	1.42298	0.812015	21.8829	21.7688	100	3	22.3918	22.3718	100	3	4	4	4	35.5	35.5	35.5	17.117	0	7.1894	123980000	42	22.4092	21.7688	21.4708	22.3718	22.5507	22.2531
GL50803_102963	GL50803_102963	GL50803_102963 | organism=Giardia_Assemblage_A_isolate_WB | product=tRNA 2-methylthioadenosine synthase | location=GLCHR02:1390237-1391814(+) | length=525	0.507877	1.42196	1.71282	22.6648	22.7076	100	3	23.1727	23.0628	100	3	8	8	8	23.8	23.8	23.8	58.321	0	29.52	202460000	39	22.5229	22.7076	22.7638	23.057	23.0628	23.3982
GL50803_102056	GL50803_102056	GL50803_102056 | organism=Giardia_Assemblage_A_isolate_WB | product=Hypothetical protein | location=GLCHR05:1493899-1500132(-) | length=2077	0.506517	1.42062	0	NaN	NaN	33.3333	1	21.494	21.494	66.6667	2	4	4	4	4.8	4.8	4.8	235.25	0	25.735	28462000	13	NaN	20.9875	NaN	NaN	21.5333	21.4548
GL50803_16830	GL50803_16830	GL50803_16830 | organism=Giardia_Assemblage_A_isolate_WB | product=Spindle pole protein, putative | location=GLCHR04:27555-30392(+) | length=945	0.504083	1.41822	0.62522	22.9058	22.9739	100	3	23.4099	23.7597	100	3	13	13	13	25.6	25.6	25.6	105.3	0	34.441	293530000	79	22.731	22.9739	23.0125	22.7061	23.7639	23.7597
GL50803_8982	GL50803_8982	GL50803_8982 | organism=Giardia_Assemblage_A_isolate_WB | product=hemagglutinin protein-like protein | location=GLCHR03:881832-887090(+) | length=1752	0.503613	1.41776	0	21.4762	21.4762	66.6667	2	NaN	NaN	33.3333	1	4	4	4	3.9	3.9	3.9	190.96	0.0025445	2.1563	48801000	6	21.3547	NaN	21.5976	NaN	21.9798	NaN
GL50803_32938	GL50803_32938	GL50803_32938 | organism=Giardia_Assemblage_A_isolate_WB | product=hypothetical protein | location=GLCHR03:370902-373868(-) | length=988	0.498207	1.41246	0.536872	21.8426	21.8426	66.6667	2	22.3408	22.5877	100	3	8	8	8	12	12	12	110.11	0	19.607	85435000	13	21.8991	NaN	21.786	21.7444	22.6903	22.5877
GL50803_16370	GL50803_16370	GL50803_16370 | organism=Giardia_Assemblage_A_isolate_WB | product=Transcriptional activator, putative | location=GLCHR04:1485619-1491198(-) | length=1859	0.497348	1.41162	1.0019	20.9199	20.9199	66.6667	2	21.4172	21.3683	100	3	9	9	9	8.3	8.3	8.3	210.32	0	11.397	43444000	25	21.094	NaN	20.7458	21.2227	21.6607	21.3683
GL50803_137727	GL50803_137727	GL50803_137727 | organism=Giardia_Assemblage_A_isolate_WB | product=High cysteine membrane protein EGF-like | location=GLCHR02:1365434-1370479(-) | length=1681	0.494804	1.40913	0	20.6835	20.8275	100	3	NaN	NaN	33.3333	1	22	13	12	20.3	12.7	11.3	178.45	0	93.921	103180000	55	21.0115	20.8275	20.2116	21.1783	NaN	NaN
GL50803_14327	GL50803_14327	GL50803_14327 | organism=Giardia_Assemblage_A_isolate_WB | product=Hypothetical protein | location=GLCHR05:3935211-3936125(+) | length=304	0.490405	1.40484	0.450751	22.6184	22.6184	66.6667	2	23.1088	22.9922	100	3	3	3	3	14.1	14.1	14.1	33.842	0	13.971	88806000	24	NaN	22.6946	22.5421	22.5787	22.9922	23.7554
GL50803_4322	GL50803_4322	GL50803_4322 | organism=Giardia_Assemblage_A_isolate_WB | product=Kinase, NEK-like | location=GLCHR04:2628035-2631046(+) | length=1003	0.48924	1.40371	0.627073	21.1405	21.1618	100	3	21.6298	21.6379	100	3	5	5	5	8	8	8	110.42	0	11.593	39648000	18	20.7571	21.1618	21.5028	21.1455	22.1059	21.6379
GL50803_13220	GL50803_13220	GL50803_13220 | organism=Giardia_Assemblage_A_isolate_WB | product=ATP-dependent RNA helicase | location=GLCHR04:146678-148948(-) | length=756	0.478803	1.39359	0.701838	21.2258	21.2258	66.6667	2	21.7046	21.7046	66.6667	2	3	3	3	5.2	5.2	5.2	84.456	0	3.3401	36652000	14	21.0098	NaN	21.4418	NaN	21.8359	21.5733
GL50803_23930	GL50803_23930	GL50803_23930 | organism=Giardia_Assemblage_A_isolate_WB | product=Coiled-coil protein | location=GLCHR05:2584472-2585665(+) | length=397	0.46955	1.38468	1.21767	21.733	21.6011	100	3	22.2026	22.2283	100	3	6	6	6	20.7	20.7	20.7	44.629	0	9.5655	140070000	28	21.6011	21.5255	22.0724	22.0889	22.2906	22.2283
GL50803_8742	GL50803_8742	GL50803_8742 | organism=Giardia_Assemblage_A_isolate_WB | product=Extracellular nuclease, putative | location=GLCHR04:956114-956932(-) | length=272	0.460874	1.37638	0	NaN	NaN	33.3333	1	22.0943	22.0943	66.6667	2	3	3	3	14	14	14	30.78	0	4.7755	65688000	9	NaN	NaN	21.6335	NaN	21.929	22.2597
GL50803_94653	GL50803_94653	GL50803_94653 | organism=Giardia_Assemblage_A_isolate_WB | product=Periodic tryptophan protein 2-like protein | location=GLCHR04:141902-145420(-) | length=1172	0.460491	1.37601	3.15675	23.2335	23.225	100	3	23.694	23.7212	100	3	15	15	15	23.4	23.4	23.4	130.62	0	60.572	474270000	85	23.2087	23.225	23.2667	23.6051	23.7556	23.7212
GL50803_8949	GL50803_8949	GL50803_8949 | organism=Giardia_Assemblage_A_isolate_WB | product=Protein 21,1 | location=GLCHR02:418816-422799(-) | length=1327	0.454072	1.3699	1.32998	21.3605	21.3605	66.6667	2	21.8146	21.7531	100	3	5	5	5	6.3	6.3	6.3	146.02	0	13.152	58706000	18	NaN	21.2088	21.5122	21.9394	21.7531	21.7512
GL50803_9119	GL50803_9119	GL50803_9119 | organism=Giardia_Assemblage_A_isolate_WB | product=ATP-dependent RNA helicase | location=GLCHR05:2783467-2784819(-) | length=450	0.444004	1.36037	1.3697	22.5607	22.5913	100	3	23.0047	22.9844	100	3	11	11	11	35.1	35.1	35.1	49.239	0	27.773	314430000	38	22.5913	22.4485	22.6422	22.7733	23.2564	22.9844
GL50803_5533	GL50803_5533	GL50803_5533 | organism=Giardia_Assemblage_A_isolate_WB | product=DUB-1 | location=GLCHR05:4317843-4319657(+) | length=604	0.442696	1.35914	1.23481	22.6326	22.6772	100	3	23.0753	23.1116	100	3	8	8	8	25.2	25.2	25.2	66.977	0	15.228	243440000	85	22.5202	22.7005	22.6772	22.7843	23.3301	23.1116
GL50803_113971	GL50803_113971	GL50803_113971 | organism=Giardia_Assemblage_A_isolate_WB | product=Transducin | location=GLCHR04:833783-835228(+) | length=481	0.438817	1.35549	1.06411	22.9642	23.0339	100	3	23.403	23.5621	100	3	9	9	9	32	32	32	53.54	0	56.201	307700000	73	23.0339	22.7965	23.0623	23.0544	23.5926	23.5621
GL50803_91324	GL50803_91324	GL50803_91324 | organism=Giardia_Assemblage_A_isolate_WB | product=Hypothetical protein | location=GLCHR04:1075605-1084550(-) | length=2981	0.433244	1.35027	1.63549	23.1359	23.0938	100	3	23.5691	23.6572	100	3	30	30	30	14.5	14.5	14.5	335.03	0	30.321	520560000	128	23.2376	23.0763	23.0938	23.3511	23.699	23.6572
GL50803_14546	GL50803_14546	GL50803_14546 | organism=Giardia_Assemblage_A_isolate_WB | product=Phosphoglycolate phosphatase | location=GLCHR05:3984009-3984695(+) | length=228	0.430445	1.34765	1.01213	23.7825	23.8437	100	3	24.213	24.2127	100	3	4	4	4	25.4	25.4	25.4	25.277	0	12.451	279100000	21	23.6373	23.8665	23.8437	23.8912	24.5349	24.2127
GL50803_5661	GL50803_5661	GL50803_5661 | organism=Giardia_Assemblage_A_isolate_WB | product=RNA binding protein | location=GLCHR01:1094870-1095580(-) | length=236	0.424365	1.34198	0.848	23.174	23.1643	100	3	23.5984	23.7006	100	3	4	4	3	21.2	21.2	18.2	27.91	0	6.6144	260320000	26	23.479	23.1643	22.8787	23.2942	23.8004	23.7006
GL50803_17074	GL50803_17074	GL50803_17074 | organism=Giardia_Assemblage_A_isolate_WB | product=Coiled-coil protein | location=GLCHR04:1057899-1060529(+) | length=876	0.419088	1.33708	0	NaN	NaN	33.3333	1	23.1865	22.7896	100	3	4	4	4	8.7	8.7	8.7	98.001	0	9.1952	63314000	13	NaN	NaN	22.7675	22.7896	24.0368	22.7332
GL50803_12055	GL50803_12055	GL50803_12055 | organism=Giardia_Assemblage_A_isolate_WB | product=Elongation factor 2 | location=GLCHR04:119794-123390(-) | length=1198	0.419003	1.337	0.941054	21.0054	21.0863	100	3	21.4244	21.4054	100	3	3	3	3	4.8	4.8	4.8	132.67	0	13.975	43723000	29	20.6179	21.3119	21.0863	21.5012	21.4054	21.3666
GL50803_16217	GL50803_16217	GL50803_16217 | organism=Giardia_Assemblage_A_isolate_WB | product=UDP-N-acetylglucosamine pyrophosphorylase | location=GLCHR02:591918-593228(-) | length=436	0.411881	1.33042	0.502608	22.3755	22.5635	100	3	22.7874	22.6979	100	3	7	7	7	24.5	24.5	24.5	48.287	0	9.5383	118390000	24	21.9033	22.6599	22.5635	22.6979	22.3746	23.2898
GL50803_17624	GL50803_17624	GL50803_17624 | organism=Giardia_Assemblage_A_isolate_WB | product=hypothetical protein | location=GLCHR03:649632-651113(-) | length=493	0.405962	1.32497	0.955724	21.6516	21.6516	66.6667	2	22.0576	22.0896	100	3	4	4	4	10.1	10.1	10.1	54.649	0.0019157	2.2155	45758000	11	21.4219	21.8813	NaN	22.0896	21.9676	22.1155
GL50803_33023	GL50803_33023	GL50803_33023 | organism=Giardia_Assemblage_A_isolate_WB | product=Hypothetical protein | location=GLCHR03:84742-85554(+) | length=270	0.404141	1.3233	0.325466	22.4539	22.5826	100	3	22.8581	22.8581	66.6667	2	4	4	4	25.6	25.6	25.6	29.847	0	10.289	93276000	17	21.7983	22.5826	22.9809	NaN	23.1336	22.5825
GL50803_86498	GL50803_86498	GL50803_86498 | organism=Giardia_Assemblage_A_isolate_WB | product=hypothetical protein | location=GLCHR05:3994236-3995465(-) | length=409	0.397997	1.31768	0.792296	22.999	23.0644	100	3	23.397	23.4452	100	3	5	5	5	20.5	20.5	20.5	46.194	0	11.983	202440000	35	23.0644	23.3378	22.5949	23.2371	23.5088	23.4452
GL50803_14322	GL50803_14322	GL50803_14322 | organism=Giardia_Assemblage_A_isolate_WB | product=hypothetical protein | location=GLCHR05:2159688-2161439(-) | length=583	0.395744	1.31562	1.25907	22.3014	22.1946	100	3	22.6972	22.7621	100	3	9	9	9	22.6	22.6	22.6	64.177	0	12.412	133830000	34	22.524	22.1946	22.1856	22.5068	22.8226	22.7621
GL50803_8556	GL50803_8556	GL50803_8556 | organism=Giardia_Assemblage_A_isolate_WB | product=Kinase, NEK | location=GLCHR05:4306553-4310992(+) | length=1479	0.393997	1.31403	0.156947	23.1926	23.1926	66.6667	2	23.5866	23.5866	66.6667	2	4	4	4	4.1	4.1	4.1	160.61	0	3.0682	216930000	11	22.8858	23.4995	NaN	22.7668	NaN	24.4064
GL50803_24590	GL50803_24590	GL50803_24590 | organism=Giardia_Assemblage_A_isolate_WB | product=Protein 21,1 | location=GLCHR05:4339156-4342068(-) | length=970	0.390757	1.31108	1.08249	24.3294	24.2912	100	3	24.7202	24.8617	100	3	22	22	22	38.8	38.8	38.8	106.91	0	253.48	1508300000	234	24.2912	24.2783	24.4187	24.3938	24.905	24.8617
GL50803_16615	GL50803_16615	GL50803_16615 | organism=Giardia_Assemblage_A_isolate_WB | product=Hypothetical protein | location=GLCHR02:1429421-1431028(+) | length=535	0.387714	1.30832	1.33936	23.112	23.0834	100	3	23.4997	23.4749	100	3	6	6	6	19.4	19.4	19.4	59.824	0	30.323	220350000	19	23.0834	23.0639	23.1887	23.4749	23.7358	23.2884
GL50803_95908	GL50803_95908	GL50803_95908 | organism=Giardia_Assemblage_A_isolate_WB | product=Hypothetical protein | location=GLCHR03:246825-258335(-) | length=3836	0.383366	1.30438	0.665699	20.7463	20.6546	100	3	21.1297	21.0232	100	3	11	11	11	5.1	5.1	5.1	423.53	0	20.123	52657000	52	21.0963	20.6546	20.4881	21.0232	20.8712	21.4947
GL50803_34179	GL50803_34179	GL50803_34179 | organism=Giardia_Assemblage_A_isolate_WB | product=Hypothetical protein | location=GLCHR04:780693-784988(-) | length=1431	0.379249	1.30066	1.90591	23.2472	23.2165	100	3	23.6265	23.658	100	3	21	21	21	23.5	23.5	23.5	157.78	0	115.2	500520000	113	23.2165	23.1994	23.3258	23.4779	23.7436	23.658
GL50803_14451	GL50803_14451	GL50803_14451 | organism=Giardia_Assemblage_A_isolate_WB | product=ATP-dependent RNA helicase | location=GLCHR01:1108339-1110003(-) | length=554	0.372008	1.29415	0.973569	22.9167	22.8802	100	3	23.2887	23.4248	100	3	13	13	13	31	31	31	62.131	0	36.2	293040000	82	22.8802	22.844	23.026	22.9505	23.4908	23.4248
GL50803_6306	GL50803_6306	GL50803_6306 | organism=Giardia_Assemblage_A_isolate_WB | product=Hypothetical protein | location=GLCHR03:926421-928547(-) | length=708	0.363421	1.28647	1.63511	21.7897	21.7248	100	3	22.1531	22.1197	100	3	5	5	5	11.6	11.6	11.6	78.747	0	12.112	118460000	25	21.6709	21.9734	21.7248	22.1063	22.1197	22.2333
GL50803_10297	GL50803_10297	GL50803_10297 | organism=Giardia_Assemblage_A_isolate_WB | product=U3 small nucleolar RNA interacting protein, putative | location=GLCHR04:671033-672382(-) | length=449	0.358983	1.28252	0.818128	22.4778	22.5623	100	3	22.8368	22.9181	100	3	10	10	10	24.7	24.7	24.7	49.983	0	13.033	157650000	41	22.5623	22.1929	22.6783	23.0299	22.5624	22.9181
GL50803_9697	GL50803_9697	GL50803_9697 | organism=Giardia_Assemblage_A_isolate_WB | product=Hypothetical protein | location=GLCHR03:356199-360347(+) | length=1382	0.35851	1.2821	0.60846	22.9007	23.0318	100	3	23.2592	23.3369	100	3	15	15	15	16.1	16.1	16.1	155.86	0	27.434	252360000	63	23.0447	23.0318	22.6255	22.8356	23.6051	23.3369
GL50803_7573	GL50803_7573	GL50803_7573 | organism=Giardia_Assemblage_A_isolate_WB | product=3-hydroxy-3-methylglutaryl-coenzyme A reductase | location=GLCHR02:1181747-1184002(+) | length=751	0.354447	1.2785	1.81557	21.6777	21.6852	100	3	22.0322	22.0322	66.6667	2	5	5	5	12.6	12.6	12.6	82.271	0	6.0201	62338000	12	21.5907	21.6852	21.7573	NaN	21.9872	22.0771
GL50803_7259	GL50803_7259	GL50803_7259 | organism=Giardia_Assemblage_A_isolate_WB | product=CDP-diacylglycerol-glycerol-3-phosphate 3-phosphatidyltransferase | location=GLCHR02:158347-159240(+) | length=297	0.353539	1.27769	0.647829	23.772	23.7863	100	3	24.1256	24.1108	100	3	5	5	5	23.9	23.9	23.9	32.302	0	27.004	383060000	76	23.545	23.9849	23.7863	23.7672	24.1108	24.4987
GL50803_13791	GL50803_13791	GL50803_13791 | organism=Giardia_Assemblage_A_isolate_WB | product=ATP-dependent RNA helicase | location=GLCHR04:1739901-1741778(-) | length=625	0.35223	1.27653	0.95321	23.9569	24.0072	100	3	24.3091	24.3489	100	3	20	20	20	43.2	43.2	43.2	70.823	0	48.662	1056100000	135	24.0655	23.798	24.0072	24.027	24.5515	24.3489
GL50803_101594	GL50803_101594	GL50803_101594 | organism=Giardia_Assemblage_A_isolate_WB | product=CCAAT-box-binding transcription factor | location=GLCHR02:585641-588820(+) | length=1059	0.351486	1.27587	0.949783	23.0624	23.0929	100	3	23.4139	23.5544	100	3	10	10	10	14.4	14.4	14.4	119.17	0	18.049	347650000	43	23.094	23.0929	23.0004	23.0748	23.6126	23.5544
GL50803_7800	GL50803_7800	GL50803_7800 | organism=Giardia_Assemblage_A_isolate_WB | product=Hypothetical protein | location=GLCHR03:107188-108138(+) | length=316	0.351356	1.27576	1.27123	21.9298	21.9431	100	3	22.2811	22.1778	100	3	4	4	4	25.3	25.3	25.3	34.833	0	8.874	80230000	13	21.9431	22.0478	21.7984	22.4964	22.1693	22.1778
GL50803_14085	GL50803_14085	GL50803_14085 | organism=Giardia_Assemblage_A_isolate_WB | product=hypothetical protein | location=GLCHR02:1359868-1361877(+) | length=669	0.346433	1.27141	0	19.4013	19.4013	66.6667	2	NaN	NaN	33.3333	1	4	4	4	10.5	10.5	10.5	74.909	0.00032808	2.7613	8616900	11	19.1673	19.6353	NaN	NaN	19.7477	NaN
GL50803_10924	GL50803_10924	GL50803_10924 | organism=Giardia_Assemblage_A_isolate_WB | product=Hypothetical protein | location=GLCHR04:2474069-2475064(-) | length=331	0.345684	1.27075	0	21.2224	21.2224	66.6667	2	NaN	NaN	33.3333	1	3	3	3	13.6	13.6	13.6	38.26	0	4.5723	18778000	14	NaN	21.1026	21.3422	21.5681	NaN	NaN
GL50803_14926	GL50803_14926	GL50803_14926 | organism=Giardia_Assemblage_A_isolate_WB | product=Protein 21,1 | location=GLCHR03:1832492-1833241(-) | length=249	0.344311	1.26954	0.929661	23.2314	23.1461	100	3	23.5757	23.6968	100	3	7	4	4	42.6	31.3	31.3	27.645	0	35.9	202000000	39	23.1461	23.4311	23.1171	23.2943	23.7361	23.6968
GL50803_9746	GL50803_9746	GL50803_9746 | organism=Giardia_Assemblage_A_isolate_WB | product=Hypothetical protein | location=GLCHR05:3750414-3751616(+) | length=400	0.341955	1.26747	0.867232	23.4981	23.4762	100	3	23.8401	23.7141	100	3	3	3	3	10	10	10	45.744	0	2.9899	152290000	11	23.3321	23.6861	23.4762	23.7141	23.6636	24.1426
GL50803_10824	GL50803_10824	GL50803_10824 | organism=Giardia_Assemblage_A_isolate_WB | product=hypothetical protein | location=GLCHR01:1303217-1306507(+) | length=1096	0.338783	1.26469	1.40679	21.5851	21.6063	100	3	21.9239	21.9239	66.6667	2	6	6	6	10.1	10.1	10.1	120.57	0	17.829	89990000	23	21.4467	21.7023	21.6063	21.9341	21.9136	NaN
GL50803_16188	GL50803_16188	GL50803_16188 | organism=Giardia_Assemblage_A_isolate_WB | product=SMC1 beta-like protein | location=GLCHR04:2160639-2164700(+) | length=1353	0.335279	1.26162	0.570761	20.7409	20.8361	100	3	21.0762	21.0348	100	3	8	8	8	10.4	10.4	10.4	153.18	0	9.1098	41765000	25	20.8361	20.4867	20.9	20.7045	21.4893	21.0348
GL50803_38519	GL50803_38519	GL50803_38519 | organism=Giardia_Assemblage_A_isolate_WB | product=Hypothetical protein | location=GLCHR04:1934994-1936838(-) | length=614	0.33175	1.25854	1.05219	20.4579	20.4446	100	3	20.7897	20.7897	66.6667	2	4	4	4	9.9	9.9	9.9	69.863	0	7.6295	23749000	18	20.3491	20.4446	20.5802	NaN	20.9258	20.6536
GL50803_14903	GL50803_14903	GL50803_14903 | organism=Giardia_Assemblage_A_isolate_WB | product=hypothetical protein | location=GLCHR05:3353620-3355431(-) | length=603	0.331362	1.2582	0.679052	21.4692	21.4396	100	3	21.8006	21.6667	100	3	5	5	5	13.1	13.1	13.1	67.797	0	24.365	71143000	30	21.2116	21.4396	21.7565	21.6244	22.1108	21.6667
GL50803_22027	GL50803_22027	GL50803_22027 | organism=Giardia_Assemblage_A_isolate_WB | product=hypothetical protein | location=GLCHR04:1130317-1131543(-) | length=408	0.330986	1.25787	0.657286	20.0405	20.0405	66.6667	2	20.3715	20.3495	100	3	3	3	3	12.7	12.7	12.7	45.339	0	8.9402	18692000	17	19.8473	20.2337	NaN	20.3495	20.1705	20.5945
GL50803_2338	GL50803_2338	GL50803_2338 | organism=Giardia_Assemblage_A_isolate_WB | product=Hypothetical protein | location=GLCHR05:1265258-1265902(-) | length=214	0.329943	1.25696	0.953536	24.0735	24.0794	100	3	24.4035	24.5394	100	3	12	12	12	56.5	56.5	56.5	24.511	0	33.91	1067600000	103	24.0794	23.9546	24.1866	24.1089	24.5394	24.5621
GL50803_93693	GL50803_93693	GL50803_93693 | organism=Giardia_Assemblage_A_isolate_WB | product=Hypothetical protein | location=GLCHR04:2203553-2206021(-) | length=822	0.328968	1.25611	1.33702	22.5116	22.5076	100	3	22.8406	22.8784	100	3	12	12	12	24.2	24.2	24.2	92.337	0	38.322	325770000	53	22.466	22.5613	22.5076	22.631	22.8784	23.0125
GL50803_17189	GL50803_17189	GL50803_17189 | organism=Giardia_Assemblage_A_isolate_WB | product=Hypothetical protein | location=GLCHR03:1064405-1071571(-) | length=2388	0.327787	1.25509	0.403578	22.6863	22.4466	100	3	23.014	22.9167	100	3	15	15	15	8.4	8.4	8.4	267.84	0	18.639	169650000	37	23.2815	22.4466	22.3306	22.9167	23.3441	22.7813
GL50803_7368	GL50803_7368	GL50803_7368 | organism=Giardia_Assemblage_A_isolate_WB | product=ATPases of the PP-loop superfamily | location=GLCHR01:541373-542278(+) | length=301	0.327653	1.25497	2.27092	22.0323	22.0243	100	3	22.3599	22.3821	100	3	6	6	6	32.6	32.6	32.6	33.919	0	26.416	211570000	57	22.0243	21.9886	22.0839	22.2594	22.4382	22.3821
GL50803_113023	GL50803_113023	GL50803_113023 | organism=Giardia_Assemblage_A_isolate_WB | product=Hypothetical protein | location=GLCHR04:2168753-2169700(-) | length=315	0.323727	1.25156	0.547741	22.8891	22.8935	100	3	23.2128	23.2512	100	3	7	7	7	47	47	47	34.274	0	25.856	156630000	27	22.8935	22.9106	22.863	22.7426	23.6445	23.2512
GL50803_14457	GL50803_14457	GL50803_14457 | organism=Giardia_Assemblage_A_isolate_WB | product=Ripening regulated protein DDTFR19 | location=GLCHR05:1455859-1456047(+) | length=62	0.322364	1.25038	0.329143	27.7244	27.7832	100	3	28.0468	28.0646	100	3	2	2	2	16.1	16.1	16.1	7.3414	0	12.067	2595600000	31	27.5666	27.8235	27.7832	27.3537	28.0646	28.7221
GL50803_8388	GL50803_8388	GL50803_8388 | organism=Giardia_Assemblage_A_isolate_WB | product=Hypothetical protein | location=GLCHR02:1100620-1102110(-) | length=496	0.321651	1.24976	0.909663	22.3107	22.3696	100	3	22.6324	22.6431	100	3	6	6	6	17.9	17.9	17.9	56.229	0	21.282	115380000	43	22.3696	22.5491	22.0135	22.6431	22.7125	22.5414
GL50803_2013061481	GL50803_2013061481	GL50803_2013061481 | organism=crap | product=crap_LYSC_HUMAN|	0.321194	1.24936	0	22.701	22.7571	100	3	NaN	NaN	33.3333	1	2	2	2	27	27	27	16.537	0	31.526	92969000	13	23.2246	22.7571	22.1213	NaN	NaN	23.0222
GL50803_2538	GL50803_2538	GL50803_2538 | organism=Giardia_Assemblage_A_isolate_WB | product=Kinase, NAK | location=GLCHR04:430862-432889(-) | length=675	0.318558	1.24708	0.337105	22.0856	21.9324	100	3	22.4041	22.3428	100	3	6	6	6	15.7	15.7	15.7	74.364	0	20.414	98946000	24	21.8405	22.4838	21.9324	21.8577	23.0118	22.3428
GL50803_11487	GL50803_11487	GL50803_11487 | organism=Giardia_Assemblage_A_isolate_WB | product=Hypothetical protein | location=GLCHR02:169625-171340(-) | length=571	0.316921	1.24567	0.654741	22.9757	23.0076	100	3	23.2926	23.372	100	3	11	11	11	27.5	27.5	27.5	64.897	0	13.353	385960000	54	22.8174	23.0076	23.1021	23.372	23.5966	22.9092
GL50803_6185	GL50803_6185	GL50803_6185 | organism=Giardia_Assemblage_A_isolate_WB | product=Hypothetical protein | location=GLCHR03:469439-470080(+) | length=213	0.316724	1.2455	1.09435	23.6553	23.6596	100	3	23.9721	23.9774	100	3	8	8	8	38.5	38.5	38.5	24.841	0	9.7388	366290000	38	23.6596	23.4232	23.8832	23.9184	24.0204	23.9774
GL50803_101824	GL50803_101824	GL50803_101824 | organism=Giardia_Assemblage_A_isolate_WB | product=Hypothetical protein | location=CH991761:252806-255397(-) | length=863	0.316691	1.24547	0.295504	22.0833	22.0833	66.6667	2	22.4	22.2411	100	3	4	4	4	7.5	7.5	7.5	95.423	0	8.4298	68350000	18	21.6046	NaN	22.562	22.2411	22.7454	22.2134
GL50803_22553	GL50803_22553	GL50803_22553 | organism=Giardia_Assemblage_A_isolate_WB | product=Encystation-specific protease | location=GLCHR01:451080-452801(-) | length=573	0.316422	1.24524	1.63458	21.0964	21.0964	66.6667	2	21.4128	21.4128	66.6667	2	2	2	2	5.9	5.9	5.9	63.779	0	7.943	41935000	8	NaN	21.095	21.0978	NaN	21.3638	21.4618
GL50803_14999	GL50803_14999	GL50803_14999 | organism=Giardia_Assemblage_A_isolate_WB | product=Hypothetical protein | location=GLCHR02:543824-545218(+) | length=464	0.316378	1.2452	1.45564	23.9712	23.9674	100	3	24.2876	24.2434	100	3	13	13	13	48.5	48.5	48.5	50.307	0	51.003	662800000	115	23.9674	23.9869	23.9593	24.2434	24.4796	24.1397
GL50803_13652	GL50803_13652	GL50803_13652 | organism=Giardia_Assemblage_A_isolate_WB | product=Calmodulin | location=CH991768:433629-434114(-) | length=161	0.316378	1.2452	0.689745	22.3754	22.3938	100	3	22.6917	22.5688	100	3	7	7	7	69.6	69.6	69.6	17.999	0	56.534	139470000	48	22.3938	22.4839	22.2484	22.5688	22.4286	23.0778
GL50803_10139	GL50803_10139	GL50803_10139 | organism=Giardia_Assemblage_A_isolate_WB | product=Hypothetical protein | location=GLCHR04:1860931-1862250(+) | length=439	0.315013	1.24402	0.997176	22.3279	22.3175	100	3	22.6429	22.6133	100	3	5	5	5	17.5	17.5	17.5	50.044	0.0012862	2.3734	132800000	22	22.171	22.3175	22.4953	22.6133	22.4608	22.8548
GL50803_10136	GL50803_10136	GL50803_10136 | organism=Giardia_Assemblage_A_isolate_WB | product=Hypothetical protein | location=GLCHR04:1864864-1865874(-) | length=336	0.311721	1.24119	0.721615	23.9576	24.019	100	3	24.2693	24.3939	100	3	8	8	8	35.4	35.4	35.4	37.964	0	40.294	403140000	61	24.0699	23.7839	24.019	23.9203	24.4937	24.3939
GL50803_14117	GL50803_14117	GL50803_14117 | organism=Giardia_Assemblage_A_isolate_WB | product=Hypothetical protein | location=GLCHR03:493804-495972(+) | length=722	0.309457	1.23924	1.98446	23.5568	23.5665	100	3	23.8663	23.8742	100	3	18	18	18	36	36	36	80.355	0	49.708	533320000	131	23.5665	23.4956	23.6084	23.8742	23.7597	23.965
GL50803_1643	GL50803_1643	GL50803_1643 | organism=Giardia_Assemblage_A_isolate_WB | product=Hypothetical protein | location=GLCHR02:143180-144283(-) | length=367	0.306628	1.23681	0.314381	20.7085	20.7085	66.6667	2	21.0151	21.0151	66.6667	2	2	2	2	11.4	11.4	11.4	41.607	0.0028535	2.0957	21994000	13	NaN	20.8203	20.5967	NaN	21.3581	20.6721
GL50803_3598	GL50803_3598	GL50803_3598 | organism=Giardia_Assemblage_A_isolate_WB | product=Hypothetical protein | location=GLCHR01:850938-851498(+) | length=186	0.30606	1.23633	0.61722	23.6221	23.7261	100	3	23.9281	24.0212	100	3	4	4	4	24.7	24.7	24.7	20.523	0	5.8948	249980000	48	23.4004	23.7261	23.7397	23.5568	24.2064	24.0212
GL50803_16791	GL50803_16791	GL50803_16791 | organism=Giardia_Assemblage_A_isolate_WB | product=Hypothetical protein | location=GLCHR05:2961009-2962175(+) | length=388	0.303614	1.23423	1.92021	21.4611	21.4819	100	3	21.7648	21.7713	100	3	3	3	3	12.6	12.6	12.6	43.351	0	8.28	59190000	18	21.4819	21.3507	21.5508	21.6971	21.7713	21.8259
GL50803_4708	GL50803_4708	GL50803_4708 | organism=Giardia_Assemblage_A_isolate_WB | product=Hypothetical protein | location=GLCHR03:1765501-1766976(+) | length=491	0.302605	1.23337	0.821746	22.0362	22.0387	100	3	22.3388	22.1874	100	3	6	6	6	16.7	16.7	16.7	55.713	0	7.8528	76402000	22	22.0203	22.0497	22.0387	22.1874	22.6789	22.1502
GL50803_13143	GL50803_13143	GL50803_13143 | organism=Giardia_Assemblage_A_isolate_WB | product=Hypothetical protein | location=GLCHR04:1208747-1209514(-) | length=255	0.301436	1.23237	0.665135	22.7064	22.7596	100	3	23.0079	23.0128	100	3	6	6	6	33.3	33.3	33.3	28.958	0	46.181	239240000	50	22.7596	22.4555	22.9042	23.2777	23.0128	22.7331
GL50803_12094	GL50803_12094	GL50803_12094 | organism=Giardia_Assemblage_A_isolate_WB | product=Hypothetical protein | location=GLCHR04:66564-71573(-) | length=1669	0.301267	1.23223	0.823387	21.1421	21.0375	100	3	21.4434	21.5221	100	3	8	8	8	8.7	8.7	8.7	188.53	0	14.559	59405000	34	21.0055	21.3834	21.0375	21.21	21.5981	21.5221
GL50803_7411	GL50803_7411	GL50803_7411 | organism=Giardia_Assemblage_A_isolate_WB | product=hypothetical protein | location=GLCHR01:1101034-1102827(-) | length=597	0.300964	1.23197	0	NaN	NaN	33.3333	1	21.1539	21.1539	66.6667	2	3	3	3	8.4	8.4	8.4	66.747	0	8.7998	20875000	20	20.8529	NaN	NaN	NaN	20.4873	21.8205
GL50803_13201	GL50803_13201	GL50803_13201 | organism=Giardia_Assemblage_A_isolate_WB | product=Hypothetical protein | location=GLCHR05:4208624-4209637(-) | length=337	0.30052	1.23159	1.07247	22.0089	22.0032	100	3	22.3094	22.3353	100	3	3	3	3	14.5	14.5	14.5	38.882	0	13.011	74228000	31	22.0032	21.9255	22.0979	22.3353	22.5064	22.0865
GL50803_16427	GL50803_16427	GL50803_16427 | organism=Giardia_Assemblage_A_isolate_WB | product=Hypothetical protein | location=GLCHR05:2575597-2580906(+) | length=1769	0.296209	1.22791	1.22878	22.2945	22.306	100	3	22.5907	22.643	100	3	12	12	12	9.8	9.8	9.8	201.19	0	30.153	150320000	67	22.306	22.4235	22.1539	22.643	22.6993	22.4299
GL50803_115469;GL50803_115468	GL50803_115469;GL50803_115468	GL50803_115469 | organism=Giardia_Assemblage_A_isolate_WB | product=Hypothetical protein | location=CH991769:679346-680248(-) | length=300;GL50803_115468 | organism=Giardia_Assemblage_A_isolate_WB | product=Hypothetical protein | location=GLCHR01:567689-56	0.294708	1.22664	1.62543	21.9251	21.9563	100	3	22.2198	22.2198	66.6667	2	2	2	2	15.7	15.7	15.7	33.954	0	11.422	56790000	21	21.9563	21.8383	21.9805	22.1667	22.2729	NaN
GL50803_16569	GL50803_16569	GL50803_16569 | organism=Giardia_Assemblage_A_isolate_WB | product=Transcriptional regulator, Sir2 family | location=GLCHR04:1217662-1218837(-) | length=391	0.294672	1.22661	0	NaN	NaN	33.3333	1	21.6195	21.6195	66.6667	2	2	2	2	10.5	10.5	10.5	43.908	0	5.4183	29206000	10	NaN	21.3248	NaN	21.3714	NaN	21.8676
GL50803_14019	GL50803_14019	GL50803_14019 | organism=Giardia_Assemblage_A_isolate_WB | product=Cathepsin B precursor | location=GLCHR04:2314738-2315640(-) | length=300	0.294044	1.22607	0.757072	27.444	27.4321	100	3	27.7381	27.8187	100	3	11	7	7	48	36.3	36.3	33.056	0	172.36	10782000000	299	27.3769	27.523	27.4321	27.4056	27.8187	27.9898
GL50803_13412	GL50803_13412	GL50803_13412 | organism=Giardia_Assemblage_A_isolate_WB | product=Acidic ribosomal protein P0 | location=GLCHR05:3146063-3146818(+) | length=251	0.293786	1.22585	0.872727	24.9345	24.9412	100	3	25.2283	25.2349	100	3	10	10	10	44.2	44.2	44.2	28.496	0	57.966	1585300000	138	25.09	24.7723	24.9412	25.0051	25.4449	25.2349
GL50803_100987	GL50803_100987	GL50803_100987 | organism=Giardia_Assemblage_A_isolate_WB | product=Hypothetical protein | location=GLCHR04:1440295-1444869(-) | length=1524	0.29372	1.2258	0.771579	22.6355	22.7714	100	3	22.9292	22.8935	100	3	8	8	8	7.2	7.2	7.2	171.96	0.00065466	2.7135	167190000	38	22.7714	22.3367	22.7984	22.7917	23.1024	22.8935
GL50803_10676	GL50803_10676	GL50803_10676 | organism=Giardia_Assemblage_A_isolate_WB | product=Hypothetical protein | location=GLCHR02:1000517-1002661(-) | length=714	0.293306	1.22545	1.535	22.3392	22.3634	100	3	22.6325	22.5655	100	3	8	8	8	22.5	22.5	22.5	80.268	0	16.644	202940000	39	22.419	22.3634	22.2352	22.5609	22.7712	22.5655
GL50803_3589	GL50803_3589	GL50803_3589 | organism=Giardia_Assemblage_A_isolate_WB | product=Ribosome biogenesis protein Brix | location=GLCHR04:1266177-1267223(-) | length=348	0.291656	1.22404	0.850706	22.973	22.9832	100	3	23.2646	23.1611	100	3	8	8	8	31.6	31.6	31.6	40.562	0	15.962	367940000	45	22.9162	22.9832	23.0196	23.0609	23.572	23.1611
GL50803_6744	GL50803_6744	GL50803_6744 | organism=Giardia_Assemblage_A_isolate_WB | product=Centrin | location=GLCHR05:3785353-3785838(+) | length=161	0.289427	1.22216	0.220242	22.9128	23.3142	100	3	23.2022	23.2167	100	3	6	6	6	62.7	62.7	62.7	18.687	0	72.782	640460000	90	23.3142	21.8982	23.526	23.2555	23.2167	23.1345
GL50803_7534	GL50803_7534	GL50803_7534 | organism=Giardia_Assemblage_A_isolate_WB | product=Hypothetical protein | location=GLCHR03:286352-287380(+) | length=342	0.289405	1.22214	0.497586	22.4634	22.4418	100	3	22.7528	22.676	100	3	3	3	3	17	17	17	38.649	0	7.9903	129730000	14	22.3726	22.5757	22.4418	22.3689	22.676	23.2135
GL50803_115831;GL50803_115830	GL50803_115831;GL50803_115830	GL50803_115831 | organism=Giardia_Assemblage_A_isolate_WB | product=VSP with INR | location=GLCHR03:772308-774209(-) | length=633;GL50803_115830 | organism=Giardia_Assemblage_A_isolate_WB | product=VSP | location=GLCHR03:767593-769494(+) | length=633	0.288253	1.22116	0	NaN	NaN	33.3333	1	23.3674	23.4134	100	3	9	9	9	23.2	23.2	23.2	64.545	0	80.819	161750000	37	23.0791	NaN	NaN	23.1128	23.4134	23.5759
GL50803_16406	GL50803_16406	GL50803_16406 | organism=Giardia_Assemblage_A_isolate_WB | product=Chaperone protein dnaJ | location=GLCHR04:1673145-1674605(-) | length=486	0.28492	1.21834	1.35342	22.9224	22.9131	100	3	23.2073	23.1334	100	3	13	13	13	39.1	39.1	39.1	55.854	0	21.858	362210000	84	23.0331	22.9131	22.8212	23.3612	23.1334	23.1274
GL50803_9274	GL50803_9274	GL50803_9274 | organism=Giardia_Assemblage_A_isolate_WB | product=U3 small nucleolar ribonucleoprotein protein MPP10, putative | location=GLCHR04:281966-283090(+) | length=374	0.282913	1.21665	0.30215	20.8379	20.8379	66.6667	2	21.1208	20.8926	100	3	3	3	3	12.3	12.3	12.3	42.967	0	6.2419	48457000	15	20.9892	NaN	20.6866	20.8075	21.6624	20.8926
GL50803_112112	GL50803_112112	GL50803_112112 | organism=Giardia_Assemblage_A_isolate_WB | product=Hypothetical protein | location=GLCHR03:1707062-1710724(-) | length=1220	0.281776	1.21569	1.11147	25.0343	25.084	100	3	25.3161	25.3319	100	3	47	47	47	52.1	52.1	52.1	136.31	0	323.31	4232400000	481	25.084	24.8775	25.1414	25.1558	25.4604	25.3319
GL50803_17299	GL50803_17299	GL50803_17299 | organism=Giardia_Assemblage_A_isolate_WB | product=Kinase, NEK-like | location=GLCHR02:495990-499538(+) | length=1182	0.280702	1.21479	0.908449	23.5862	23.6827	100	3	23.867	23.8666	100	3	10	10	10	12.8	12.8	12.8	130.5	0	7.2716	276840000	31	23.6827	23.7642	23.3119	23.9326	23.8666	23.8017
GL50803_87826	GL50803_87826	GL50803_87826 | organism=Giardia_Assemblage_A_isolate_WB | product=hypothetical protein | location=GLCHR02:644980-647541(-) | length=853	0.279292	1.2136	0.535536	20.9749	20.9788	100	3	21.2542	21.2919	100	3	3	3	3	4.7	4.7	4.7	93.054	0	5.4579	18368000	16	20.7968	21.1491	20.9788	20.8796	21.2919	21.5911
GL50803_15304	GL50803_15304;GL50803_40005	GL50803_15304 | organism=Giardia_Assemblage_A_isolate_WB | product=Protein 21,1 | location=GLCHR01:1167212-1171786(-) | length=1524	0.279123	1.21346	1.23404	23.9704	23.9891	100	3	24.2495	24.299	100	3	30	30	30	30.6	30.6	30.6	166.27	0	107.16	1058600000	182	23.8793	23.9891	24.0427	24.0664	24.3831	24.299
GL50803_17080	GL50803_17080	GL50803_17080 | organism=Giardia_Assemblage_A_isolate_WB | product=Hypothetical protein | location=GLCHR02:1311372-1320887(+) | length=3171	0.278603	1.21302	0.658147	22.8292	22.7609	100	3	23.1078	23.1386	100	3	10	10	10	6.1	6.1	6.1	354.17	0	8.3606	174190000	23	22.6522	23.0746	22.7609	23.3401	22.8447	23.1386
GL50803_24505	GL50803_24505	GL50803_24505 | organism=Giardia_Assemblage_A_isolate_WB | product=Hypothetical protein | location=GLCHR05:1461199-1464702(+) | length=1167	0.278111	1.21261	1.0512	23.1896	23.1793	100	3	23.4677	23.4588	100	3	5	5	5	6.4	6.4	6.4	128.51	0	18.161	191300000	41	23.0624	23.1793	23.327	23.3027	23.4588	23.6415
GL50803_112787	GL50803_112787;GL50803_15093	GL50803_112787 | organism=Giardia_Assemblage_A_isolate_WB | product=Hypothetical protein | location=GLCHR04:2545569-2551103(-) | length=1844	0.275578	1.21048	0.752541	23.1772	23.247	100	3	23.4528	23.3749	100	3	11	11	11	10.8	10.8	10.8	207.01	0	13.537	206500000	50	22.9004	23.3843	23.247	23.3749	23.3569	23.6266
GL50803_10193	GL50803_10193	GL50803_10193 | organism=Giardia_Assemblage_A_isolate_WB | product=WD-repeat membrane protein, putative | location=GLCHR01:722287-725169(-) | length=960	0.275122	1.2101	0.941292	23.3182	23.3502	100	3	23.5933	23.6143	100	3	14	14	14	24.4	24.4	24.4	106.39	0	24.61	571170000	94	23.3502	23.3979	23.2064	23.3688	23.7968	23.6143
GL50803_16637	GL50803_16637	GL50803_16637 | organism=Giardia_Assemblage_A_isolate_WB | product=Hypothetical protein | location=GLCHR01:1244826-1245734(+) | length=302	0.274299	1.20941	0	21.1305	21.1305	66.6667	2	NaN	NaN	33.3333	1	4	4	4	16.6	16.6	16.6	33.573	0	4.6315	31691000	10	NaN	21.2382	21.0229	21.4048	NaN	NaN
GL50803_17412	GL50803_17412	GL50803_17412 | organism=Giardia_Assemblage_A_isolate_WB | product=Hypothetical protein | location=GLCHR02:1155010-1157199(-) | length=729	0.271844	1.20735	0.73715	23.3125	23.4147	100	3	23.5844	23.6161	100	3	15	15	15	30.5	30.5	30.5	82.402	0	82.23	578760000	89	23.4979	23.025	23.4147	23.4227	23.7144	23.6161
GL50803_21897	GL50803_21897	GL50803_21897 | organism=Giardia_Assemblage_A_isolate_WB | product=Hypothetical protein | location=GLCHR04:2116480-2123241(+) | length=2253	0.271269	1.20687	0	21.9741	22.0821	100	3	NaN	NaN	33.3333	1	9	9	9	8.2	8.2	8.2	249.61	0	21.343	59627000	16	22.0821	21.4654	22.3747	NaN	NaN	22.2453
GL50803_8035	GL50803_8035	GL50803_8035 | organism=Giardia_Assemblage_A_isolate_WB | product=Block of proliferation 1 | location=GLCHR05:827321-829588(+) | length=755	0.270116	1.2059	0.81176	23.4666	23.4437	100	3	23.7367	23.6068	100	3	13	13	13	27.4	27.4	27.4	84.837	0	37.786	554110000	93	23.4437	23.5777	23.3784	23.5822	24.0211	23.6068
GL50803_17129	GL50803_17129	GL50803_17129 | organism=Giardia_Assemblage_A_isolate_WB | product=Hypothetical protein | location=GLCHR04:562878-563672(+) | length=264	0.265955	1.20243	0.536678	22.2598	22.3022	100	3	22.5257	22.5257	66.6667	2	4	4	4	28.4	28.4	28.4	29.886	0	16.248	98336000	22	22.3022	22.3526	22.1245	22.7775	22.274	NaN
GL50803_16772	GL50803_16772	GL50803_16772 | organism=Giardia_Assemblage_A_isolate_WB | product=hypothetical protein | location=GLCHR04:1181998-1197840(+) | length=5280	0.262164	1.19928	0	NaN	NaN	33.3333	1	23.2677	23.0726	100	3	2	2	2	0.5	0.5	0.5	594.24	0	3.5678	59173000	9	NaN	23.0055	NaN	22.9551	23.0726	23.7754
GL50803_39117	GL50803_39117	GL50803_39117 | organism=Giardia_Assemblage_A_isolate_WB | product=Hypothetical protein | location=CH991767:846280-847440(-) | length=386	0.261779	1.19896	0.449478	29.4843	29.4843	66.6667	2	29.7461	29.7461	66.6667	2	3	3	3	16.1	16.1	16.1	42.566	0	44.2	3417600000	28	NaN	29.6768	29.2917	NaN	29.8513	29.6408
GL50803_5672	GL50803_5672	GL50803_5672 | organism=Giardia_Assemblage_A_isolate_WB | product=Hypothetical protein | location=GLCHR02:934672-937089(-) | length=805	0.260433	1.19784	0.210204	20.6347	20.6347	66.6667	2	20.8951	20.8951	66.6667	2	4	4	4	6.8	6.8	6.8	89.352	0	2.952	26154000	9	NaN	21.0322	20.2371	21.0911	NaN	20.6991
GL50803_5359	GL50803_5359	GL50803_5359 | organism=Giardia_Assemblage_A_isolate_WB | product=Nucleolar protein NOP5 | location=GLCHR05:2490068-2491909(+) | length=613	0.260147	1.1976	1.01096	26.1226	26.1106	100	3	26.3828	26.4331	100	3	31	31	31	55.6	55.6	55.6	69.051	0	323.31	7873000000	524	26.1653	26.1106	26.0919	26.1566	26.5586	26.4331
GL50803_5358	GL50803_5358	GL50803_5358 | organism=Giardia_Assemblage_A_isolate_WB | product=Aurora kinase | location=GLCHR05:2491922-2492857(+) | length=311	0.259103	1.19673	0.54993	23.0551	23.0048	100	3	23.3142	23.4029	100	3	10	10	10	44.7	44.7	44.7	36.285	0	18.756	368500000	64	23.3207	22.8398	23.0048	23.0153	23.4029	23.5244
GL50803_9262	GL50803_9262	GL50803_9262 | organism=Giardia_Assemblage_A_isolate_WB | product=Hypothetical protein | location=GLCHR04:267162-270938(+) | length=1258	0.25908	1.19672	0.618178	22.3741	22.3987	100	3	22.6332	22.5264	100	3	18	18	18	22.8	22.8	22.8	140.43	0	50.668	191950000	59	22.4763	22.3987	22.2473	22.3962	22.9769	22.5264
GL50803_6212	GL50803_6212	GL50803_6212 | organism=Giardia_Assemblage_A_isolate_WB | product=Hypothetical protein | location=GLCHR05:3614011-3615873(+) | length=620	0.258546	1.19627	0.86943	25.3161	25.2824	100	3	25.5746	25.6297	100	3	8	8	8	17.3	17.3	17.3	68.137	0	24.671	662330000	59	25.2824	25.243	25.4227	25.332	25.7621	25.6297
GL50803_8892	GL50803_8892	GL50803_8892 | organism=Giardia_Assemblage_A_isolate_WB | product=Hypothetical protein | location=GLCHR04:1342277-1343683(+) | length=468	0.257141	1.19511	0.538235	22.4823	22.4041	100	3	22.7394	22.628	100	3	10	10	10	26.5	26.5	26.5	53.877	0	20.388	237720000	69	22.7859	22.4041	22.2568	22.5728	23.0175	22.628
GL50803_14675	GL50803_14675	GL50803_14675 | organism=Giardia_Assemblage_A_isolate_WB | product=hypothetical protein | location=GLCHR05:1881538-1882998(+) | length=486	0.256687	1.19473	0.904642	22.6197	22.6063	100	3	22.8764	22.954	100	3	6	6	6	16	16	16	53.358	0	10.274	142820000	37	22.6063	22.6518	22.6009	22.6201	22.954	23.055
GL50803_28336	GL50803_28336	GL50803_28336 | organism=Giardia_Assemblage_A_isolate_WB | product=hypothetical protein | location=GLCHR04:925383-926288(-) | length=301	0.256624	1.19468	1.54793	22.8503	22.8226	100	3	23.107	23.1212	100	3	8	8	8	47.2	47.2	47.2	32.85	0	13.449	261030000	35	22.7842	22.8226	22.9442	22.998	23.2017	23.1212
GL50803_16900	GL50803_16900	GL50803_16900 | organism=Giardia_Assemblage_A_isolate_WB | product=Collagen alpha 1 chain precursor | location=GLCHR03:208760-210355(-) | length=531	0.25627	1.19439	1.09614	22.8244	22.78	100	3	23.0806	23.1252	100	3	8	8	8	21.3	21.3	21.3	59.329	0	14.705	209910000	40	22.78	22.7739	22.9191	22.891	23.2257	23.1252
GL50803_8782	GL50803_8782	GL50803_8782 | organism=Giardia_Assemblage_A_isolate_WB | product=Protein required for cell viability | location=GLCHR05:1934465-1936174(+) | length=569	0.256241	1.19436	0.738949	22.472	22.5109	100	3	22.7283	22.7695	100	3	13	13	13	30.8	30.8	30.8	64.22	0	29.116	252180000	60	22.3865	22.5187	22.5109	22.4448	22.9705	22.7695
GL50803_6589	GL50803_6589	GL50803_6589 | organism=Giardia_Assemblage_A_isolate_WB | product=Protein 21,1 | location=GLCHR03:899888-902683(+) | length=931	0.255013	1.19335	1.6998	22.3895	22.3913	100	3	22.6445	22.6445	66.6667	2	3	3	3	4.5	4.5	4.5	103.93	0	16.073	60689000	23	22.3136	22.4637	22.3913	NaN	22.6384	22.6507
GL50803_17174	GL50803_17174	GL50803_17174 | organism=Giardia_Assemblage_A_isolate_WB | product=Hypothetical protein | location=GLCHR01:503503-509214(+) | length=1903	0.252675	1.19141	1.18057	21.5565	21.6024	100	3	21.8092	21.7668	100	3	8	8	8	6.7	6.7	6.7	212.73	0	14.277	88861000	41	21.4018	21.6024	21.6654	21.7668	21.73	21.9308
GL50803_14650	GL50803_14650	GL50803_14650 | organism=Giardia_Assemblage_A_isolate_WB | product=Ser/Thr phosphatase 2C, putative | location=GLCHR05:2050102-2051730(+) | length=542	0.252127	1.19096	1.67287	22.6562	22.6504	100	3	22.9083	22.9023	100	3	7	7	7	23.1	23.1	23.1	59.559	0	13.446	195610000	44	22.7234	22.6504	22.5946	22.8118	22.9023	23.0108
GL50803_17430	GL50803_17430	GL50803_17430 | organism=Giardia_Assemblage_A_isolate_WB | product=DRE4 protein | location=GLCHR04:1807506-1811003(-) | length=1165	0.251717	1.19062	1.26651	25.0935	25.083	100	3	25.3452	25.3925	100	3	26	26	26	35.8	35.8	35.8	129.76	0	100.05	2699300000	244	25.0715	25.083	25.1259	25.1679	25.4751	25.3925
GL50803_102722	GL50803_102722	GL50803_102722 | organism=Giardia_Assemblage_A_isolate_WB | product=Ribosome biogenesis protein BMS1 | location=GLCHR03:1319716-1323597(+) | length=1293	0.250509	1.18963	1.02685	23.8755	23.8686	100	3	24.126	24.1317	100	3	28	28	28	33.5	33.5	33.5	145.86	0	94.423	1309300000	233	23.9302	23.8686	23.8276	23.9317	24.3147	24.1317
GL50803_112572	GL50803_112572	GL50803_112572 | organism=Giardia_Assemblage_A_isolate_WB | product=hypothetical protein | location=GLCHR05:2665325-2666758(+) | length=477	0.250318	1.18947	0.29337	22.0701	22.1164	100	3	22.3204	22.4628	100	3	5	5	5	17.2	17.2	17.2	52.5	0	11.812	126420000	33	22.1164	21.603	22.4907	21.8693	22.6291	22.4628
GL50803_10162	GL50803_10162	GL50803_10162 | organism=Giardia_Assemblage_A_isolate_WB | product=Hypothetical protein | location=GLCHR03:1555426-1557012(-) | length=528	0.247908	1.18748	0.491687	22.7885	22.7833	100	3	23.0364	23.0408	100	3	3	3	3	8.5	8.5	8.5	58.243	0	5.2316	65436000	13	22.6904	22.8917	22.7833	23.0408	22.6672	23.4012
GL50803_101877	GL50803_101877	GL50803_101877 | organism=Giardia_Assemblage_A_isolate_WB | product=hypothetical protein | location=GLCHR05:3037317-3039116(+) | length=599	0.247111	1.18683	0.566844	22.0353	22.0716	100	3	22.2824	22.2037	100	3	4	4	4	12.2	12.2	12.2	66.439	0	12.249	70989000	33	21.797	22.2374	22.0716	22.0801	22.2037	22.5636
GL50803_101955	GL50803_101955	GL50803_101955 | organism=Giardia_Assemblage_A_isolate_WB | product=Hypothetical protein | location=GLCHR05:3479539-3481833(-) | length=764	0.247	1.18674	1.73987	23.8704	23.8645	100	3	24.1174	24.1286	100	3	11	11	11	25.5	25.5	25.5	85.834	0	34.491	604560000	93	23.7982	23.9484	23.8645	24.0309	24.1286	24.1926
GL50803_10370	GL50803_10370	GL50803_10370 | organism=Giardia_Assemblage_A_isolate_WB | product=ATP/GTP binding protein, putative | location=GLCHR04:1125269-1126630(+) | length=453	0.243284	1.18368	0.65731	26.7458	26.7824	100	3	26.9891	27.0334	100	3	21	21	21	60	60	60	52.669	0	323.31	8144700000	368	26.851	26.604	26.7824	26.7091	27.2248	27.0334
GL50803_92031	GL50803_92031	GL50803_92031 | organism=Giardia_Assemblage_A_isolate_WB | product=RNA binding protein, putative | location=GLCHR04:2692525-2695602(-) | length=1025	0.24302	1.18347	0.652264	24.2662	24.1942	100	3	24.5092	24.4238	100	3	18	18	18	26	26	26	116.39	0	79.536	1223800000	140	24.4532	24.1512	24.1942	24.3217	24.7822	24.4238
GL50803_10836	GL50803_10836	GL50803_10836 | organism=Giardia_Assemblage_A_isolate_WB | product=Hypothetical protein | location=GLCHR01:1327137-1327712(+) | length=191	0.242821	1.1833	0	23.7393	23.6661	100	3	NaN	NaN	33.3333	1	2	2	2	24.6	24.6	24.6	21.255	0	8.4343	116900000	7	23.6661	23.9321	23.6195	23.9821	NaN	NaN
GL50803_28954	GL50803_28954	GL50803_28954 | organism=Giardia_Assemblage_A_isolate_WB | product=hypothetical protein | location=GLCHR04:19391-21043(-) | length=550	0.241641	1.18234	1.45002	24.0837	24.0566	100	3	24.3254	24.3437	100	3	13	13	13	37.3	37.3	37.3	59.183	0	49.665	706410000	78	24.2021	23.9925	24.0566	24.2375	24.3949	24.3437
GL50803_8361	GL50803_8361	GL50803_8361 | organism=Giardia_Assemblage_A_isolate_WB | product=SOF1 protein | location=GLCHR04:2442205-2443755(+) | length=516	0.240447	1.18136	1.06632	22.9426	22.9021	100	3	23.1831	23.1509	100	3	9	9	9	29.1	29.1	29.1	58.027	0	18.303	297680000	51	22.7977	22.9021	23.1281	23.1509	23.2654	23.133
GL50803_8638	GL50803_8638	GL50803_8638 | organism=Giardia_Assemblage_A_isolate_WB | product=Ubiquitin-conjugating enzyme E2-28,4 kDa | location=GLCHR02:223043-223528(-) | length=161	0.240217	1.18117	0.194611	24.8055	24.8055	66.6667	2	25.0457	25.0457	66.6667	2	3	3	3	30.4	30.4	30.4	18.106	0	5.5968	407690000	18	24.3741	NaN	25.2369	24.9668	25.1247	NaN
GL50803_27326	GL50803_27326	GL50803_27326 | organism=Giardia_Assemblage_A_isolate_WB | product=DNA polymerase alpha subunit A | location=GLCHR05:4142254-4147446(-) | length=1730	0.240177	1.18114	0.883333	22.5589	22.5509	100	3	22.7991	22.7336	100	3	12	12	12	11	11	11	194.69	0	21.581	201620000	51	22.4739	22.652	22.5509	22.6396	22.7336	23.024
GL50803_104248	GL50803_104248	GL50803_104248 | organism=Giardia_Assemblage_A_isolate_WB | product=Hypothetical protein | location=GLCHR04:2633698-2634909(-) | length=403	0.239463	1.18055	0.271639	22.4511	22.5095	100	3	22.6906	22.5048	100	3	6	6	6	19.4	19.4	19.4	46.662	0	5.9699	104200000	26	22.5095	22.5932	22.2507	22.5048	22.2209	23.3461
GL50803_114216	GL50803_114216	GL50803_114216 | organism=Giardia_Assemblage_A_isolate_WB | product=Hypothetical protein | location=GLCHR02:275644-280488(+) | length=1614	0.23937	1.18048	0.788652	21.566	21.4918	100	3	21.8054	21.7968	100	3	7	7	7	7.2	7.2	7.2	181.38	0	9.0976	79976000	15	21.4557	21.7507	21.4918	21.9912	21.6283	21.7968
GL50803_14869	GL50803_14869	GL50803_14869 | organism=Giardia_Assemblage_A_isolate_WB | product=Ribosomal protein L24 | location=GLCHR05:2798657-2799226(+) | length=189	0.239049	1.18021	0.75971	23.4985	23.4585	100	3	23.7376	23.74	100	3	4	4	4	31.7	31.7	31.7	22.696	0	13.502	302100000	25	23.7565	23.4585	23.2805	23.74	23.8069	23.6659
GL50803_14167	GL50803_14167	GL50803_14167 | organism=Giardia_Assemblage_A_isolate_WB | product=hypothetical protein | location=GLCHR01:669978-672461(+) | length=827	0.238859	1.18006	0.607719	22.1226	22.0323	100	3	22.3614	22.4975	100	3	7	7	7	12.2	12.2	12.2	89.935	0	32.052	113850000	60	22.0323	22.3149	22.0205	22.0665	22.4975	22.5204
GL50803_15566	GL50803_15566	GL50803_15566 | organism=Giardia_Assemblage_A_isolate_WB | product=Peter pan protein | location=GLCHR04:109861-110919(+) | length=352	0.238111	1.17945	1.43183	23.9386	23.9492	100	3	24.1767	24.2084	100	3	11	11	11	42.6	42.6	42.6	39.58	0	31.55	503790000	50	24.0542	23.8125	23.9492	24.2084	24.2109	24.1109
GL50803_6835	GL50803_6835	GL50803_6835 | organism=Giardia_Assemblage_A_isolate_WB | product=Brix domain containing protein | location=GLCHR04:1817648-1818646(+) | length=332	0.237814	1.1792	1.82788	23.833	23.8618	100	3	24.0708	24.0398	100	3	11	11	11	32.5	32.5	32.5	37.753	0	22.585	584790000	72	23.8618	23.7536	23.8835	24.0189	24.1536	24.0398
GL50803_13636	GL50803_13636	GL50803_13636 | organism=Giardia_Assemblage_A_isolate_WB | product=Hypothetical protein | location=GLCHR02:1398127-1399338(-) | length=403	0.237518	1.17896	0.3851	22.0724	22.0724	66.6667	2	22.3099	22.3099	66.6667	2	3	3	3	13.6	13.6	13.6	44.51	0	15.544	48009000	23	22.2756	NaN	21.8691	22.2	22.4198	NaN
GL50803_16915	GL50803_16915	GL50803_16915 | organism=Giardia_Assemblage_A_isolate_WB | product=Protein 21,1 | location=GLCHR05:4351194-4353500(-) | length=768	0.237438	1.1789	0.952997	24.6103	24.5542	100	3	24.8478	24.8079	100	3	21	21	21	38.5	38.5	38.5	84.078	0	203.75	2288600000	228	24.5198	24.5542	24.757	24.7155	25.02	24.8079
GL50803_15120	GL50803_15120	GL50803_15120 | organism=Giardia_Assemblage_A_isolate_WB | product=Hypothetical protein | location=GLCHR04:309586-310290(+) | length=234	0.23718	1.17869	0	NaN	NaN	33.3333	1	22.8599	22.9757	100	3	3	3	3	26.1	26.1	26.1	26.643	0	4.049	106600000	14	NaN	NaN	22.6227	22.9927	22.9757	22.6114
GL50803_103205	GL50803_103205	GL50803_103205 | organism=Giardia_Assemblage_A_isolate_WB | product=hypothetical protein | location=GLCHR01:708928-712308(+) | length=1126	0.236087	1.17779	0.305957	22.1235	22.0326	100	3	22.3596	22.3596	66.6667	2	8	8	8	11.5	11.5	11.5	127.16	0	6.7249	79000000	19	21.7701	22.0326	22.5677	NaN	22.3223	22.3968
GL50803_17169	GL50803_17169	GL50803_17169 | organism=Giardia_Assemblage_A_isolate_WB | product=hypothetical protein | location=GLCHR01:538290-541361(-) | length=1023	0.236076	1.17779	0.818207	22.4656	22.4154	100	3	22.7016	22.7502	100	3	7	7	7	13.2	13.2	13.2	113.11	0	72.903	138300000	27	22.2958	22.6854	22.4154	22.7502	22.7867	22.568
GL50803_7661	GL50803_7661	GL50803_7661 | organism=Giardia_Assemblage_A_isolate_WB | product=Hypothetical protein | location=GLCHR02:875521-880947(+) | length=1808	0.235999	1.17772	1.21311	24.665	24.652	100	3	24.901	24.872	100	3	8	8	8	7	7	7	200.15	0	15.063	354410000	35	24.6353	24.7077	24.652	24.872	25.0671	24.7638
GL50803_5437	GL50803_5437	GL50803_5437 | organism=Giardia_Assemblage_A_isolate_WB | product=Hypothetical protein | location=GLCHR03:1468751-1471927(-) | length=1058	0.235593	1.17739	1.01229	22.8688	22.8813	100	3	23.1044	23.1937	100	3	10	10	10	13.6	13.6	13.6	118.26	0	33.009	308440000	105	22.7871	22.8813	22.938	22.9048	23.1937	23.2146
GL50803_17313	GL50803_17313	GL50803_17313 | organism=Giardia_Assemblage_A_isolate_WB | product=Hypothetical protein | location=GLCHR03:1356332-1361443(-) | length=1703	0.23514	1.17702	0.624422	22.5943	22.5671	100	3	22.8294	22.8031	100	3	11	11	11	9.6	9.6	9.6	189.49	0	10.579	210620000	35	22.5671	22.6832	22.5326	22.5609	22.8031	23.1243
GL50803_27614	GL50803_27614	GL50803_27614 | organism=Giardia_Assemblage_A_isolate_WB | product=Ribose 5-phosphate isomerase | location=GLCHR03:1049016-1049453(-) | length=145	0.2351	1.17699	0.971306	24.9469	24.9545	100	3	25.182	25.1743	100	3	6	6	6	52.4	52.4	52.4	15.349	0	55.237	1057400000	110	25.0618	24.9545	24.8245	25.3421	25.0296	25.1743
GL50803_9089	GL50803_9089	GL50803_9089 | organism=Giardia_Assemblage_A_isolate_WB | product=Cytochrome B5, outer mitochondrial membrane | location=GLCHR02:972223-972618(-) | length=131	0.234308	1.17634	0.837766	22.6432	22.6752	100	3	22.8775	22.8947	100	3	5	5	5	67.2	67.2	67.2	15.087	0	12.189	248730000	51	22.6752	22.4454	22.809	22.7405	22.8947	22.9973
GL50803_14277	GL50803_14277	GL50803_14277 | organism=Giardia_Assemblage_A_isolate_WB | product=N-acetyltransferase-like protein | location=GLCHR05:911338-914415(-) | length=1025	0.23427	1.17631	0.754651	23.2888	23.2909	100	3	23.5231	23.6214	100	3	14	14	14	20.2	20.2	20.2	115.18	0	48.418	483130000	83	23.2348	23.3407	23.2909	23.2481	23.6998	23.6214
GL50803_12853	GL50803_12853	GL50803_12853 | organism=Giardia_Assemblage_A_isolate_WB | product=Molybdopterin biosynthesis MoeB protein | location=GLCHR04:2708412-2709236(-) | length=274	0.2338	1.17593	0.283635	22.5743	22.4352	100	3	22.8081	22.6718	100	3	5	5	5	21.5	21.5	21.5	30.42	0	9.0908	105910000	23	22.9625	22.3251	22.4352	23.3247	22.4277	22.6718
GL50803_11755	GL50803_11755	GL50803_11755 | organism=Giardia_Assemblage_A_isolate_WB | product=Hypothetical protein | location=GLCHR02:1131140-1131922(+) | length=260	0.233412	1.17561	0.719455	23.8103	23.7576	100	3	24.0437	23.9477	100	3	8	8	8	33.8	33.8	33.8	30.123	0	14.794	365890000	66	23.7576	23.9727	23.7006	23.9477	24.288	23.8954
GL50803_8725	GL50803_8725	GL50803_8725 | organism=Giardia_Assemblage_A_isolate_WB | product=Hypothetical protein | location=GLCHR05:2967227-2968636(+) | length=469	0.232866	1.17517	0.526627	21.3803	21.4681	100	3	21.6132	21.7639	100	3	6	6	6	23	23	23	51.753	0	13.576	78504000	25	21.5053	21.1676	21.4681	21.2884	21.7874	21.7639
GL50803_10570	GL50803_10570	GL50803_10570 | organism=Giardia_Assemblage_A_isolate_WB | product=FKBP-type peptidyl-prolyl cis-trans isomerase | location=GLCHR01:755256-756320(-) | length=354	0.231085	1.17372	0.724358	27.4344	27.4502	100	3	27.6655	27.7591	100	3	17	17	17	60.2	60.2	60.2	38.873	0	76.855	6328400000	298	27.4502	27.2915	27.5616	27.4213	27.8161	27.7591
GL50803_23017	GL50803_23017	GL50803_23017 | organism=Giardia_Assemblage_A_isolate_WB | product=Hypothetical protein | location=GLCHR02:612056-613375(+) | length=439	0.230654	1.17337	0.665554	26.4769	26.4618	100	3	26.7076	26.7086	100	3	16	16	16	51.5	51.5	51.5	49.083	0	182.2	5650100000	263	26.4618	26.4314	26.5377	26.4405	26.9737	26.7086
GL50803_6671	GL50803_6671	GL50803_6671 | organism=Giardia_Assemblage_A_isolate_WB | product=Hypothetical protein | location=GLCHR05:2582490-2584460(+) | length=656	0.229227	1.17221	0.994424	24.5232	24.5769	100	3	24.7525	24.745	100	3	16	16	16	34.9	34.9	34.9	73.361	0	68.487	1026300000	174	24.5769	24.4057	24.5871	24.5992	24.9131	24.745
GL50803_9327	GL50803_9327	GL50803_9327 | organism=Giardia_Assemblage_A_isolate_WB | product=Kinase, NEK | location=GLCHR03:1829978-1832179(-) | length=733	0.228282	1.17144	1.07192	24.9621	24.942	100	3	25.1904	25.1583	100	3	20	19	18	42	39.7	37.8	81.709	0	57.757	1251100000	144	24.942	24.8184	25.1259	25.1332	25.2796	25.1583
GL50803_6174	GL50803_6174	GL50803_6174 | organism=Giardia_Assemblage_A_isolate_WB | product=hypothetical protein | location=GLCHR05:4038072-4039004(+) | length=310	0.227712	1.17098	0.407527	21.9532	22.0726	100	3	22.1809	22.0707	100	3	2	2	2	12.6	12.6	12.6	35.127	0.00065488	2.7201	51170000	8	22.0726	22.1714	21.6155	22.0707	21.9684	22.5036
GL50803_2750	GL50803_2750	GL50803_2750 | organism=Giardia_Assemblage_A_isolate_WB | product=Hypothetical protein | location=GLCHR02:531801-532349(+) | length=182	0.226997	1.1704	0.979003	21.8776	21.8776	66.6667	2	22.1046	22.0979	100	3	2	2	2	19.8	19.8	19.8	20.855	0	11.165	71879000	26	NaN	22.0092	21.746	22.0946	22.1211	22.0979
GL50803_17465	GL50803_17465	GL50803_17465 | organism=Giardia_Assemblage_A_isolate_WB | product=SMC4-like protein | location=GLCHR05:4266522-4270829(-) | length=1435	0.226451	1.16995	1.24293	22.9792	22.9767	100	3	23.2057	23.2346	100	3	17	17	17	18.7	18.7	18.7	160.6	0	59.148	414900000	108	23.061	22.8999	22.9767	23.0694	23.313	23.2346
GL50803_14702	GL50803_14702	GL50803_14702 | organism=Giardia_Assemblage_A_isolate_WB | product=RRNA biogenesis protein RRP5 | location=GLCHR05:1325800-1331328(-) | length=1842	0.226015	1.1696	1.03451	24.8049	24.7725	100	3	25.0309	25.0485	100	3	57	57	57	48.2	48.2	48.2	204.17	0	195.8	4345500000	506	24.9088	24.7334	24.7725	24.8709	25.1734	25.0485
GL50803_4164	GL50803_4164	GL50803_4164 | organism=Giardia_Assemblage_A_isolate_WB | product=Met-10+ protein | location=GLCHR04:837753-839096(+) | length=447	0.225897	1.1695	0.740877	22.2585	22.2811	100	3	22.4844	22.4488	100	3	2	2	2	8.9	8.9	8.9	50.511	0	3.1431	80035000	10	22.1892	22.2811	22.3052	22.2698	22.7346	22.4488
GL50803_21063	GL50803_21063	GL50803_21063 | organism=Giardia_Assemblage_A_isolate_WB | product=Hypothetical protein | location=GLCHR05:3810064-3812103(-) | length=679	0.225703	1.16935	0.581696	23.3635	23.3699	100	3	23.5892	23.5663	100	3	12	12	12	22.8	22.8	22.8	75.448	0	24.665	354580000	60	23.6354	23.3699	23.0853	23.4837	23.7177	23.5663
GL50803_2013061495	GL50803_2013061495	GL50803_2013061495 | organism=crap | product=crap_THIO_HUMAN|	0.224966	1.16875	0.236616	22.454	22.5994	100	3	22.679	22.3841	100	3	3	3	3	32.7	32.7	32.7	11.606	0	7.4795	116940000	18	22.5994	22.7037	22.0588	22.342	22.3841	23.3108
GL50803_10840	GL50803_10840	GL50803_10840 | organism=Giardia_Assemblage_A_isolate_WB | product=DNA-directed RNA polymerases I and III 16 kDa polypeptide | location=GLCHR01:1160626-1160931(+) | length=101	0.224892	1.16869	0	21.4067	21.4272	100	3	NaN	NaN	33.3333	1	2	2	2	41.6	41.6	41.6	10.954	0.0061671	1.6071	38152000	3	21.4272	21.5161	21.2768	21.6316	NaN	NaN
GL50803_42196	GL50803_42196	GL50803_42196 | organism=Giardia_Assemblage_A_isolate_WB | product=Coiled-coil protein | location=GLCHR03:1606265-1609291(+) | length=1008	0.224589	1.16844	0.300742	21.9616	21.7807	100	3	22.1862	22.3474	100	3	12	12	12	19.4	19.4	19.4	112.97	0	73.449	168470000	69	21.6717	22.4325	21.7807	22.3474	22.4015	21.8097
GL50803_24860	GL50803_24860	GL50803_24860 | organism=Giardia_Assemblage_A_isolate_WB | product=Nonsense-mediated mRNA decay protein 3 | location=GLCHR04:801981-803456(-) | length=491	0.224524	1.16839	0.833258	23.0955	23.0089	100	3	23.32	23.3728	100	3	5	5	5	21.4	21.4	21.4	55.355	0	16.348	215180000	26	22.967	23.0089	23.3106	23.1956	23.3917	23.3728
GL50803_15186	GL50803_15186	GL50803_15186 | organism=Giardia_Assemblage_A_isolate_WB | product=Hypothetical protein | location=GLCHR04:1123925-1125085(+) | length=386	0.223674	1.1677	0.473696	22.6954	22.7791	100	3	22.9191	22.9322	100	3	5	5	5	19.7	19.7	19.7	42.548	0	17.794	157550000	34	22.7791	22.8215	22.4857	22.9322	22.609	23.2161
GL50803_10341	GL50803_10341	GL50803_10341 | organism=Giardia_Assemblage_A_isolate_WB | product=Hypothetical protein | location=GLCHR03:1000286-1001302(+) | length=338	0.223569	1.16762	1.38913	25.3058	25.2966	100	3	25.5294	25.5483	100	3	14	14	14	45.9	45.9	45.9	38.363	0	47.488	1725100000	118	25.4262	25.1948	25.2966	25.4635	25.5764	25.5483
GL50803_15113	GL50803_15113	GL50803_15113 | organism=Giardia_Assemblage_A_isolate_WB | product=actin-related protein | location=GLCHR05:1283816-1285219(+) | length=467	0.223375	1.16746	0.810696	23.0947	23.0642	100	3	23.318	23.279	100	3	6	6	6	32.1	32.1	32.1	51.465	0	26.111	269050000	38	22.9837	23.0642	23.2361	23.1615	23.5136	23.279
GL50803_12941	GL50803_12941	GL50803_12941 | organism=Giardia_Assemblage_A_isolate_WB | product=hypothetical protein | location=GLCHR05:2511174-2511980(-) | length=268	0.222709	1.16692	0.635231	22.9359	22.8251	100	3	23.1586	23.102	100	3	5	5	5	22	22	22	29.305	0	20.367	128050000	33	22.7637	23.219	22.8251	23.2943	23.102	23.0796
GL50803_23496	GL50803_23496	GL50803_23496 | organism=Giardia_Assemblage_A_isolate_WB | product=RNA polymerase AI large subunit | location=GLCHR05:2772722-2779150(+) | length=2142	0.222571	1.16681	1.01506	23.5413	23.5291	100	3	23.7639	23.8188	100	3	27	27	27	20.5	20.5	20.5	238.76	0	72.452	894600000	162	23.6824	23.4125	23.5291	23.6307	23.8422	23.8188
GL50803_3985	GL50803_3985	GL50803_3985 | organism=Giardia_Assemblage_A_isolate_WB | product=tRNA/rRNA cytosine-C5-methylase | location=GLCHR04:450176-451552(+) | length=458	0.222387	1.16666	0.867665	23.7359	23.7463	100	3	23.9583	23.9718	100	3	20	20	20	63.1	63.1	63.1	50.518	0	69.602	903010000	182	23.8446	23.6168	23.7463	23.7799	24.1232	23.9718
GL50803_8511	GL50803_8511	GL50803_8511 | organism=Giardia_Assemblage_A_isolate_WB | product=Hypothetical protein | location=GLCHR02:353081-353710(-) | length=209	0.221988	1.16634	1.13343	22.387	22.4153	100	3	22.609	22.634	100	3	3	3	3	28.7	28.7	28.7	23.043	0	7.0341	108590000	30	22.4245	22.3211	22.4153	22.7437	22.4491	22.634
GL50803_14098	GL50803_14098	GL50803_14098 | organism=Giardia_Assemblage_A_isolate_WB | product=ATP-dependent RNA helicase | location=GLCHR05:3587380-3589695(-) | length=771	0.220823	1.1654	0.478747	22.8111	22.8495	100	3	23.0319	22.953	100	3	11	11	11	23.3	23.3	23.3	86.176	0	19.929	289960000	63	22.707	22.8767	22.8495	22.7437	23.399	22.953
GL50803_13109	GL50803_13109	GL50803_13109 | organism=Giardia_Assemblage_A_isolate_WB | product=RabA | location=GLCHR05:1464829-1465407(-) | length=192	0.220535	1.16517	0.370925	22.8444	22.796	100	3	23.065	22.9828	100	3	6	6	6	41.7	41.7	41.7	20.914	0	9.6877	261410000	29	23.2064	22.5309	22.796	22.8512	23.3609	22.9828
GL50803_33989	GL50803_33989	GL50803_33989 | organism=Giardia_Assemblage_A_isolate_WB | product=hypothetical protein | location=GLCHR03:1437850-1438788(-) | length=312	0.219572	1.16439	0.749232	24.9123	24.9029	100	3	25.1319	25.1427	100	3	10	10	10	40.4	40.4	40.4	35.101	0	141.16	1753900000	138	24.9029	24.8705	24.9636	24.8984	25.3546	25.1427
GL50803_6422	GL50803_6422	GL50803_6422 | organism=Giardia_Assemblage_A_isolate_WB | product=Hypothetical protein | location=GLCHR05:1514819-1517413(+) | length=864	0.218881	1.16383	0.930164	23.2666	23.264	100	3	23.4854	23.564	100	3	10	10	10	17.2	17.2	17.2	97.474	0	26.879	380750000	73	23.264	23.3541	23.1816	23.2905	23.564	23.6018
GL50803_31309	GL50803_31309	GL50803_31309 | organism=Giardia_Assemblage_A_isolate_WB | product=Serine/threonine protein phosphatase 5 | location=GLCHR04:1641463-1643643(-) | length=726	0.218374	1.16342	0.808195	23.9214	23.8955	100	3	24.1397	24.1483	100	3	17	17	17	32.8	32.8	32.8	81.17	0	60.384	680290000	112	24.0077	23.8609	23.8955	23.9332	24.3378	24.1483
GL50803_8322	GL50803_8322	GL50803_8322 | organism=Giardia_Assemblage_A_isolate_WB | product=hypothetical protein | location=GLCHR02:102394-103752(-) | length=452	0.217922	1.16306	0	NaN	NaN	33.3333	1	21.3058	21.2954	100	3	3	3	3	8.8	8.8	8.8	49.841	0.0025429	2.1308	49166000	10	21.0879	NaN	NaN	21.2954	21.4179	21.2041
GL50803_96399	GL50803_96399	GL50803_96399 | organism=Giardia_Assemblage_A_isolate_WB | product=Spindle pole body protein, putative | location=GLCHR03:1863875-1868887(-) | length=1670	0.217845	1.163	1.24804	24.0429	24.0802	100	3	24.2607	24.2441	100	3	36	36	36	32.8	32.8	32.8	182.66	0	116.09	1680600000	251	24.0833	23.9653	24.0802	24.1449	24.3932	24.2441
GL50803_5981	GL50803_5981	GL50803_5981 | organism=Giardia_Assemblage_A_isolate_WB | product=Hypothetical protein | location=GLCHR01:509201-512707(-) | length=1168	0.217323	1.16257	0.401538	22.0643	22.2174	100	3	22.2817	22.1896	100	3	9	9	9	14.8	14.8	14.8	131.37	0	87.325	115680000	44	21.6984	22.2772	22.2174	22.1043	22.1896	22.5511
GL50803_86680	GL50803_86680	GL50803_86680 | organism=Giardia_Assemblage_A_isolate_WB | product=Hypothetical protein | location=GLCHR05:3466690-3469656(+) | length=988	0.217252	1.16252	0.52483	24.3525	24.3286	100	3	24.5698	24.4871	100	3	24	24	24	39.8	39.8	39.8	108.75	0	127.01	1269300000	217	24.4309	24.3286	24.2982	24.312	24.9102	24.4871
GL50803_6081	GL50803_6081	GL50803_6081 | organism=Giardia_Assemblage_A_isolate_WB | product=Protein 21,1 | location=GLCHR04:1987258-1990833(+) | length=1191	0.215776	1.16133	0.605096	24.7322	24.6578	100	3	24.948	24.9343	100	3	50	50	50	62.6	62.6	62.6	132.44	0	232.78	2635700000	361	24.6578	24.6126	24.9264	24.7365	25.1733	24.9343
GL50803_15162	GL50803_15162	GL50803_15162 | organism=Giardia_Assemblage_A_isolate_WB | product=Ubiquitin-conjugating enzyme E2-17 kDa | location=GLCHR04:662812-663291(+) | length=159	0.213391	1.15941	0.244609	22.1827	22.1827	66.6667	2	22.3961	22.3146	100	3	4	4	4	39.6	39.6	39.6	18.47	0	10.987	94257000	32	NaN	22.0728	22.2925	22.8668	22.3146	22.0068
GL50803_11305	GL50803_11305	GL50803_11305 | organism=Giardia_Assemblage_A_isolate_WB | product=Hypothetical protein | location=GLCHR04:1420642-1421253(+) | length=203	0.213261	1.15931	0.635945	23.7024	23.6575	100	3	23.9157	23.9795	100	3	5	5	5	22.2	22.2	22.2	22.378	0	6.9456	332770000	37	23.9552	23.6575	23.4946	23.779	23.9795	23.9887
GL50803_14922	GL50803_14922	GL50803_14922 | organism=Giardia_Assemblage_A_isolate_WB | product=hypothetical protein | location=GLCHR05:2417847-2419292(+) | length=481	0.212915	1.15903	0	NaN	NaN	33.3333	1	21.6166	21.6166	66.6667	2	2	2	2	7.3	7.3	7.3	52.954	0	3.8043	27292000	10	21.4036	NaN	NaN	21.658	NaN	21.5751
GL50803_16332	GL50803_16332	GL50803_16332 | organism=Giardia_Assemblage_A_isolate_WB | product=Coiled-coil protein | location=GLCHR03:65695-70908(+) | length=1737	0.211728	1.15807	0.349805	22.2059	22.1911	100	3	22.4177	22.3693	100	3	21	21	21	16.6	16.6	16.6	196.41	0	28.757	281630000	59	22.0909	22.1911	22.3358	22.0265	22.8572	22.3693
GL50803_11557	GL50803_11557	GL50803_11557 | organism=Giardia_Assemblage_A_isolate_WB | product=Hypothetical protein | location=GLCHR03:970659-972491(-) | length=610	0.211432	1.15784	0.580635	22.4532	22.4702	100	3	22.6647	22.6623	100	3	9	9	9	19.3	19.3	19.3	68.995	0	31.66	219310000	63	22.6014	22.4702	22.2881	22.4329	22.8988	22.6623
GL50803_32375	GL50803_32375	GL50803_32375 | organism=Giardia_Assemblage_A_isolate_WB | product=Trichohyalin | location=GLCHR05:4273851-4278095(-) | length=1414	0.211032	1.15752	0.424275	23.2772	23.3949	100	3	23.4883	23.5028	100	3	20	20	20	26.9	26.9	26.9	156.25	0	87.695	666850000	117	23.3949	23.0026	23.4342	23.2015	23.7605	23.5028
GL50803_29307	GL50803_29307	GL50803_29307 | organism=Giardia_Assemblage_A_isolate_WB | product=UTP-glucose-1-phosphate uridylyltransferase | location=GLCHR04:1237229-1238581(+) | length=450	0.210845	1.15737	2.37253	25.7621	25.7784	100	3	25.9729	25.9834	100	3	26	26	26	78.9	78.9	78.9	49.293	0	192.44	5788900000	428	25.7784	25.7009	25.8069	25.9834	25.9959	25.9394
GL50803_8044	GL50803_8044	GL50803_8044 | organism=Giardia_Assemblage_A_isolate_WB | product=Seven transmembrane protein 1 | location=GLCHR05:817783-818739(+) | length=318	0.208579	1.15555	0.358446	27.1839	27.2342	100	3	27.3925	27.3511	100	3	2	2	2	13.2	13.2	13.2	35.169	0	54.044	2071000000	166	26.959	27.3586	27.2342	27.0482	27.3511	27.7782
GL50803_10892	GL50803_10892	GL50803_10892 | organism=Giardia_Assemblage_A_isolate_WB | product=Hypothetical protein | location=GLCHR05:2706914-2709127(-) | length=737	0.207955	1.15505	0.538853	23.0903	23.1328	100	3	23.2982	23.3231	100	3	12	12	12	29.6	29.6	29.6	80.734	0	39.275	514680000	93	23.1328	22.8866	23.2514	23.0579	23.5138	23.3231
GL50803_14984	GL50803_14984	GL50803_14984 | organism=Giardia_Assemblage_A_isolate_WB | product=hypothetical protein | location=GLCHR04:1523408-1524325(+) | length=305	0.207881	1.15499	0	NaN	NaN	33.3333	1	21.603	21.5502	100	3	3	3	3	16.1	16.1	16.1	32.309	0	8.289	44738000	19	21.3951	NaN	NaN	21.9131	21.5502	21.3455
GL50803_11897	GL50803_11897;GL50803_112368	GL50803_11897 | organism=Giardia_Assemblage_A_isolate_WB | product=Phosphatidylinositol-4-phosphate 5-kinase, putative | location=GLCHR03:1096160-1097680(-) | length=506	0.206873	1.15418	0.471283	22.7815	22.8314	100	3	22.9884	22.8623	100	3	7	7	7	27.3	27.3	27.3	56.584	0	19.993	195100000	52	22.8314	22.971	22.5421	23.2721	22.8307	22.8623
GL50803_14960	GL50803_14960	GL50803_14960 | organism=Giardia_Assemblage_A_isolate_WB | product=Hypothetical protein | location=GLCHR01:973792-974340(-) | length=182	0.206863	1.15418	0	NaN	NaN	33.3333	1	NaN	NaN	33.3333	1	3	3	3	24.7	24.7	24.7	20.821	0	4.1976	97038000	13	NaN	NaN	22.9692	NaN	23.1761	NaN
GL50803_17262	GL50803_17262	GL50803_17262 | organism=Giardia_Assemblage_A_isolate_WB | product=Hypothetical protein | location=GLCHR01:825140-826657(-) | length=505	0.206471	1.15386	0.223613	21.2755	21.447	100	3	21.4819	21.355	100	3	3	3	3	11.1	11.1	11.1	55.583	0	15.578	40487000	22	20.6262	21.7532	21.447	21.355	21.7414	21.3494
GL50803_17622	GL50803_17622	GL50803_17622 | organism=Giardia_Assemblage_A_isolate_WB | product=Kinase, NEK | location=GLCHR03:655213-659826(-) | length=1537	0.206103	1.15357	0.559805	24.9766	25.0053	100	3	25.1827	25.049	100	3	11	11	11	9.6	9.6	9.6	168.53	0	10.884	464000000	30	25.1027	24.8219	25.0053	25.4647	25.0344	25.049
GL50803_13215	GL50803_13215	GL50803_13215 | organism=Giardia_Assemblage_A_isolate_WB | product=Kinase, NEK | location=GLCHR03:1184514-1186421(-) | length=635	0.205727	1.15327	1.72423	23.2187	23.2472	100	3	23.4244	23.4488	100	3	11	11	11	30.2	30.2	30.2	70.897	0	27.208	491440000	40	23.1402	23.2472	23.2687	23.4717	23.4488	23.3527
GL50803_16948	GL50803_16948	GL50803_16948 | organism=Giardia_Assemblage_A_isolate_WB | product=Nucleolar protein NOP2 | location=GLCHR05:1945701-1947209(+) | length=502	0.205556	1.15313	0.935892	24.2239	24.2174	100	3	24.4294	24.4438	100	3	14	14	14	34.1	34.1	34.1	55.349	0	59.756	956670000	131	24.2174	24.1802	24.274	24.2512	24.4438	24.5933
GL50803_14669	GL50803_14669	GL50803_14669 | organism=Giardia_Assemblage_A_isolate_WB | product=Hypothetical protein | location=GLCHR01:1405294-1407087(-) | length=597	0.20486	1.15257	0.553697	23.2889	23.3578	100	3	23.4938	23.5177	100	3	6	6	6	15.7	15.7	15.7	64.749	0	15.854	277110000	24	23.3578	23.376	23.133	23.7304	23.5177	23.2332
GL50803_15344	GL50803_15344	GL50803_15344 | organism=Giardia_Assemblage_A_isolate_WB | product=MCM2 | location=GLCHR05:2037012-2040239(+) | length=1075	0.20466	1.15242	0.888599	23.381	23.3621	100	3	23.5856	23.6535	100	3	19	19	19	28.8	28.8	28.8	119.97	0	69.07	551250000	92	23.3564	23.3621	23.4244	23.3794	23.724	23.6535
GL50803_8382	GL50803_8382	GL50803_8382 | organism=Giardia_Assemblage_A_isolate_WB | product=Short-chain dehydrogenase, putative | location=GLCHR01:921117-921959(+) | length=280	0.204588	1.15236	0.652088	23.8529	23.8582	100	3	24.0575	23.9551	100	3	4	4	4	33.9	33.9	33.9	30.009	0	6.2161	278420000	30	23.7074	23.9932	23.8582	23.9296	23.9551	24.2879
GL50803_90950	GL50803_90950	GL50803_90950 | organism=Giardia_Assemblage_A_isolate_WB | product=ATP-dependent RNA helicase | location=GLCHR05:1736975-1739677(+) | length=900	0.203806	1.15173	0.526574	23.8199	23.795	100	3	24.0237	23.992	100	3	26	26	26	40.4	40.4	40.4	100.21	0	47.295	707250000	127	23.795	23.7581	23.9066	23.7562	24.3229	23.992
GL50803_135003;GL50803_135002;GL50803_135001	GL50803_135003;GL50803_135002;GL50803_135001	GL50803_135003 | organism=Giardia_Assemblage_A_isolate_WB | product=Histone H4 | location=CH991767:467222-467521(-) | length=99;GL50803_135002 | organism=Giardia_Assemblage_A_isolate_WB | product=Histone H4 | location=CH991767:463089-463388(+) | length=99;	0.203768	1.1517	0.610395	28.5577	28.5368	100	3	28.7614	28.7155	100	3	13	13	13	65.7	65.7	65.7	11.1	0	76.089	23728000000	454	28.7342	28.4021	28.5368	28.59	28.9788	28.7155
GL50803_11151	GL50803_11151	GL50803_11151 | organism=Giardia_Assemblage_A_isolate_WB | product=Hypothetical protein | location=GLCHR04:2595463-2596152(-) | length=229	0.202817	1.15094	0.668773	24.1497	24.1424	100	3	24.3525	24.3987	100	3	7	7	7	41.5	41.5	41.5	24.71	0	14.816	414670000	46	24.2556	24.1424	24.0512	24.1181	24.3987	24.5409
GL50803_113987	GL50803_113987;GL50803_112126;GL50803_29702;GL50803_112473	GL50803_113987 | organism=Giardia_Assemblage_A_isolate_WB | product=High cysteine membrane protein Group 3 | location=GLCHR04:776919-779420(+) | length=833	0.201906	1.15022	1.1499	25.4974	25.5212	100	3	25.6993	25.6645	100	3	21	21	12	46.8	46.8	31.7	86.174	0	298.98	3840900000	433	25.5963	25.3747	25.5212	25.6645	25.634	25.7995
GL50803_16287	GL50803_16287	GL50803_16287 | organism=Giardia_Assemblage_A_isolate_WB | product=Hypothetical protein | location=GLCHR03:454839-457433(+) | length=864	0.200717	1.14927	0.910366	24.5519	24.5458	100	3	24.7526	24.6977	100	3	11	11	11	18.8	18.8	18.8	97.129	0	9.0769	415000000	32	24.6205	24.4893	24.5458	24.6213	24.9387	24.6977
GL50803_114698	GL50803_114698	GL50803_114698 | organism=Giardia_Assemblage_A_isolate_WB | product=Hypothetical protein | location=GLCHR03:894693-899234(-) | length=1513	0.20054	1.14913	1.05395	22.8219	22.858	100	3	23.0224	23.0622	100	3	12	12	12	11	11	11	169.1	0	48.349	328410000	131	22.6689	22.858	22.9387	23.0622	22.9424	23.0626
GL50803_17157	GL50803_17157	GL50803_17157 | organism=Giardia_Assemblage_A_isolate_WB | product=Phosphatase subunit gene g4-1 | location=GLCHR05:1172577-1173938(+) | length=453	0.200081	1.14876	0.637672	22.4535	22.4518	100	3	22.6536	22.6959	100	3	10	10	10	39.3	39.3	39.3	51.691	0	27.628	163810000	64	22.4518	22.2833	22.6254	22.4607	22.6959	22.8041
GL50803_11649	GL50803_11649	GL50803_11649 | organism=Giardia_Assemblage_A_isolate_WB | product=Alpha-8 giardin | location=GLCHR03:43127-44062(+) | length=311	0.200029	1.14872	0.32758	21.7988	21.906	100	3	21.9988	21.9308	100	3	6	6	6	29.6	29.6	29.6	35.769	0	13.834	94694000	27	21.906	22.1384	21.3519	22.1826	21.9308	21.883
GL50803_7261	GL50803_7261	GL50803_7261 | organism=Giardia_Assemblage_A_isolate_WB | product=Phosphatidylinositol-4-phosphate 5-kinase, putative | location=GLCHR02:156094-157230(+) | length=378	0.199832	1.14856	0.272872	22.5179	22.3859	100	3	22.7178	22.8871	100	3	6	6	6	25.1	25.1	25.1	42.738	0	15.307	120050000	22	22.3859	22.8721	22.2958	22.8871	23.0086	22.2575
GL50803_16288	GL50803_16288	GL50803_16288 | organism=Giardia_Assemblage_A_isolate_WB | product=hypothetical protein | location=GLCHR03:453636-454838(+) | length=400	0.199689	1.14845	0.422035	22.1163	22.2007	100	3	22.316	22.1375	100	3	5	5	5	15.5	15.5	15.5	44.554	0	7.739	143730000	22	22.2117	22.2007	21.9365	22.1375	22.6773	22.1332
GL50803_10038	GL50803_10038	GL50803_10038 | organism=Giardia_Assemblage_A_isolate_WB | product=Alpha-18 giardin | location=GLCHR05:1188239-1189099(+) | length=286	0.198322	1.14736	1.24785	25.2824	25.249	100	3	25.4807	25.4258	100	3	13	13	13	58.4	58.4	58.4	32.335	0	87.829	2186200000	193	25.249	25.3532	25.2451	25.4048	25.4258	25.6116
GL50803_16173	GL50803_16173	GL50803_16173 | organism=Giardia_Assemblage_A_isolate_WB | product=U3 small nucleolar ribonucleoprotein protein IMP4, putative | location=GLCHR01:316639-317490(+) | length=283	0.197249	1.14651	0.418727	24.103	24.0861	100	3	24.3003	24.3354	100	3	13	13	13	62.5	62.5	62.5	32.416	0	58.535	800920000	109	24.0861	23.97	24.253	23.967	24.3354	24.5984
GL50803_42442	GL50803_42442	GL50803_42442 | organism=Giardia_Assemblage_A_isolate_WB | product=Transitional endoplasmic reticulum ATPase | location=GLCHR04:1922867-1925293(+) | length=808	0.195494	1.14512	0.482336	23.0217	22.978	100	3	23.2171	23.1724	100	3	21	21	21	37.3	37.3	37.3	89.64	0	41.268	659260000	137	22.9713	22.978	23.1157	22.948	23.531	23.1724
GL50803_11599	GL50803_11599	GL50803_11599 | organism=Giardia_Assemblage_A_isolate_WB | product=Lysophosphatidic acid phosphatase | location=GLCHR04:1952551-1953738(+) | length=395	0.195264	1.14493	0.634571	23.7264	23.7335	100	3	23.9217	23.8429	100	3	10	10	10	36.5	36.5	36.5	45.148	0	79.846	922250000	92	23.7335	23.911	23.5347	23.8429	23.8283	24.0938
GL50803_137747	GL50803_137747	GL50803_137747 | organism=Giardia_Assemblage_A_isolate_WB | product=Hypothetical protein | location=GLCHR03:1107753-1111016(-) | length=1087	0.195196	1.14488	0.268942	22.6345	22.8553	100	3	22.8297	22.7886	100	3	7	7	7	13.6	13.6	13.6	113.66	0	18.332	183910000	33	22.066	22.9822	22.8553	22.7886	22.7773	22.9232
GL50803_21803	GL50803_21803	GL50803_21803 | organism=Giardia_Assemblage_A_isolate_WB | product=Hypothetical protein | location=GLCHR05:4416434-4418074(-) | length=546	0.195163	1.14485	0.533281	23.6019	23.5967	100	3	23.7971	23.746	100	3	15	15	15	32.6	32.6	32.6	61.831	0	27.205	700240000	132	23.6865	23.5226	23.5967	23.5593	24.086	23.746
GL50803_15930	GL50803_15930	GL50803_15930 | organism=Giardia_Assemblage_A_isolate_WB | product=RNA helicase, putative | location=GLCHR02:693452-695593(-) | length=713	0.192719	1.14292	0.878303	23.6491	23.7036	100	3	23.8418	23.8527	100	3	13	13	13	28.8	28.8	28.8	79.253	0	37.73	604500000	88	23.7036	23.7052	23.5384	23.6878	23.9848	23.8527
GL50803_8826	GL50803_8826	GL50803_8826 | organism=Giardia_Assemblage_A_isolate_WB | product=Glucokinase | location=GLCHR05:1550601-1551632(+) | length=343	0.192675	1.14288	1.83675	29.5814	29.5705	100	3	29.7741	29.7985	100	3	22	22	22	67.3	67.3	67.3	37.713	0	323.31	54259000000	959	29.5705	29.5196	29.654	29.8005	29.7232	29.7985
GL50803_10908	GL50803_10908	GL50803_10908 | organism=Giardia_Assemblage_A_isolate_WB | product=WD-40 repeat protein family | location=GLCHR05:2690109-2692244(+) | length=711	0.192631	1.14285	0.298145	23.1114	23.1171	100	3	23.304	23.5162	100	3	6	6	6	18.4	18.4	18.4	78.621	0	16.256	159330000	30	22.8566	23.3605	23.1171	22.8677	23.5162	23.5281
GL50803_6366	GL50803_6366	GL50803_6366 | organism=Giardia_Assemblage_A_isolate_WB | product=Hypothetical protein | location=GLCHR03:726468-727076(-) | length=202	0.192544	1.14278	0.854857	24.1877	24.1609	100	3	24.3802	24.3002	100	3	12	12	12	64.4	64.4	64.4	22.385	0	45.963	687360000	110	24.1609	24.1077	24.2943	24.3002	24.5574	24.283
GL50803_24636	GL50803_24636	GL50803_24636 | organism=Giardia_Assemblage_A_isolate_WB | product=Replication factor C, subunit 3 | location=GLCHR03:1388094-1389059(-) | length=321	0.192432	1.14269	0.420267	23.5094	23.4695	100	3	23.7018	23.7534	100	3	8	8	8	43	43	43	34.755	0	71.356	352600000	52	23.8514	23.4695	23.2073	23.7534	23.7618	23.5902
GL50803_8843	GL50803_8843	GL50803_8843 | organism=Giardia_Assemblage_A_isolate_WB | product=Ubiquitin | location=GLCHR02:1384157-1384387(+) | length=76	0.192308	1.14259	0.166488	22.8502	22.8898	100	3	23.0425	23.3309	100	3	1	1	1	17.1	17.1	17.1	8.4237	0	2.9344	85261000	21	23.015	22.8898	22.6457	23.5847	22.2119	23.3309
GL50803_7246	GL50803_7246	GL50803_7246 | organism=Giardia_Assemblage_A_isolate_WB | product=FKBP-type peptidyl-prolyl cis-trans isomerase | location=GLCHR01:1195188-1195523(-) | length=111	0.191888	1.14226	0.42856	22.4601	22.4553	100	3	22.652	22.6914	100	3	3	3	3	51.4	51.4	51.4	12.562	0	5.4079	118630000	18	22.4317	22.4553	22.4935	22.3041	22.6914	22.9606
GL50803_6492	GL50803_6492	GL50803_6492 | organism=Giardia_Assemblage_A_isolate_WB | product=Hypothetical protein | location=GLCHR05:2235758-2237617(+) | length=619	0.19159	1.14202	1.67444	23.6948	23.6785	100	3	23.8864	23.8819	100	3	10	10	10	23.7	23.7	23.7	68.553	0	16.362	330900000	56	23.6176	23.6785	23.7883	23.8635	23.8819	23.9137
GL50803_102444	GL50803_102444;GL50803_95847;GL50803_112696;GL50803_114797	GL50803_102444 | organism=Giardia_Assemblage_A_isolate_WB | product=Protein 21,1 | location=GLCHR05:4194602-4195321(-) | length=239	0.191465	1.14192	0.402583	24.6019	24.7214	100	3	24.7933	24.7531	100	3	8	8	5	40.6	40.6	32.6	26.03	0	42.922	1228300000	65	24.2826	24.7214	24.8015	25.0196	24.6072	24.7531
GL50803_137705	GL50803_137705	GL50803_137705 | organism=Giardia_Assemblage_A_isolate_WB | product=Hypothetical protein | location=GLCHR05:2596540-2598132(-) | length=530	0.191418	1.14189	0.9279	23.5654	23.5479	100	3	23.7569	23.7698	100	3	15	15	15	33.4	33.4	33.4	60.292	0	35.954	476240000	108	23.7259	23.5479	23.4225	23.6831	23.7698	23.8176
GL50803_17516	GL50803_17516	GL50803_17516 | organism=Giardia_Assemblage_A_isolate_WB | product=Cathepsin B precursor | location=GLCHR01:1414467-1415393(+) | length=308	0.191151	1.14167	0.561226	22.9889	22.9849	100	3	23.1801	23.0509	100	3	6	6	6	35.7	35.7	35.7	34.681	0	18.393	257400000	29	23.0698	22.9849	22.9119	23.0215	23.4677	23.0509
GL50803_5881	GL50803_5881	GL50803_5881 | organism=Giardia_Assemblage_A_isolate_WB | product=Protein 21,1 | location=GLCHR03:158944-162483(+) | length=1179	0.188809	1.13982	0.930625	22.5693	22.5242	100	3	22.7581	22.8044	100	3	11	11	11	14.1	14.1	14.1	129.05	0	39.541	193050000	87	22.5242	22.6712	22.5125	22.6025	22.8675	22.8044
GL50803_2925	GL50803_2925	GL50803_2925 | organism=Giardia_Assemblage_A_isolate_WB | product=Rho GDI | location=GLCHR04:1094910-1095515(+) | length=201	0.188451	1.13954	0.564559	23.3407	23.3823	100	3	23.5291	23.5356	100	3	5	5	5	45.8	45.8	45.8	22.163	0	25.566	223920000	29	23.2311	23.4086	23.3823	23.7641	23.2877	23.5356
GL50803_95254	GL50803_95254	GL50803_95254 | organism=Giardia_Assemblage_A_isolate_WB | product=Hypothetical protein | location=GLCHR02:359350-362094(+) | length=914	0.188351	1.13946	1.22291	22.5925	22.6279	100	3	22.7808	22.7555	100	3	12	12	12	16.4	16.4	16.4	103.78	0	18.453	321370000	50	22.4958	22.6279	22.6537	22.7038	22.8832	22.7555
GL50803_4192	GL50803_4192	GL50803_4192 | organism=Giardia_Assemblage_A_isolate_WB | product=ARL2 | location=GLCHR02:268733-269326(-) | length=197	0.1883	1.13942	1.10625	22.2051	22.1711	100	3	22.3934	22.4266	100	3	7	7	7	60.4	60.4	60.4	21.796	0	13.608	119060000	27	22.1213	22.1711	22.3229	22.2909	22.4266	22.4626
GL50803_5874	GL50803_5874	GL50803_5874 | organism=Giardia_Assemblage_A_isolate_WB | product=Hypothetical protein | location=GLCHR04:1404166-1407861(-) | length=1231	0.187293	1.13863	0.337	21.8194	21.7742	100	3	22.0067	22.0372	100	3	8	8	8	10.2	10.2	10.2	137.56	0	24.715	129420000	63	21.7553	21.7742	21.9287	21.6064	22.3765	22.0372
GL50803_3493	GL50803_3493	GL50803_3493 | organism=Giardia_Assemblage_A_isolate_WB | product=Hypothetical protein | location=GLCHR01:61531-62304(-) | length=257	0.186998	1.13839	0.502212	23.4461	23.4819	100	3	23.6331	23.6146	100	3	7	7	7	57.2	57.2	57.2	29.327	0	25.064	240270000	52	23.4819	23.1638	23.6926	23.6146	23.551	23.7338
GL50803_13790	GL50803_13790	GL50803_13790 | organism=Giardia_Assemblage_A_isolate_WB | product=Hypothetical protein | location=GLCHR04:1741881-1745645(+) | length=1254	0.186071	1.13766	0.597291	21.2626	21.275	100	3	21.4487	21.5468	100	3	3	3	3	5	5	5	140.61	0	5.1647	31860000	9	21.275	21.3134	21.1994	21.1813	21.5468	21.618
GL50803_6455	GL50803_6455	GL50803_6455 | organism=Giardia_Assemblage_A_isolate_WB | product=Hypothetical protein | location=GLCHR04:561491-562825(-) | length=444	0.185885	1.13751	0.202021	23.5569	23.4653	100	3	23.7427	23.7169	100	3	9	9	9	27.3	27.3	27.3	49.011	0	73.668	349900000	57	23.4544	23.7509	23.4653	24.3463	23.165	23.7169
GL50803_10316	GL50803_10316	GL50803_10316 | organism=Giardia_Assemblage_A_isolate_WB | product=Hypothetical protein | location=GLCHR03:1019029-1020021(+) | length=330	0.185749	1.13741	0.396815	23.3429	23.3396	100	3	23.5286	23.464	100	3	6	6	6	23.9	23.9	23.9	37.055	0	13.971	333730000	38	23.0999	23.3396	23.5891	23.464	23.7944	23.3275
GL50803_86468	GL50803_86468;GL50803_87519	GL50803_86468 | organism=Giardia_Assemblage_A_isolate_WB | product=Hypothetical protein | location=GLCHR05:3997995-3998948(-) | length=317	0.185308	1.13706	0.515699	26.7256	26.7256	100	3	26.9109	26.8012	100	3	12	12	12	63.1	63.1	63.1	33.752	0	123.66	3590600000	201	26.5447	26.9064	26.7256	27.1469	26.7846	26.8012
GL50803_8243	GL50803_8243	GL50803_8243 | organism=Giardia_Assemblage_A_isolate_WB | product=Hypothetical protein | location=GLCHR01:1408287-1410311(+) | length=674	0.184933	1.13676	0.423393	24.6859	24.6796	100	3	24.8709	24.7849	100	3	17	17	17	39.5	39.5	39.5	75.917	0	39.327	986710000	98	24.6796	24.4659	24.9124	24.693	25.1348	24.7849
GL50803_17012	GL50803_17012	GL50803_17012 | organism=Giardia_Assemblage_A_isolate_WB | product=Hypothetical protein | location=GLCHR05:4052529-4053788(-) | length=419	0.184589	1.13649	0.456365	22.8661	22.8857	100	3	23.0507	22.9733	100	3	8	8	8	21.7	21.7	21.7	47.489	0	20.961	226660000	58	22.8857	22.9833	22.7292	22.8241	23.3546	22.9733
GL50803_17390	GL50803_17390	GL50803_17390 | organism=Giardia_Assemblage_A_isolate_WB | product=MCM6 | location=GLCHR02:881341-884205(-) | length=954	0.183399	1.13556	1.46089	22.814	22.8043	100	3	22.9974	23.045	100	3	13	13	13	23.4	23.4	23.4	105.9	0	76.434	396520000	91	22.8616	22.7762	22.8043	22.8924	23.0548	23.045
GL50803_5648	GL50803_5648	GL50803_5648 | organism=Giardia_Assemblage_A_isolate_WB | product=Hypothetical protein | location=GLCHR05:1210189-1212855(+) | length=888	0.183186	1.13539	0.528782	24.2454	24.346	100	3	24.4286	24.414	100	3	27	27	27	48.4	48.4	48.4	99.629	0	164.88	1519800000	177	24.0256	24.3646	24.346	24.2534	24.6183	24.414
GL50803_24068	GL50803_24068	GL50803_24068 | organism=Giardia_Assemblage_A_isolate_WB | product=UBC3 | location=GLCHR02:1308608-1309186(-) | length=192	0.182643	1.13496	0.391716	23.9077	24.0089	100	3	24.0904	24.034	100	3	4	4	4	29.2	29.2	29.2	22.134	0	31.168	386650000	44	24.0089	24.0893	23.6249	24.3469	24.034	23.8902
GL50803_16498	GL50803_16498	GL50803_16498 | organism=Giardia_Assemblage_A_isolate_WB | product=Nucleolar GTPase | location=GLCHR04:491207-492832(+) | length=541	0.182088	1.13452	0.452279	25.015	24.98	100	3	25.1971	25.3321	100	3	25	25	25	51.2	51.2	51.2	60.209	0	106.38	1936700000	212	24.98	24.9774	25.0875	24.8601	25.399	25.3321
GL50803_7517	GL50803_7517	GL50803_7517 | organism=Giardia_Assemblage_A_isolate_WB | product=hypothetical protein | location=GLCHR01:870320-872143(+) | length=607	0.181808	1.1343	0.30239	21.9311	22.0536	100	3	22.1129	22.1468	100	3	4	4	4	8.2	8.2	8.2	66.426	0	8.4947	74017000	21	21.533	22.0536	22.2065	22.3279	22.1468	21.8639
GL50803_22338	GL50803_22338	GL50803_22338 | organism=Giardia_Assemblage_A_isolate_WB | product=Hypothetical protein | location=GLCHR05:1531291-1532559(+) | length=422	0.181742	1.13425	0.308154	22.4337	22.4337	66.6667	2	22.6154	22.7497	100	3	3	3	3	9	9	9	47.892	0	4.0929	90243000	21	NaN	22.6283	22.2391	22.763	22.7497	22.3335
GL50803_14054	GL50803_14054	GL50803_14054 | organism=Giardia_Assemblage_A_isolate_WB | product=Hypothetical protein | location=GLCHR01:933641-936196(-) | length=851	0.181465	1.13403	0.396301	22.4609	22.6156	100	3	22.6424	22.6976	100	3	6	6	6	10.1	10.1	10.1	95.356	0	9.995	127290000	39	22.6156	22.6167	22.1504	22.8091	22.6976	22.4204
GL50803_4415	GL50803_4415	GL50803_4415 | organism=Giardia_Assemblage_A_isolate_WB | product=Hypothetical protein | location=GLCHR05:3088293-3089858(+) | length=521	0.181316	1.13392	0.210314	22.264	22.4483	100	3	22.4453	22.4453	66.6667	2	9	9	9	30.7	30.7	30.7	57.105	0	11.755	108250000	26	21.8371	22.5066	22.4483	NaN	22.6754	22.2153
GL50803_15144	GL50803_15144	GL50803_15144 | organism=Giardia_Assemblage_A_isolate_WB | product=RNA polymerase II subunit Rpb8 | location=GLCHR01:904081-904533(+) | length=150	0.181165	1.1338	0.829392	24.0624	23.983	100	3	24.2436	24.2599	100	3	3	3	3	40	40	40	17.189	0	17.742	387890000	39	23.9712	23.983	24.2329	24.2599	24.142	24.3288
GL50803_17288	GL50803_17288	GL50803_17288 | organism=Giardia_Assemblage_A_isolate_WB | product=Protein 21,1 | location=GLCHR05:2179501-2185053(-) | length=1850	0.180928	1.13361	0.491824	23.3568	23.3592	100	3	23.5377	23.4538	100	3	23	23	23	19.2	19.2	19.2	205.56	0	91.847	437610000	107	23.3336	23.3592	23.3776	23.3126	23.8468	23.4538
GL50803_16152	GL50803_16152	GL50803_16152 | organism=Giardia_Assemblage_A_isolate_WB | product=Coiled-coil protein | location=CH991776:375101-378361(+) | length=1086	0.180536	1.1333	0.684606	22.2668	22.2189	100	3	22.4473	22.4015	100	3	16	16	16	22.8	22.8	22.8	121.19	0	32.465	189410000	35	22.1782	22.2189	22.4033	22.4015	22.6352	22.3054
GL50803_13800	GL50803_13800	GL50803_13800 | organism=Giardia_Assemblage_A_isolate_WB | product=hypothetical protein | location=GLCHR03:1679948-1681756(-) | length=602	0.17942	1.13243	0.444231	21.7352	21.736	100	3	21.9147	21.9194	100	3	3	3	3	7.6	7.6	7.6	65.695	0	7.6373	49691000	30	21.9424	21.5274	21.736	21.6949	22.1297	21.9194
GL50803_17552	GL50803_17552	GL50803_17552 | organism=Giardia_Assemblage_A_isolate_WB | product=Protein 21,1 | location=GLCHR04:2130798-2132075(-) | length=425	0.17926	1.1323	0	21.7646	22.055	100	3	NaN	NaN	33.3333	1	4	4	4	14.6	14.6	14.6	46.89	0	11.673	67142000	20	22.1776	21.061	22.055	NaN	21.9438	NaN
GL50803_17530	GL50803_17530	GL50803_17530 | organism=Giardia_Assemblage_A_isolate_WB | product=Hypothetical protein | location=GLCHR05:3064174-3066159(+) | length=661	0.179216	1.13227	0.152569	21.2561	21.5291	100	3	21.4353	21.2668	100	3	4	4	4	10	10	10	75.332	0	4.015	33568000	13	20.5275	21.7118	21.5291	21.1331	21.2668	21.906
GL50803_14547	GL50803_14547	GL50803_14547 | organism=Giardia_Assemblage_A_isolate_WB | product=L-asparaginase | location=GLCHR05:3984701-3985843(-) | length=380	0.179214	1.13227	0.501453	22.7388	22.7967	100	3	22.918	22.9804	100	3	4	4	4	15	15	15	40.722	0	21.567	165340000	27	22.5632	22.7967	22.8565	22.6717	22.9804	23.1018
GL50803_24807	GL50803_24807	GL50803_24807 | organism=Giardia_Assemblage_A_isolate_WB | product=Protein 21,1 | location=GLCHR05:1859036-1860244(-) | length=402	0.179198	1.13225	0.187637	22.9266	23.2365	100	3	23.1058	23.261	100	3	4	4	4	21.4	21.4	21.4	44.515	0	4.2831	111610000	19	23.2365	23.2601	22.2831	23.2945	22.7619	23.261
GL50803_102023	GL50803_102023	GL50803_102023 | organism=Giardia_Assemblage_A_isolate_WB | product=Protein 21,1 | location=GLCHR05:4336611-4339124(-) | length=837	0.179089	1.13217	0.846686	24.7423	24.766	100	3	24.9214	24.8347	100	3	31	31	31	47	47	47	91.915	0	179.43	3253700000	264	24.766	24.6817	24.7792	24.8347	25.108	24.8216
GL50803_4152	GL50803_4152	GL50803_4152 | organism=Giardia_Assemblage_A_isolate_WB | product=Hypothetical protein | location=GLCHR04:1458875-1459192(-) | length=105	0.17861	1.13179	0	NaN	NaN	33.3333	1	NaN	NaN	33.3333	1	3	3	3	41	41	41	11.992	0	3.0675	84791000	15	22.7939	NaN	NaN	22.9725	NaN	NaN
GL50803_3419	GL50803_3419	GL50803_3419 | organism=Giardia_Assemblage_A_isolate_WB | product=Hypothetical protein | location=GLCHR04:1261191-1261712(-) | length=173	0.178502	1.13171	0.462849	22.3411	22.3045	100	3	22.5196	22.4704	100	3	7	7	7	34.1	34.1	34.1	20.375	0	9.8396	123300000	26	22.6248	22.0941	22.3045	22.6447	22.4437	22.4704
GL50803_3957	GL50803_3957	GL50803_3957 | organism=Giardia_Assemblage_A_isolate_WB | product=Kinase, NEK | location=GLCHR05:2624672-2626897(-) | length=741	0.178193	1.13147	0.892267	23.9502	24.0096	100	3	24.1284	24.143	100	3	19	19	19	36.4	36.4	36.4	82.021	0	61.572	830900000	130	23.7812	24.0096	24.0599	24.0596	24.1826	24.143
GL50803_16371	GL50803_16371	GL50803_16371 | organism=Giardia_Assemblage_A_isolate_WB | product=Nucleolar GTP-binding protein 1, putative | location=GLCHR04:1478696-1480726(-) | length=676	0.176812	1.13038	0.846944	25.0316	25.0579	100	3	25.2084	25.142	100	3	31	31	31	46.4	46.4	46.4	77.616	0	80.137	3234600000	307	25.0579	25.0679	24.969	25.0935	25.3897	25.142
GL50803_17155	GL50803_17155	GL50803_17155 | organism=Giardia_Assemblage_A_isolate_WB | product=Hypothetical protein | location=GLCHR05:1199388-1201226(-) | length=612	0.176698	1.13029	0.665527	24.4685	24.4997	100	3	24.6452	24.6964	100	3	8	8	8	21.7	21.7	21.7	67.618	0	45.965	501000000	59	24.3609	24.4997	24.5449	24.4399	24.7994	24.6964
GL50803_27717	GL50803_27717	GL50803_27717 | organism=Giardia_Assemblage_A_isolate_WB | product=High cysteine membrane protein Group 3 | location=GLCHR02:697029-699539(+) | length=836	0.17646	1.13011	0.818185	24.4646	24.4953	100	3	24.641	24.6187	100	3	20	15	15	45.6	36.8	36.8	86.462	0	109.35	1167200000	206	24.5797	24.3187	24.4953	24.5435	24.6187	24.7608
GL50803_135231;GL50803_14212	GL50803_135231;GL50803_14212	GL50803_135231 | organism=Giardia_Assemblage_A_isolate_WB | product=Histone H3 | location=GLCHR04:220892-221332(+) | length=146;GL50803_14212 | organism=Giardia_Assemblage_A_isolate_WB | product=Histone H3 | location=GLCHR04:582567-583136(-) | length=189	0.176303	1.12998	0.56862	28.5515	28.5239	100	3	28.7278	28.704	100	3	7	7	7	47.9	47.9	47.9	16.32	0	44.895	11395000000	314	28.5239	28.6599	28.4705	28.704	28.9565	28.5228
GL50803_14983	GL50803_14983	GL50803_14983 | organism=Giardia_Assemblage_A_isolate_WB | product=Cathepsin L precursor | location=GLCHR04:1520910-1522643(+) | length=577	0.175698	1.12951	0.895729	25.3538	25.3544	100	3	25.5295	25.4637	100	3	21	21	21	56.2	56.2	56.2	65.177	0	280.2	2701400000	253	25.3544	25.3462	25.3607	25.4637	25.4147	25.71
GL50803_16130	GL50803_16130	GL50803_16130 | organism=Giardia_Assemblage_A_isolate_WB | product=Hypothetical protein | location=GLCHR05:2508864-2510186(+) | length=440	0.175687	1.1295	0.42368	22.4097	22.3646	100	3	22.5854	22.5473	100	3	6	6	6	23.4	23.4	23.4	48.728	0	11.809	120760000	36	22.18	22.3646	22.6846	22.4381	22.5473	22.7708
GL50803_114915;GL50803_112831	GL50803_114915;GL50803_112831	GL50803_114915 | organism=Giardia_Assemblage_A_isolate_WB | product=Cysteine protease | location=GLCHR04:915425-917338(-) | length=637;GL50803_112831 | organism=Giardia_Assemblage_A_isolate_WB | product=Cysteine protease | location=GLCHR04:1089715-1091625(	0.17472	1.12875	1.31158	23.6885	23.7368	100	3	23.8632	23.8644	100	3	12	12	3	22.8	22.8	5.3	70.468	0	23.696	538520000	86	23.7368	23.5659	23.7627	23.8783	23.8644	23.8469
GL50803_11442	GL50803_11442	GL50803_11442 | organism=Giardia_Assemblage_A_isolate_WB | product=Kinesin-related protein | location=GLCHR05:2290792-2292711(+) | length=639	0.174142	1.12829	0.773491	22.9741	23.0298	100	3	23.1482	23.1902	100	3	14	14	14	39.6	39.6	39.6	69.574	0	99.142	403420000	97	23.0436	23.0298	22.8488	22.9889	23.2656	23.1902
GL50803_15048	GL50803_15048	GL50803_15048 | organism=Giardia_Assemblage_A_isolate_WB | product=ATP-dependent RNA helicase-like protein | location=GLCHR05:1698177-1700147(+) | length=656	0.173627	1.12789	0.987507	26.9963	26.99	100	3	27.1699	27.228	100	3	36	36	35	59.3	59.3	57.6	73.378	0	323.31	15151000000	745	26.9597	27.0392	26.99	27.0134	27.2683	27.228
GL50803_14480	GL50803_14480	GL50803_14480 | organism=Giardia_Assemblage_A_isolate_WB | product=Protein 21,1 | location=GLCHR05:3536820-3539933(-) | length=1037	0.173623	1.12789	0.285825	20.6273	20.5788	100	3	20.801	20.8626	100	3	6	6	6	7.1	7.1	7.1	114.23	0	4.775	29442000	18	20.5788	20.4414	20.8617	21.1327	20.4076	20.8626
GL50803_8909	GL50803_8909	GL50803_8909 | organism=Giardia_Assemblage_A_isolate_WB | product=Hypothetical protein | location=GLCHR01:450183-451043(-) | length=286	0.173621	1.12789	0.456148	21.9542	21.8459	100	3	22.1278	22.0499	100	3	4	4	4	20.3	20.3	20.3	32.712	0	7.494	59663000	31	22.2363	21.8459	21.7804	22.0423	22.0499	22.2914
GL50803_9007	GL50803_9007	GL50803_9007 | organism=Giardia_Assemblage_A_isolate_WB | product=Hypothetical protein | location=GLCHR03:547040-552538(+) | length=1832	0.17351	1.1278	0.452968	23.3582	23.3882	100	3	23.5318	23.5568	100	3	19	19	19	17.5	17.5	17.5	204.67	0	69.537	663420000	130	23.2884	23.3981	23.3882	23.2407	23.7977	23.5568
GL50803_16668	GL50803_16668	GL50803_16668 | organism=Giardia_Assemblage_A_isolate_WB | product=Hypothetical protein | location=GLCHR04:751910-753994(+) | length=694	0.172759	1.12721	0.309135	22.3527	22.42	100	3	22.5255	22.615	100	3	7	7	7	19.5	19.5	19.5	77.259	0	19.983	108180000	34	22.0314	22.42	22.6067	22.2282	22.615	22.7333
GL50803_16793	GL50803_16793	GL50803_16793 | organism=Giardia_Assemblage_A_isolate_WB | product=Hypothetical protein | location=GLCHR05:2984143-2987934(+) | length=1263	0.172232	1.1268	0.376754	23.4925	23.4789	100	3	23.6647	23.6353	100	3	20	20	20	28.8	28.8	28.8	136.76	0	49.43	431800000	108	23.2816	23.4789	23.7169	23.6353	23.9289	23.4299
GL50803_9174	GL50803_9174	GL50803_9174 | organism=Giardia_Assemblage_A_isolate_WB | product=Microsomal signal peptidase 18 kDa subunit | location=GLCHR05:3477268-3477927(-) | length=219	0.171775	1.12644	0.49402	24.6334	24.5405	100	3	24.8052	24.8086	100	3	6	6	6	44.3	44.3	44.3	24.376	0	20.351	803230000	42	24.4766	24.8832	24.5405	24.658	24.8086	24.949
GL50803_15479	GL50803_15479	GL50803_15479 | organism=Giardia_Assemblage_A_isolate_WB | product=Kinase, NEK | location=GLCHR05:2866210-2867319(-) | length=369	0.1716	1.12631	0.520903	22.1745	22.2376	100	3	22.3461	22.3821	100	3	6	6	6	25.7	25.7	25.7	41.136	0	8.8785	132380000	14	22.3096	21.9763	22.2376	22.5045	22.1517	22.3821
GL50803_10577	GL50803_10577;GL50803_201407166222YEAST	GL50803_10577 | organism=Giardia_Assemblage_A_isolate_WB | product=Nucleolar protein NOP5 | location=GLCHR01:745277-746773(-) | length=498	0.171482	1.12621	0.522756	26.0422	26.0561	100	3	26.2136	26.25	100	3	25	25	25	65.7	65.7	65.7	55.387	0	191.05	7107400000	409	26.0561	25.9682	26.1022	25.9573	26.4337	26.25
GL50803_87149	GL50803_87149	GL50803_87149 | organism=Giardia_Assemblage_A_isolate_WB | product=Spindle pole protein, putative | location=GLCHR01:864455-866251(+) | length=598	0.171455	1.12619	0.911211	22.8107	22.8373	100	3	22.9822	22.9333	100	3	12	12	12	29.3	29.3	29.3	67.213	0	68.964	275050000	73	22.8981	22.8373	22.6967	22.9033	22.9333	23.1099
GL50803_8963	GL50803_8963	GL50803_8963 | organism=Giardia_Assemblage_A_isolate_WB | product=Hypothetical protein | location=GLCHR01:403532-405289(+) | length=585	0.1714	1.12615	0.177399	25.8405	26.0492	100	3	26.0119	26.0506	100	3	5	5	5	16.2	16.2	16.2	65.513	0	14.661	743520000	25	25.2618	26.2105	26.0492	26.3733	25.6118	26.0506
GL50803_11775	GL50803_11775	GL50803_11775 | organism=Giardia_Assemblage_A_isolate_WB | product=Kinase, NEK-frag | location=GLCHR02:1150130-1154986(+) | length=1618	0.171043	1.12587	0.353905	21.7914	21.7555	100	3	21.9625	22.076	100	3	13	13	13	14.2	14.2	14.2	179.88	0	22.268	118310000	36	21.5522	22.0666	21.7555	21.695	22.1164	22.076
GL50803_14648	GL50803_14648	GL50803_14648 | organism=Giardia_Assemblage_A_isolate_WB | product=Kinase, NEK-frag | location=GLCHR05:2053903-2055267(+) | length=454	0.17027	1.12527	0.224682	22.6042	22.5795	100	3	22.7745	22.6734	100	3	7	7	7	21.4	21.4	21.4	50.321	0	17.134	143540000	26	22.1631	22.5795	23.0701	22.6734	23.0471	22.603
GL50803_13747	GL50803_13747	GL50803_13747 | organism=Giardia_Assemblage_A_isolate_WB | product=C4 group specific protein | location=GLCHR04:2371205-2371801(-) | length=198	0.170069	1.12511	0.775814	29.4741	29.5654	100	3	29.6441	29.6387	100	3	13	13	13	78.3	78.3	78.3	21.936	0	212.75	26987000000	532	29.5654	29.2781	29.5787	29.6051	29.6885	29.6387
GL50803_17497	GL50803_17497	GL50803_17497 | organism=Giardia_Assemblage_A_isolate_WB | product=RNA-dependent helicase p68, putative | location=GLCHR04:84110-86356(+) | length=748	0.168733	1.12407	0.363928	22.0174	22.0541	100	3	22.1861	22.1995	100	3	7	7	7	11.9	11.9	11.9	82.47	0	12.946	69746000	32	21.7016	22.2964	22.0541	22.0283	22.1995	22.3305
GL50803_5489	GL50803_5489	GL50803_5489 | organism=Giardia_Assemblage_A_isolate_WB | product=Kinase, NEK-frag | location=GLCHR03:1283406-1285016(+) | length=536	0.168594	1.12396	1.48776	25.2818	25.2439	100	3	25.4504	25.4608	100	3	17	17	17	44.8	44.8	44.8	61.33	0	124.29	2548600000	240	25.2439	25.2249	25.3767	25.4608	25.4819	25.4085
GL50803_16263	GL50803_16263	GL50803_16263 | organism=Giardia_Assemblage_A_isolate_WB | product=Sjogrens syndrome nuclear autoantigen 1-like protein | location=GLCHR05:1312321-1312641(+) | length=106	0.16843	1.12383	0.370199	23.6635	23.7288	100	3	23.8319	23.9021	100	3	5	5	5	59.4	59.4	59.4	11.988	0	125.79	512910000	38	23.7288	23.5065	23.7552	24.0909	23.5029	23.9021
GL50803_16604	GL50803_16604	GL50803_16604 | organism=Giardia_Assemblage_A_isolate_WB | product=Hypothetical protein | location=GLCHR02:661063-671196(+) | length=3377	0.168408	1.12382	0.469337	21.7309	21.7637	100	3	21.8993	21.9446	100	3	13	13	13	6.5	6.5	6.5	376.38	0	28.367	103100000	57	21.6407	21.7883	21.7637	21.6224	22.1309	21.9446
GL50803_5070	GL50803_5070	GL50803_5070 | organism=Giardia_Assemblage_A_isolate_WB | product=Hypothetical protein | location=GLCHR05:1434457-1435419(+) | length=320	0.167961	1.12347	0.525747	22.0076	22.0303	100	3	22.1756	22.0709	100	3	6	6	6	24.4	24.4	24.4	35.238	0	8.545	108810000	26	22.0303	21.9509	22.0417	22.0076	22.4484	22.0709
GL50803_32398	GL50803_32398	GL50803_32398 | organism=Giardia_Assemblage_A_isolate_WB | product=Protein phosphatase PP2A regulatory subunit B | location=GLCHR01:1294319-1296016(-) | length=565	0.167838	1.12337	0.905255	23.1977	23.2047	100	3	23.3655	23.3268	100	3	7	7	7	21.1	21.1	21.1	62.687	0	11.548	212830000	28	23.1143	23.274	23.2047	23.3268	23.2627	23.507
GL50803_16826	GL50803_16826	GL50803_16826 | organism=Giardia_Assemblage_A_isolate_WB | product=Kinase, NEK-frag | location=GLCHR04:13545-15038(+) | length=497	0.167777	1.12333	0.294009	22.2304	22.3781	100	3	22.3982	22.3892	100	3	2	2	2	5.2	5.2	5.2	53.018	0	4.2059	94636000	27	22.3781	21.8762	22.4369	22.1472	22.3892	22.6582
GL50803_15042	GL50803_15042	GL50803_15042 | organism=Giardia_Assemblage_A_isolate_WB | product=Cleavage stimulation factor 50K chain | location=GLCHR04:18066-19367(-) | length=433	0.16735	1.12299	0.703604	24.3885	24.4206	100	3	24.5559	24.5602	100	3	10	10	10	37	37	37	46.787	0	21.492	545210000	53	24.4206	24.2293	24.5156	24.4352	24.6722	24.5602
GL50803_17112	GL50803_17112	GL50803_17112 | organism=Giardia_Assemblage_A_isolate_WB | product=U3 small nucleolar ribonucleoprotein protein IMP4, putative | location=GLCHR05:1538092-1539192(-) | length=366	0.166708	1.12249	0.178615	21.6477	21.6737	100	3	21.8144	21.6897	100	3	4	4	4	11.5	11.5	11.5	43.093	0	5.94	106340000	23	22.0285	21.6737	21.2409	21.6897	22.3351	21.4184
GL50803_16893	GL50803_16893	GL50803_16893 | organism=Giardia_Assemblage_A_isolate_WB | product=Tip elongation aberrant protein 1 | location=GLCHR02:747434-750226(+) | length=930	0.166034	1.12197	0.367253	24.0625	24.0329	100	3	24.2285	24.1901	100	3	29	29	29	50.4	50.4	50.4	102.2	0	188.94	1446000000	231	23.8933	24.0329	24.2613	23.9802	24.5152	24.1901
GL50803_17567	GL50803_17567	GL50803_17567 | organism=Giardia_Assemblage_A_isolate_WB | product=Protein phosphatases PP1 regulatory subunit SDS22 | location=GLCHR04:2685376-2687157(-) | length=593	0.16542	1.12149	1.48268	23.4638	23.4741	100	3	23.6292	23.6177	100	3	16	16	16	35.8	35.8	35.8	66.027	0	173.27	577530000	105	23.542	23.3753	23.4741	23.6051	23.6177	23.6648
GL50803_103202	GL50803_103202	GL50803_103202 | organism=Giardia_Assemblage_A_isolate_WB | product=Hypothetical protein | location=GLCHR01:773602-777687(+) | length=1361	0.16461	1.12086	0.389273	22.6571	22.6133	100	3	22.8217	22.6992	100	3	23	23	23	25.2	25.2	25.2	151.79	0	35.44	443150000	100	22.6133	22.5859	22.7721	22.611	23.155	22.6992
GL50803_7778	GL50803_7778	GL50803_7778 | organism=Giardia_Assemblage_A_isolate_WB | product=Hypothetical protein | location=GLCHR05:3976916-3977719(-) | length=267	0.164269	1.1206	1.06371	24.8073	24.8344	100	3	24.9716	25.018	100	3	17	17	17	41.2	41.2	41.2	31.564	0	29.02	1517600000	153	24.8635	24.8344	24.7242	24.8547	25.0421	25.018
GL50803_11493	GL50803_11493	GL50803_11493 | organism=Giardia_Assemblage_A_isolate_WB | product=Protein 21,1 | location=GLCHR02:175134-179102(-) | length=1322	0.163798	1.12023	0.228877	22.3482	22.2044	100	3	22.512	22.4013	100	3	13	13	13	13.6	13.6	13.6	146.96	0	13.64	137700000	44	22.1678	22.2044	22.6724	22.1834	22.9512	22.4013
GL50803_103285	GL50803_103285	GL50803_103285 | organism=Giardia_Assemblage_A_isolate_WB | product=Protein BAP28 | location=GLCHR01:1203709-1210854(+) | length=2381	0.163606	1.12008	0.639744	24.3535	24.3479	100	3	24.5171	24.5964	100	3	36	36	36	22.6	22.6	22.6	262.51	0	191.29	1575200000	251	24.4383	24.2742	24.3479	24.3087	24.6461	24.5964
GL50803_7126	GL50803_7126	GL50803_7126 | organism=Giardia_Assemblage_A_isolate_WB | product=Hypothetical protein | location=GLCHR02:1294037-1295311(-) | length=424	0.162821	1.11947	0.568055	24.4107	24.4448	100	3	24.5735	24.5317	100	3	11	11	11	40.1	40.1	40.1	48.65	0	67.278	1132600000	103	24.4448	24.5135	24.2737	24.7736	24.4151	24.5317
GL50803_2779	GL50803_2779	GL50803_2779 | organism=Giardia_Assemblage_A_isolate_WB | product=Protein 21,1 | location=GLCHR05:2123283-2125529(-) | length=748	0.162134	1.11894	0.405659	22.2608	22.3923	100	3	22.4229	22.4284	100	3	10	10	10	20.3	20.3	20.3	83.494	0	26.988	158040000	46	21.9449	22.4452	22.3923	22.5233	22.4284	22.3172
GL50803_5158	GL50803_5158	GL50803_5158 | organism=Giardia_Assemblage_A_isolate_WB | product=Transcription factor TFIIS | location=GLCHR03:90663-91703(+) | length=346	0.161558	1.11849	0.250315	23.9959	24.1696	100	3	24.1574	24.1084	100	3	5	5	5	19.4	19.4	19.4	39.178	0	9.1571	324160000	32	24.1696	23.5871	24.2308	24.1084	24.4432	23.9206
GL50803_10608	GL50803_10608	GL50803_10608 | organism=Giardia_Assemblage_A_isolate_WB | product=Hypothetical protein | location=CH991761:248414-251203(-) | length=929	0.161485	1.11844	0.694226	25.9307	25.9579	100	3	26.0922	26.0906	100	3	25	25	25	39.1	39.1	39.1	102.99	0	126.75	3049200000	272	25.9724	25.8618	25.9579	25.9196	26.2664	26.0906
GL50803_16313	GL50803_16313	GL50803_16313 | organism=Giardia_Assemblage_A_isolate_WB | product=Hypothetical protein | location=GLCHR05:818758-820503(-) | length=581	0.161371	1.11835	0.664889	24.6991	24.732	100	3	24.8604	24.8363	100	3	15	15	15	28.2	28.2	28.2	65.834	0	31.574	1088100000	105	24.6162	24.7489	24.732	24.6974	25.0476	24.8363
GL50803_7556	GL50803_7556	GL50803_7556 | organism=Giardia_Assemblage_A_isolate_WB | product=Lysosomal acid phosphatase precursor | location=GLCHR05:3542699-3543901(+) | length=400	0.160946	1.11802	0.336991	24.609	24.5523	100	3	24.77	24.7078	100	3	10	10	10	39	39	39	45.77	0	102.91	1295900000	147	24.4084	24.8664	24.5523	24.5582	24.7078	25.0438
GL50803_7035	GL50803_7035	GL50803_7035 | organism=Giardia_Assemblage_A_isolate_WB | product=Hypothetical protein | location=GLCHR01:306154-307143(+) | length=329	0.160742	1.11786	0.342066	24.6933	24.7042	100	3	24.8541	24.6739	100	3	8	8	8	28.6	28.6	28.6	35.818	0	30.125	818710000	69	24.5616	24.7042	24.8142	24.6739	25.2145	24.6739
GL50803_17025	GL50803_17025	GL50803_17025 | organism=Giardia_Assemblage_A_isolate_WB | product=Nuclear ATP/GTP-binding protein | location=GLCHR05:909310-911310(-) | length=666	0.160713	1.11784	1.25044	22.9041	22.894	100	3	23.0648	23.0854	100	3	10	10	10	23	23	23	74.87	0	22.319	317640000	61	22.9817	22.8366	22.894	23.0854	22.982	23.1271
GL50803_14250	GL50803_14250	GL50803_14250 | organism=Giardia_Assemblage_A_isolate_WB | product=hypothetical protein | location=GLCHR04:2147917-2149095(+) | length=392	0.160309	1.11753	0.234051	22.2084	22.3442	100	3	22.3687	22.3687	66.6667	2	3	3	3	13.8	13.8	13.8	43.38	0	9.3025	65566000	31	21.8109	22.3442	22.4702	22.3959	22.3416	NaN
GL50803_113531	GL50803_113531;GL50803_113268	GL50803_113531 | organism=Giardia_Assemblage_A_isolate_WB | product=High cysteine membrane protein EGF-like | location=CH991767:838054-843117(-) | length=1687	0.16027	1.1175	0.26458	21.9409	21.968	100	3	22.1012	22.1774	100	3	31	13	9	32	15.2	9.8	178.05	0	114.5	296990000	73	22.3236	21.5313	21.968	21.9463	22.18	22.1774
GL50803_15977	GL50803_15977	GL50803_15977 | organism=Giardia_Assemblage_A_isolate_WB | product=Hypothetical protein | location=GLCHR05:4134838-4137681(+) | length=947	0.160131	1.11739	0.66364	22.0386	22.0196	100	3	22.1988	22.2519	100	3	18	18	18	30.3	30.3	30.3	105.38	0	48.715	236740000	108	21.912	22.1843	22.0196	22.0499	22.2519	22.2945
GL50803_28831	GL50803_28831	GL50803_28831 | organism=Giardia_Assemblage_A_isolate_WB | product=Pseudouridylate synthase 1 | location=GLCHR03:1434405-1435808(+) | length=467	0.159739	1.11708	0.438059	22.4326	22.437	100	3	22.5924	22.5692	100	3	7	7	7	24	24	24	52.258	0	16.567	157330000	61	22.4582	22.437	22.4028	22.3353	22.8726	22.5692
GL50803_3291	GL50803_3291	GL50803_3291 | organism=Giardia_Assemblage_A_isolate_WB | product=Hypothetical protein | location=GLCHR03:649031-649627(+) | length=198	0.159353	1.11679	0.218824	23.2683	23.2683	66.6667	2	23.4276	23.5587	100	3	3	3	3	17.2	17.2	17.2	21.543	0	3.986	137190000	17	23.111	NaN	23.4256	23.0467	23.6776	23.5587
GL50803_16037	GL50803_16037	GL50803_16037 | organism=Giardia_Assemblage_A_isolate_WB | product=hypothetical protein | location=GLCHR03:1186336-1191042(-) | length=1568	0.159126	1.11661	0.700733	23.8432	23.8361	100	3	24.0023	24.0383	100	3	28	28	28	30.2	30.2	30.2	174.11	0	85.063	1019000000	167	23.8872	23.8062	23.8361	23.8125	24.0383	24.1561
GL50803_27602	GL50803_27602	GL50803_27602 | organism=Giardia_Assemblage_A_isolate_WB | product=Hypothetical protein | location=GLCHR04:2282398-2284935(-) | length=845	0.158959	1.11648	0.262737	22.569	22.5094	100	3	22.7279	22.8001	100	3	8	8	8	11.2	11.2	11.2	96.24	0	19.704	242900000	63	22.5094	22.8627	22.3348	22.378	23.0056	22.8001
GL50803_12867	GL50803_12867	GL50803_12867 | organism=Giardia_Assemblage_A_isolate_WB | product=Hypothetical protein | location=GLCHR05:4072285-4073877(-) | length=530	0.158587	1.11619	0.853222	24.1699	24.1716	100	3	24.3285	24.2928	100	3	10	10	10	21.5	21.5	21.5	60.715	0	33.648	603540000	65	24.2014	24.1716	24.1366	24.2036	24.2928	24.489
GL50803_14939	GL50803_14939	GL50803_14939 | organism=Giardia_Assemblage_A_isolate_WB | product=Hypothetical protein | location=GLCHR02:1258895-1259839(-) | length=314	0.158576	1.11618	0.707462	23.4954	23.5824	100	3	23.6539	23.655	100	3	8	8	8	43.9	43.9	43.9	34.747	0	38.196	415420000	81	23.6044	23.5824	23.2992	23.6041	23.7027	23.655
GL50803_7139	GL50803_7139	GL50803_7139 | organism=Giardia_Assemblage_A_isolate_WB | product=Hypothetical protein | location=GLCHR03:740317-741105(+) | length=262	0.158464	1.1161	0.340754	21.8698	21.8757	100	3	22.0283	22.0283	66.6667	2	2	2	2	14.1	14.1	14.1	28.805	0	8.3935	59466000	26	22.0882	21.8757	21.6455	21.9139	22.1426	NaN
GL50803_16167	GL50803_16167	GL50803_16167 | organism=Giardia_Assemblage_A_isolate_WB | product=Kinase, NEK | location=GLCHR02:1473598-1475238(+) | length=546	0.157302	1.1152	0.26957	22.0077	21.961	100	3	22.165	22.038	100	3	3	3	3	8.1	8.1	8.1	59.809	0	9.0221	85490000	36	22.2166	21.961	21.8457	21.8887	22.038	22.5685
GL50803_16993	GL50803_16993	GL50803_16993 | organism=Giardia_Assemblage_A_isolate_WB | product=FtsJ cell division protein, putative | location=GLCHR05:2477561-2480815(+) | length=1084	0.156521	1.1146	0.543122	23.921	23.9892	100	3	24.0775	24.0223	100	3	23	23	23	33.9	33.9	33.9	122.97	0	110.08	1182000000	169	23.9892	23.7709	24.0028	23.9336	24.2766	24.0223
GL50803_13103	GL50803_13103	GL50803_13103 | organism=Giardia_Assemblage_A_isolate_WB | product=Hypothetical protein | location=GLCHR05:1869412-1870278(-) | length=288	0.15645	1.11454	0.821753	25.8547	25.8242	100	3	26.0112	25.9695	100	3	10	10	10	42	42	42	33.043	0	14.91	1415300000	81	25.9921	25.8242	25.7479	25.9695	25.9519	26.1122
GL50803_5786	GL50803_5786	GL50803_5786 | organism=Giardia_Assemblage_A_isolate_WB | product=Ribosome biogenesis protein NEP1, putative | location=GLCHR03:1041368-1042063(+) | length=231	0.156173	1.11433	0.493741	24.5074	24.5029	100	3	24.6636	24.7217	100	3	6	6	6	37.2	37.2	37.2	25.589	0	12.087	570270000	49	24.681	24.3383	24.5029	24.7217	24.4759	24.7932
GL50803_23767	GL50803_23767	GL50803_23767 | organism=Giardia_Assemblage_A_isolate_WB | product=Hypothetical protein | location=CH991761:258195-259679(-) | length=494	0.155729	1.11398	0.479187	23.3892	23.3964	100	3	23.5449	23.5299	100	3	12	12	12	35.6	35.6	35.6	54.461	0	27.283	456710000	53	23.3964	23.3711	23.4002	23.3088	23.796	23.5299
GL50803_16718	GL50803_16718	GL50803_16718 | organism=Giardia_Assemblage_A_isolate_WB | product=Partner of Nob1 | location=GLCHR05:3738383-3738988(+) | length=201	0.15495	1.11338	0.160339	22.6748	22.7034	100	3	22.8297	23.0118	100	3	6	6	6	43.8	43.8	43.8	22.363	0	8.2203	148660000	17	22.7034	23.1533	22.1676	23.0118	22.3831	23.0943
GL50803_16681	GL50803_16681	GL50803_16681 | organism=Giardia_Assemblage_A_isolate_WB | product=Hypothetical protein | location=GLCHR03:1662778-1664766(-) | length=662	0.154733	1.11322	0.482384	22.8916	22.961	100	3	23.0463	23.0021	100	3	13	13	13	29.3	29.3	29.3	74.713	0	67.465	324610000	89	22.7218	22.9919	22.961	22.8813	23.2555	23.0021
GL50803_24453	GL50803_24453	GL50803_24453 | organism=Giardia_Assemblage_A_isolate_WB | product=Hypothetical protein | location=GLCHR02:140910-141728(-) | length=272	0.154729	1.11321	0.3624	24.3902	24.4572	100	3	24.5449	24.5221	100	3	7	7	7	39	39	39	29.947	0	11.594	682110000	48	24.4572	24.5619	24.1514	24.7784	24.3342	24.5221
GL50803_102728	GL50803_102728	GL50803_102728 | organism=Giardia_Assemblage_A_isolate_WB | product=Hypothetical protein | location=GLCHR03:1337434-1339299(-) | length=621	0.154485	1.11302	0.525149	23.9441	23.9313	100	3	24.0986	24.1424	100	3	15	15	15	30.4	30.4	30.4	68.102	0	96.21	942650000	127	23.9313	23.8625	24.0386	23.8745	24.279	24.1424
GL50803_16954	GL50803_16954	GL50803_16954 | organism=Giardia_Assemblage_A_isolate_WB | product=Hypothetical protein | location=GLCHR05:1897044-1900472(+) | length=1142	0.15397	1.11263	0.717766	23.9901	23.9993	100	3	24.1441	24.1471	100	3	24	24	24	28.2	28.2	28.2	127.3	0	71.908	1267000000	176	23.9993	23.9216	24.0495	23.9855	24.2998	24.1471
GL50803_113655;GL50803_137690	GL50803_113655;GL50803_137690	GL50803_113655 | organism=Giardia_Assemblage_A_isolate_WB | product=Hypothetical protein | location=GLCHR03:728986-730671(+) | length=561;GL50803_137690 | organism=Giardia_Assemblage_A_isolate_WB | product=Hypothetical protein | location=GLCHR05:3219356-32	0.153581	1.11233	0.391049	22.4255	22.4255	66.6667	2	22.5791	22.5268	100	3	5	5	5	13.4	13.4	13.4	62.962	0	4.6516	106080000	10	NaN	22.3797	22.4713	22.4013	22.8092	22.5268
GL50803_115245	GL50803_115245	GL50803_115245 | organism=Giardia_Assemblage_A_isolate_WB | product=Coiled-coil protein | location=GLCHR03:1886970-1890212(-) | length=1080	0.153215	1.11205	0.947487	24.5937	24.6312	100	3	24.747	24.7263	100	3	13	13	13	18.1	18.1	18.1	124.08	0	67.562	582820000	117	24.6686	24.4814	24.6312	24.7263	24.8412	24.6733
GL50803_16326	GL50803_16326	GL50803_16326 | organism=Giardia_Assemblage_A_isolate_WB | product=Protein 21,1 | location=GLCHR02:1409353-1411629(-) | length=758	0.153147	1.11199	0.854858	23.8688	23.8861	100	3	24.0219	24.0503	100	3	13	13	13	29.6	29.6	29.6	82.346	0	62.878	618340000	121	23.8861	23.7574	23.9628	23.9107	24.1047	24.0503
GL50803_11772	GL50803_11772	GL50803_11772 | organism=Giardia_Assemblage_A_isolate_WB | product=Hypothetical protein | location=GLCHR02:1146968-1148200(+) | length=410	0.153016	1.11189	1.74909	22.7304	22.7222	100	3	22.8834	22.8902	100	3	5	5	5	21.5	21.5	21.5	43.943	0	30.393	233960000	57	22.7788	22.6903	22.7222	22.9312	22.8289	22.8902
GL50803_17075	GL50803_17075	GL50803_17075 | organism=Giardia_Assemblage_A_isolate_WB | product=Spindle pole protein, putative | location=GLCHR04:1062992-1065334(+) | length=780	0.152949	1.11184	0.115105	21.6134	21.6888	100	3	21.7664	21.5248	100	3	7	7	7	13.6	13.6	13.6	85.304	0	17.989	75055000	19	21.6888	21.2453	21.9061	21.5248	22.6231	21.1512
GL50803_33674	GL50803_33674	GL50803_33674 | organism=Giardia_Assemblage_A_isolate_WB | product=hypothetical protein | location=GLCHR05:2121055-2123226(+) | length=723	0.152859	1.11177	0.851656	23.3635	23.4152	100	3	23.5163	23.5064	100	3	8	8	8	16	16	16	79.665	0	96.855	384810000	76	23.4152	23.2343	23.4409	23.5064	23.4312	23.6113
GL50803_10675	GL50803_10675	GL50803_10675 | organism=Giardia_Assemblage_A_isolate_WB | product=Hypothetical protein | location=GLCHR02:1002721-1005090(-) | length=789	0.152353	1.11138	0.167183	23.55	23.5986	100	3	23.7023	23.9318	100	3	7	7	7	10.1	10.1	10.1	87.944	0	7.0047	222150000	25	23.696	23.3553	23.5986	23.0546	24.1205	23.9318
GL50803_175051;GL50803_17505	GL50803_175051;GL50803_17505	GL50803_175051 | organism=Giardia_Assemblage_A_isolate_WB | product=Cyclin B like protein| Cyclin B like protein;GL50803_17505 | organism=Giardia_Assemblage_A_isolate_WB | product=Cyclin B-like protein | location=GLCHR01:1327780-1329453(-) | length=557	0.15171	1.11089	0.346196	20.7842	20.7266	100	3	20.9359	20.9131	100	3	5	5	5	12.7	12.7	12.7	61.946	0	11.195	27649000	19	20.9983	20.7266	20.6276	20.9131	21.1957	20.6987
GL50803_15603	GL50803_15603	GL50803_15603 | organism=Giardia_Assemblage_A_isolate_WB | product=Hypothetical protein | location=GLCHR04:2080257-2081042(-) | length=261	0.151631	1.11082	0.500878	23.168	23.1737	100	3	23.3197	23.3307	100	3	9	9	9	46.4	46.4	46.4	30.412	0	15.678	260560000	51	23.3909	23.1737	22.9396	23.3523	23.3307	23.276
GL50803_4838	GL50803_4838	GL50803_4838 | organism=Giardia_Assemblage_A_isolate_WB | product=Translation initiation factor eIF-2B delta subunit | location=GLCHR03:1032855-1035197(-) | length=780	0.151333	1.1106	0.48229	22.943	22.9586	100	3	23.0944	23.1033	100	3	11	11	11	20	20	20	86.105	0	19.001	357340000	67	22.9586	22.7453	23.1252	23.2295	23.1033	22.9503
GL50803_86855	GL50803_86855	GL50803_86855 | organism=Giardia_Assemblage_A_isolate_WB | product=Protein 21,1 | location=GLCHR04:1100266-1103601(+) | length=1111	0.151068	1.11039	0.439116	22.6701	22.7509	100	3	22.8212	22.8676	100	3	17	17	17	23.3	23.3	23.3	122.83	0	43.631	343330000	111	22.4621	22.7974	22.7509	22.6227	22.9732	22.8676
GL50803_8465	GL50803_8465	GL50803_8465 | organism=Giardia_Assemblage_A_isolate_WB | product=Protein 21,1 | location=GLCHR03:804004-806481(-) | length=825	0.150763	1.11016	0.57605	23.4246	23.506	100	3	23.5753	23.5689	100	3	13	13	13	22.8	22.8	22.8	90.799	0	30.511	344610000	91	23.2408	23.506	23.527	23.455	23.7021	23.5689
GL50803_91334	GL50803_91334	GL50803_91334 | organism=Giardia_Assemblage_A_isolate_WB | product=Kinase, NEK-frag | location=GLCHR05:4179114-4182125(-) | length=1003	0.1504	1.10988	1.58168	23.3897	23.3903	100	3	23.5401	23.5745	100	3	17	16	16	30.2	29.5	29.5	111.5	0	45.338	404110000	76	23.3903	23.3807	23.3979	23.5745	23.5918	23.4539
GL50803_16887	GL50803_16887	GL50803_16887 | organism=Giardia_Assemblage_A_isolate_WB | product=ATP-dependent RNA helicase HAS1, putative | location=GLCHR02:706434-708077(-) | length=547	0.150026	1.10959	0.429272	23.6853	23.6846	100	3	23.8353	23.7354	100	3	13	13	13	37.3	37.3	37.3	60.675	0	58.965	821970000	128	23.6974	23.6738	23.6846	23.6416	24.1289	23.7354
GL50803_89112	GL50803_89112	GL50803_89112 | organism=Giardia_Assemblage_A_isolate_WB | product=MCM5 | location=GLCHR01:107963-110155(+) | length=730	0.149975	1.10955	0.23492	23.4533	23.4072	100	3	23.6033	23.7428	100	3	9	9	9	19	19	19	79.192	0	23.344	242020000	50	23.4072	23.7575	23.1953	23.2275	23.8395	23.7428
GL50803_15497	GL50803_15497	GL50803_15497 | organism=Giardia_Assemblage_A_isolate_WB | product=Hypothetical protein | location=GLCHR02:1138376-1139929(-) | length=517	0.149923	1.10951	0.986901	21.6183	21.6183	66.6667	2	21.7683	21.7683	66.6667	2	4	4	4	13.3	13.3	13.3	57.961	0	5.4307	34819000	11	21.6048	NaN	21.6319	21.8187	21.7178	NaN
GL50803_10843	GL50803_10843	GL50803_10843 | organism=Giardia_Assemblage_A_isolate_WB | product=Thymus-specific serine protease precursor | location=GLCHR01:1162137-1163705(-) | length=522	0.149821	1.10943	0.514611	25.4069	25.4622	100	3	25.5567	25.4956	100	3	18	18	18	48.1	48.1	48.1	58.447	0	323.31	4094600000	316	25.4622	25.5129	25.2456	25.4262	25.4956	25.7484
GL50803_14174	GL50803_14174	GL50803_14174 | organism=Giardia_Assemblage_A_isolate_WB | product=Glutamate-rich WD-repeat protein | location=GLCHR02:891542-893137(-) | length=531	0.149429	1.10913	0.599668	23.6868	23.7211	100	3	23.8363	23.8478	100	3	11	11	11	30.7	30.7	30.7	58.084	0	30.257	632450000	80	23.7211	23.5046	23.8348	23.8478	23.9258	23.7352
GL50803_14593	GL50803_14593	GL50803_14593 | organism=Giardia_Assemblage_A_isolate_WB | product=Hypothetical protein | location=GLCHR02:723814-729423(-) | length=1869	0.149036	1.10883	0.916212	24.7278	24.7572	100	3	24.8769	24.8971	100	3	17	17	17	13.9	13.9	13.9	209.54	0	31.254	738780000	57	24.8333	24.593	24.7572	24.8229	24.9106	24.8971
GL50803_3595	GL50803_3595	GL50803_3595 | organism=Giardia_Assemblage_A_isolate_WB | product=Endonuclease III | location=GLCHR03:1731326-1732297(-) | length=323	0.14864	1.10852	0.950874	25.2918	25.2869	100	3	25.4405	25.4396	100	3	16	16	16	53.6	53.6	53.6	36.185	0	43.488	2690200000	215	25.377	25.2116	25.2869	25.345	25.5368	25.4396
GL50803_103810	GL50803_103810	GL50803_103810 | organism=Giardia_Assemblage_A_isolate_WB | product=Protein 21,1 | location=GLCHR05:1966122-1971743(-) | length=1873	0.148591	1.10849	0.541813	25.596	25.5416	100	3	25.7446	25.6551	100	3	30	30	30	25.7	25.7	25.7	206.46	0	100.74	1417100000	157	25.5053	25.5416	25.7412	25.6415	25.9373	25.6551
GL50803_113137	GL50803_113137	GL50803_113137 | organism=Giardia_Assemblage_A_isolate_WB | product=Hypothetical protein | location=GLCHR01:1338541-1342005(-) | length=1154	0.147587	1.10772	0.477645	24.8188	24.6927	100	3	24.9664	24.9645	100	3	12	12	12	16.5	16.5	16.5	130.21	0	30.436	406910000	58	24.68	24.6927	25.0836	24.9309	24.9645	25.0037
GL50803_14877	GL50803_14877	GL50803_14877 | organism=Giardia_Assemblage_A_isolate_WB | product=hypothetical protein | location=GLCHR02:85436-86929(-) | length=497	0.146882	1.10717	0.590572	24.0367	24.0067	100	3	24.1836	24.2165	100	3	13	13	13	34	34	34	54.475	0	108.87	675160000	92	24.1121	24.0067	23.9914	23.9886	24.3458	24.2165
GL50803_88369	GL50803_88369	GL50803_88369 | organism=Giardia_Assemblage_A_isolate_WB | product=Protein 21,1 | location=GLCHR04:2125770-2128301(-) | length=843	0.145356	1.106	0.47073	24.9021	24.8625	100	3	25.0475	24.9375	100	3	34	34	34	73.7	73.7	73.7	92.038	0	323.31	3108100000	371	24.8625	24.8268	25.0171	24.9171	25.2879	24.9375
GL50803_94287	GL50803_94287	GL50803_94287 | organism=Giardia_Assemblage_A_isolate_WB | product=Hypothetical protein | location=GLCHR01:983575-987861(+) | length=1428	0.144826	1.1056	0.489861	24.0506	24.0352	100	3	24.1954	24.1877	100	3	36	36	36	36.3	36.3	36.3	158.31	0	233.68	1800300000	356	24.0352	23.9959	24.1206	23.9855	24.4129	24.1877
GL50803_16613	GL50803_16613	GL50803_16613 | organism=Giardia_Assemblage_A_isolate_WB | product=Hypothetical protein | location=GLCHR02:1438437-1441298(-) | length=953	0.144812	1.10559	0.611739	22.3024	22.3606	100	3	22.4472	22.4837	100	3	6	6	6	10.9	10.9	10.9	105.87	0	35.804	110610000	47	22.1493	22.3606	22.3972	22.3067	22.5512	22.4837
GL50803_33433	GL50803_33433	GL50803_33433 | organism=Giardia_Assemblage_A_isolate_WB | product=Hypothetical protein | location=GLCHR05:2302897-2303598(+) | length=233	0.144529	1.10537	0.313508	23.1731	23.1362	100	3	23.3176	23.3344	100	3	3	3	3	27	27	27	25.664	0	26.845	196020000	40	23.1362	22.9982	23.3848	23.3344	23.0486	23.5698
GL50803_101212	GL50803_101212	GL50803_101212 | organism=Giardia_Assemblage_A_isolate_WB | product=Hypothetical protein | location=GLCHR04:600746-605905(-) | length=1719	0.144362	1.10524	0.701895	23.5938	23.5913	100	3	23.7382	23.719	100	3	27	27	27	26.7	26.7	26.7	192.21	0	83.92	1159900000	258	23.5519	23.6383	23.5913	23.5921	23.9035	23.719
GL50803_3746	GL50803_3746	GL50803_3746 | organism=Giardia_Assemblage_A_isolate_WB | product=Hypothetical protein | location=GLCHR04:949930-953235(-) | length=1101	0.144169	1.10509	0.418422	24.6571	24.6809	100	3	24.8012	24.7261	100	3	30	30	30	42	42	42	118.95	0	253.28	2252500000	267	24.4461	24.6809	24.8442	24.6962	24.9815	24.7261
GL50803_16317	GL50803_16317	GL50803_16317 | organism=Giardia_Assemblage_A_isolate_WB | product=Hypothetical protein | location=GLCHR05:3500174-3509308(-) | length=3044	0.143933	1.10491	0.758557	24.1206	24.1135	100	3	24.2646	24.3056	100	3	50	50	50	25.9	25.9	25.9	347.08	0	153.96	1708500000	386	24.1384	24.1135	24.11	24.098	24.3056	24.3901
GL50803_16882	GL50803_16882	GL50803_16882 | organism=Giardia_Assemblage_A_isolate_WB | product=Bystin | location=GLCHR02:440661-442100(+) | length=479	0.143342	1.10446	0.322372	23.5384	23.4644	100	3	23.6817	23.6637	100	3	15	15	15	41.1	41.1	41.1	53.095	0	35.968	596730000	115	23.4644	23.3664	23.7844	23.463	23.9184	23.6637
GL50803_89050	GL50803_89050	GL50803_89050 | organism=Giardia_Assemblage_A_isolate_WB | product=Hypothetical protein | location=GLCHR02:452036-458209(+) | length=2057	0.14237	1.10372	0.565716	23.4553	23.4815	100	3	23.5977	23.6839	100	3	27	27	27	20.4	20.4	20.4	229.11	0	103.25	823260000	162	23.5388	23.4815	23.3457	23.406	23.6839	23.7032
GL50803_16877	GL50803_16877	GL50803_16877 | organism=Giardia_Assemblage_A_isolate_WB | product=Zinc finger domain | location=GLCHR02:399455-399841(+) | length=128	0.14223	1.10361	0.0926012	22.7952	23.0428	100	3	22.9374	22.9374	66.6667	2	5	5	5	50.8	50.8	50.8	14.672	0	12.446	239380000	21	23.0428	22.0358	23.307	23.1971	22.6777	NaN
GL50803_13346	GL50803_13346	GL50803_13346 | organism=Giardia_Assemblage_A_isolate_WB | product=Dmc1b | location=GLCHR03:1062126-1063232(-) | length=368	0.14151	1.10306	0.129131	21.9276	21.5768	100	3	22.0691	22.1206	100	3	2	2	1	7.1	7.1	3	39.31	0	4.4405	65946000	15	21.5714	22.6346	21.5768	22.1206	21.7136	22.3731
GL50803_2833	GL50803_2833	GL50803_2833 | organism=Giardia_Assemblage_A_isolate_WB | product=Hypothetical protein | location=GLCHR05:981880-982602(-) | length=240	0.141216	1.10283	0	22.1022	22.1022	66.6667	2	NaN	NaN	33.3333	1	2	2	2	7.9	7.9	7.9	27.828	0.00097087	2.5086	67320000	6	NaN	22.1497	22.0547	NaN	22.2434	NaN
GL50803_6615	GL50803_6615	GL50803_6615 | organism=Giardia_Assemblage_A_isolate_WB | product=hypothetical protein | location=GLCHR03:1904972-1906717(+) | length=581	0.141137	1.10277	0.427249	22.8431	22.7828	100	3	22.9842	23.0333	100	3	8	8	8	19.4	19.4	19.4	64.848	0	11.364	203740000	36	22.7828	23.0601	22.6864	23.0333	23.1022	22.8171
GL50803_4259	GL50803_4259	GL50803_4259 | organism=Giardia_Assemblage_A_isolate_WB | product=Hypothetical protein | location=GLCHR01:1013990-1014841(+) | length=283	0.140023	1.10192	0.271085	26.7075	26.6782	100	3	26.8475	26.9799	100	3	5	5	5	13.4	13.4	13.4	30.431	0	27.939	2047500000	73	26.9602	26.6782	26.4841	26.9799	26.5406	27.0221
GL50803_6920	GL50803_6920	GL50803_6920 | organism=Giardia_Assemblage_A_isolate_WB | product=Hypothetical protein | location=GLCHR05:2148898-2153880(-) | length=1660	0.139804	1.10176	0.43228	26.1947	26.211	100	3	26.3345	26.209	100	3	7	7	6	6.2	6.2	5.8	185.6	0	13.592	849840000	42	26.1444	26.211	26.2287	26.209	26.6063	26.1883
GL50803_95693	GL50803_95693	GL50803_95693 | organism=Giardia_Assemblage_A_isolate_WB | product=Hypothetical protein | location=GLCHR03:1050679-1051338(+) | length=219	0.139434	1.10147	0.330399	23.9553	24.03	100	3	24.0947	24.2052	100	3	6	6	6	52.1	52.1	52.1	24.737	0	47.561	457190000	66	24.1115	23.7244	24.03	24.2052	23.84	24.2391
GL50803_4624	GL50803_4624	GL50803_4624 | organism=Giardia_Assemblage_A_isolate_WB | product=Hypothetical protein | location=GLCHR03:1484315-1484719(+) | length=134	0.139376	1.10143	1.15691	21.9817	21.9537	100	3	22.1211	22.0991	100	3	3	3	3	27.6	27.6	27.6	15.337	0	14.376	160490000	22	21.9311	22.0603	21.9537	22.0649	22.1992	22.0991
GL50803_8125	GL50803_8125	GL50803_8125 | organism=Giardia_Assemblage_A_isolate_WB | product=hypothetical protein | location=GLCHR05:3169957-3172734(-) | length=925	0.138656	1.10088	0.610498	23.0689	23.114	100	3	23.2075	23.1355	100	3	13	13	13	22.1	22.1	22.1	104.5	0	14.877	308800000	45	23.114	22.9346	23.158	23.1284	23.3586	23.1355
GL50803_7474	GL50803_7474	GL50803_7474 | organism=Giardia_Assemblage_A_isolate_WB | product=DNA-directed RNA polymerase RPB3 | location=GLCHR05:2530086-2531066(+) | length=326	0.138499	1.10076	0.857522	24.4889	24.4396	100	3	24.6274	24.6519	100	3	10	10	10	46.3	46.3	46.3	36.1	0	31.699	667920000	62	24.4396	24.6011	24.426	24.5317	24.6986	24.6519
GL50803_7890	GL50803_7890	GL50803_7890 | organism=Giardia_Assemblage_A_isolate_WB | product=Transcriptional regulator ATRX, putative | location=GLCHR05:3073636-3077739(+) | length=1367	0.138365	1.10066	0.326317	23.2679	23.1374	100	3	23.4062	23.3644	100	3	11	11	11	10.3	10.3	10.3	154.09	0	18.46	197260000	46	23.54	23.1262	23.1374	23.3644	23.6122	23.2421
GL50803_15871	GL50803_15871	GL50803_15871 | organism=Giardia_Assemblage_A_isolate_WB | product=Serine peptidase, putative | location=GLCHR02:1252003-1253412(-) | length=469	0.138331	1.10063	0.511151	25.4608	25.4535	100	3	25.5992	25.612	100	3	24	24	24	65.9	65.9	65.9	53.297	0	120.61	5068200000	339	25.5264	25.4535	25.4026	25.3973	25.612	25.7882
GL50803_15867	GL50803_15867	GL50803_15867 | organism=Giardia_Assemblage_A_isolate_WB | product=GTP-binding protein | location=GLCHR05:1304529-1306334(+) | length=601	0.138067	1.10043	0.874626	23.4332	23.4112	100	3	23.5713	23.5758	100	3	12	12	12	24	24	24	68.202	0	35.339	538210000	80	23.3279	23.5607	23.4112	23.5215	23.6167	23.5758
GL50803_16503	GL50803_16503	GL50803_16503 | organism=Giardia_Assemblage_A_isolate_WB | product=Hypothetical protein | location=GLCHR04:467449-471141(+) | length=1230	0.138054	1.10042	0.622791	22.8299	22.8421	100	3	22.968	22.9483	100	3	11	11	11	17.1	17.1	17.1	134.69	0	22.102	212380000	50	22.9803	22.6674	22.8421	22.9076	23.0481	22.9483
GL50803_36654	GL50803_36654	GL50803_36654 | organism=Giardia_Assemblage_A_isolate_WB | product=hypothetical protein | location=GLCHR02:941540-943414(+) | length=624	0.137756	1.10019	0.404315	21.933	21.9305	100	3	22.0707	21.956	100	3	2	2	2	5.3	5.3	5.3	68.17	0	5.9811	49843000	20	21.8138	22.0547	21.9305	22.3235	21.9327	21.956
GL50803_21527	GL50803_21527	GL50803_21527 | organism=Giardia_Assemblage_A_isolate_WB | product=Hypothetical protein | location=GLCHR04:1666525-1669248(+) | length=907	0.137274	1.09983	0.371929	20.6651	20.6651	66.6667	2	20.8024	20.7872	100	3	4	4	4	6.2	6.2	6.2	99.417	0	6.6332	31596000	17	20.6911	NaN	20.6391	20.7872	21.0076	20.6123
GL50803_16054	GL50803_16054	GL50803_16054 | organism=Giardia_Assemblage_A_isolate_WB | product=Hypothetical protein | location=GLCHR05:1857450-1858088(-) | length=212	0.137189	1.09976	0.54572	24.235	24.2235	100	3	24.3722	24.27	100	3	7	7	7	42	42	42	23.527	0	15.521	390840000	42	24.2235	24.1811	24.3004	24.5832	24.2634	24.27
GL50803_9478	GL50803_9478	GL50803_9478 | organism=Giardia_Assemblage_A_isolate_WB | product=Alpha mitochondrial protein peptidase like protein | location=GLCHR01:975015-976232(-) | length=405	0.137079	1.09968	0.317916	22.4259	22.3504	100	3	22.563	22.6191	100	3	8	8	8	36.3	36.3	36.3	44.547	0	12.015	168050000	33	22.3504	22.1955	22.7318	22.6191	22.6575	22.4124
GL50803_7579	GL50803_7579	GL50803_7579 | organism=Giardia_Assemblage_A_isolate_WB | product=Kinase, NEK-frag | location=GLCHR05:1231542-1232444(+) | length=300	0.137023	1.09963	0.294319	23.635	23.6931	100	3	23.772	23.6504	100	3	7	7	7	30.7	30.7	30.7	33.846	0	14.229	282230000	36	23.4684	23.6931	23.7436	23.6504	24.1052	23.5605
GL50803_115200;GL50803_114247	GL50803_115200;GL50803_114247	GL50803_115200 | organism=Giardia_Assemblage_A_isolate_WB | product=Hypothetical protein | location=GLCHR04:315386-316630(+) | length=414;GL50803_114247 | organism=Giardia_Assemblage_A_isolate_WB | product=Protein 21,1 | location=GLCHR05:2500094-2501782(-)	0.137015	1.09963	0.222323	21.1108	21.1859	100	3	21.2478	21.4532	100	3	2	2	2	8.9	8.9	8.9	45.958	0	5.8757	40744000	18	20.9193	21.1859	21.2273	20.8076	21.4532	21.4827
GL50803_16085	GL50803_16085	GL50803_16085 | organism=Giardia_Assemblage_A_isolate_WB | product=Hypothetical protein | location=GLCHR05:1430130-1431755(+) | length=541	0.136403	1.09916	0.604098	22.5036	22.4477	100	3	22.64	22.6621	100	3	11	11	11	24.4	24.4	24.4	62.425	0	41.419	191000000	65	22.6674	22.3959	22.4477	22.6621	22.7268	22.5312
GL50803_6680	GL50803_6680	GL50803_6680 | organism=Giardia_Assemblage_A_isolate_WB | product=Kinase, NEK | location=GLCHR05:3045352-3046401(-) | length=349	0.135511	1.09848	1.09987	25.1528	25.1768	100	3	25.2883	25.2856	100	3	12	12	12	42.4	42.4	42.4	38.806	0	38.726	1988900000	147	25.1768	25.0428	25.2388	25.2849	25.2944	25.2856
GL50803_16342	GL50803_16342	GL50803_16342 | organism=Giardia_Assemblage_A_isolate_WB | product=Coiled-coil protein | location=GLCHR05:3547580-3552538(-) | length=1652	0.135352	1.09836	0.427126	23.5007	23.5457	100	3	23.636	23.582	100	3	41	41	41	34.7	34.7	34.7	186.41	0	165.7	1325300000	245	23.5457	23.3288	23.6275	23.4928	23.8333	23.582
GL50803_16452	GL50803_16452	GL50803_16452 | organism=Giardia_Assemblage_A_isolate_WB | product=hypothetical protein | location=GLCHR02:372002-373156(+) | length=384	0.135058	1.09814	0.0915664	21.1996	21.1996	66.6667	2	21.3347	21.0616	100	3	3	3	3	11.2	11.2	11.2	42.217	0	7.6589	28109000	13	NaN	20.8208	21.5784	20.9449	21.9975	21.0616
GL50803_97219	GL50803_97219	GL50803_97219 | organism=Giardia_Assemblage_A_isolate_WB | product=Fibrillarin-like pre-rRNA processing protein Narcisi et al | location=GLCHR05:4262865-4263848(-) | length=327	0.134594	1.09778	0.523441	27.7173	27.7379	100	3	27.8519	27.8325	100	3	12	12	12	47.7	47.7	47.7	35.242	0	83.837	7637500000	221	27.8267	27.7379	27.5873	27.8325	28.0146	27.7086
GL50803_16279	GL50803_16279	GL50803_16279 | organism=Giardia_Assemblage_A_isolate_WB | product=Kinase, NEK | location=GLCHR05:3568365-3570350(-) | length=661	0.134558	1.09776	0.93855	24.8371	24.8372	100	3	24.9717	25.0094	100	3	26	26	26	45.5	45.5	45.5	75.315	0	162.63	3367700000	286	24.8372	24.775	24.8992	24.8603	25.0454	25.0094
GL50803_16572	GL50803_16572	GL50803_16572 | organism=Giardia_Assemblage_A_isolate_WB | product=N-terminal acetyltransferase complex ARD1 subunit, putative | location=GLCHR05:1695608-1696144(+) | length=178	0.133451	1.09691	0.455517	23.6756	23.5938	100	3	23.809	23.8304	100	3	5	5	5	37.1	37.1	37.1	20.745	0	11.929	327990000	32	23.5235	23.5938	23.9094	23.8304	23.871	23.7257
GL50803_5999	GL50803_5999	GL50803_5999 | organism=Giardia_Assemblage_A_isolate_WB | product=Kinase, NEK | location=GLCHR01:1119701-1121272(-) | length=523	0.133169	1.0967	0.51784	22.5643	22.5958	100	3	22.6975	22.7652	100	3	6	6	6	13.4	13.4	13.4	58.065	0	10.822	140490000	26	22.6988	22.3984	22.5958	22.7652	22.7709	22.5564
GL50803_17005	GL50803_17005	GL50803_17005 | organism=Giardia_Assemblage_A_isolate_WB | product=Protein 21,6 | location=GLCHR04:1286694-1289258(-) | length=854	0.133084	1.09664	0.25274	26.1211	26.1528	100	3	26.2542	26.2274	100	3	20	20	20	31.1	31.1	31.1	95.566	0	77.229	1743700000	139	25.9145	26.1528	26.2961	25.9622	26.573	26.2274
GL50803_12148	GL50803_12148	GL50803_12148 | organism=Giardia_Assemblage_A_isolate_WB | product=Kinase, NEK | location=GLCHR03:662366-664723(-) | length=785	0.132879	1.09648	0.205316	23.847	23.7987	100	3	23.9799	23.9159	100	3	13	13	13	28.9	28.9	28.9	86.182	0	45.499	411900000	46	23.5049	23.7987	24.2374	23.7913	24.2324	23.9159
GL50803_13836	GL50803_13836	GL50803_13836 | organism=Giardia_Assemblage_A_isolate_WB | product=Hypothetical protein | location=GLCHR01:497834-499570(-) | length=578	0.132301	1.09604	0.227414	22.3162	22.3314	100	3	22.4485	22.33	100	3	9	9	9	19.6	19.6	19.6	66.14	0	9.2173	231680000	35	22.3541	22.3314	22.2631	22.33	22.1299	22.8856
GL50803_10868	GL50803_10868	GL50803_10868 | organism=Giardia_Assemblage_A_isolate_WB | product=Hypothetical protein | location=GLCHR03:1813097-1813711(-) | length=204	0.132211	1.09597	1.0927	24.9154	24.9292	100	3	25.0476	25.0239	100	3	6	6	6	44.1	44.1	44.1	22.851	0	26.874	852740000	75	24.9292	24.8357	24.9812	25.1215	24.9974	25.0239
GL50803_11299	GL50803_11299	GL50803_11299 | organism=Giardia_Assemblage_A_isolate_WB | product=Amino acid transporter, putative | location=GLCHR04:1424357-1426126(+) | length=589	0.132115	1.0959	0.622843	25.9561	25.9688	100	3	26.0882	26.1523	100	3	9	9	9	23.8	23.8	23.8	63.93	0	82.823	1185400000	60	25.9688	26.0104	25.8892	26.1523	25.9133	26.1991
GL50803_137719	GL50803_137719	GL50803_137719 | organism=Giardia_Assemblage_A_isolate_WB | product=Kinase, NEK | location=GLCHR05:2001876-2003276(-) | length=466	0.132023	1.09583	0.135765	22.8665	22.8532	100	3	22.9985	22.9985	66.6667	2	6	6	6	25.5	25.5	25.5	52.257	0	13.552	149290000	25	23.0471	22.8532	22.6993	22.5617	23.4354	NaN
GL50803_16602	GL50803_16602	GL50803_16602 | organism=Giardia_Assemblage_A_isolate_WB | product=Hypothetical protein | location=GLCHR02:1019733-1022081(+) | length=782	0.131449	1.09539	1.05126	24.6961	24.6914	100	3	24.8276	24.8508	100	3	26	26	26	39.9	39.9	39.9	86.086	0	137.08	2617000000	327	24.7411	24.6914	24.6559	24.7259	24.8508	24.9061
GL50803_16833	GL50803_16833	GL50803_16833 | organism=Giardia_Assemblage_A_isolate_WB | product=Tenascin-like | location=GLCHR01:1152722-1154539(+) | length=605	0.130927	1.095	0.246698	25.1119	25.2899	100	3	25.2429	25.2934	100	3	13	13	13	35.7	35.7	35.7	64.666	0	80.038	2826000000	244	25.2899	24.7414	25.3045	25.0525	25.2934	25.3827
GL50803_3095	GL50803_3095	GL50803_3095 | organism=Giardia_Assemblage_A_isolate_WB | product=Hypothetical protein | location=GLCHR03:478674-479174(+) | length=166	0.13083	1.09492	0.177635	22.9636	23.0469	100	3	23.0944	22.9739	100	3	2	2	2	8.4	8.4	8.4	19.369	0	8.2388	98665000	28	23.0469	23.0761	22.7678	23.5961	22.9739	22.7133
GL50803_5543	GL50803_5543	GL50803_5543 | organism=Giardia_Assemblage_A_isolate_WB | product=Hypothetical protein | location=GLCHR03:228943-233472(-) | length=1509	0.130803	1.0949	1.77442	22.4893	22.4738	100	3	22.6201	22.6297	100	3	9	9	9	11.6	11.6	11.6	168.04	0	33.317	177710000	60	22.5361	22.4738	22.4581	22.6543	22.5764	22.6297
GL50803_8174	GL50803_8174	GL50803_8174 | organism=Giardia_Assemblage_A_isolate_WB | product=Protein 21,1 | location=GLCHR05:1751541-1754045(-) | length=834	0.130617	1.09476	0.480066	26.184	26.1528	100	3	26.3146	26.2167	100	3	38	38	38	57.7	57.7	57.7	93.943	0	259.75	6776600000	464	26.1031	26.1528	26.2961	26.2167	26.5206	26.2065
GL50803_14158	GL50803_14158	GL50803_14158 | organism=Giardia_Assemblage_A_isolate_WB | product=Protein 21,1 | location=GLCHR05:1804358-1807156(+) | length=932	0.130323	1.09454	0.591273	24.2062	24.1628	100	3	24.3365	24.304	100	3	31	31	31	46.1	46.1	46.1	102.52	0	110.42	1419400000	195	24.1628	24.1085	24.3472	24.304	24.4652	24.2402
GL50803_16482	GL50803_16482	GL50803_16482 | organism=Giardia_Assemblage_A_isolate_WB | product=Hypothetical protein | location=CH991767:858969-860183(+) | length=404	0.130175	1.09443	0.178872	23.0013	23.0667	100	3	23.1315	23.1315	66.6667	2	6	6	6	19.6	19.6	19.6	46.029	0	21.262	178050000	46	22.6566	23.0667	23.2808	22.9573	23.3058	NaN
GL50803_12057	GL50803_12057	GL50803_12057 | organism=Giardia_Assemblage_A_isolate_WB | product=Gamma tubulin ring complex | location=GLCHR04:116080-118758(-) | length=892	0.129865	1.09419	0.192822	23.8699	23.8353	100	3	23.9998	23.9527	100	3	9	9	9	19.2	19.2	19.2	101.16	0	23.033	232670000	29	23.6055	24.1691	23.8353	23.6797	23.9527	24.367
GL50803_34160	GL50803_34160	GL50803_34160 | organism=Giardia_Assemblage_A_isolate_WB | product=Hypothetical protein | location=GLCHR03:414260-415138(+) | length=292	0.129678	1.09405	0.334205	22.8844	22.905	100	3	23.0141	22.9007	100	3	5	5	5	24.3	24.3	24.3	33.037	0	15.932	248350000	43	22.7649	22.9834	22.905	23.3052	22.8364	22.9007
GL50803_8702	GL50803_8702	GL50803_8702 | organism=Giardia_Assemblage_A_isolate_WB | product=hypothetical protein | location=GLCHR04:368885-371089(-) | length=734	0.129323	1.09378	0.483492	23.7022	23.7575	100	3	23.8316	23.7951	100	3	8	8	8	14.9	14.9	14.9	80.573	0	23.811	530660000	63	23.763	23.5862	23.7575	23.6781	24.0215	23.7951
GL50803_15988	GL50803_15988	GL50803_15988 | organism=Giardia_Assemblage_A_isolate_WB | product=Hypothetical protein | location=GLCHR05:3092337-3095984(-) | length=1215	0.129018	1.09355	0.244865	22.5976	22.6875	100	3	22.7266	22.5814	100	3	5	5	5	6.5	6.5	6.5	133.04	0	19.089	158970000	34	22.6875	22.799	22.3062	23.0171	22.5814	22.5814
GL50803_4257	GL50803_4257	GL50803_4257 | organism=Giardia_Assemblage_A_isolate_WB | product=Hypothetical protein | location=GLCHR01:1015152-1017530(-) | length=792	0.128975	1.09352	0.485656	23.0408	23.0527	100	3	23.1698	23.2046	100	3	13	13	13	28.4	28.4	28.4	87.899	0	30.21	339570000	69	23.1381	22.9316	23.0527	22.9839	23.3209	23.2046
GL50803_36426	GL50803_36426;GL50803_11940	GL50803_36426 | organism=Giardia_Assemblage_A_isolate_WB | product=Hypothetical protein | location=GLCHR05:3995888-3997870(+) | length=660	0.128735	1.09333	0.395033	23.9445	23.9977	100	3	24.0733	24.1097	100	3	11	11	11	25.3	25.3	25.3	73.588	0	18.667	480050000	44	23.8331	24.0029	23.9977	24.2708	23.8393	24.1097
GL50803_16774	GL50803_16774	GL50803_16774 | organism=Giardia_Assemblage_A_isolate_WB | product=Trichohyalin | location=GLCHR04:1205204-1207027(-) | length=607	0.127995	1.09277	0.133518	20.3426	20.5206	100	3	20.4706	20.6922	100	3	5	5	5	7.9	7.9	7.9	70.622	0.00065424	2.7073	23776000	17	19.833	20.6742	20.5206	20.6922	20.7293	19.9902
GL50803_13616	GL50803_13616	GL50803_13616 | organism=Giardia_Assemblage_A_isolate_WB | product=Glycine-rich protein | location=GLCHR05:3875103-3876557(-) | length=484	0.127989	1.09277	0	21.5846	21.5566	100	3	NaN	NaN	33.3333	1	5	5	5	19	19	19	53.683	0	24.176	51855000	24	21.5566	21.5515	21.6458	NaN	21.7126	NaN
GL50803_15329	GL50803_15329	GL50803_15329 | organism=Giardia_Assemblage_A_isolate_WB | product=Protein 21,1 | location=GLCHR03:1169091-1173056(+) | length=1321	0.127954	1.09274	0.290718	22.654	22.6963	100	3	22.782	22.6341	100	3	13	13	13	16.1	16.1	16.1	145.19	0	24.453	255850000	62	22.6963	22.7476	22.5182	22.6027	23.1092	22.6341
GL50803_16707	GL50803_16707	GL50803_16707 | organism=Giardia_Assemblage_A_isolate_WB | product=Clusterin associated protein 1, putative | location=GLCHR02:167129-168424(-) | length=431	0.127921	1.09272	1.02859	23.9072	23.8974	100	3	24.0352	24.0192	100	3	9	9	9	24.6	24.6	24.6	48.629	0	52.182	557570000	97	23.9315	23.8974	23.8928	24.0192	23.9452	24.1411
GL50803_2754	GL50803_2754	GL50803_2754 | organism=Giardia_Assemblage_A_isolate_WB | product=hypothetical protein | location=GLCHR02:533361-534245(+) | length=294	0.127865	1.09268	0.330117	22.7303	22.727	100	3	22.8581	22.8876	100	3	7	7	7	38.1	38.1	38.1	32.164	0	26.06	249390000	41	22.4858	22.978	22.727	22.9662	22.8876	22.7206
GL50803_16869	GL50803_16869	GL50803_16869 | organism=Giardia_Assemblage_A_isolate_WB | product=hypothetical protein | location=GLCHR04:2586283-2591451(+) | length=1722	0.127805	1.09263	0.196544	22.2149	22.2981	100	3	22.3427	22.3158	100	3	14	14	14	13.1	13.1	13.1	189.44	0	14.659	152570000	56	22.2981	22.3563	21.9901	21.9712	22.7409	22.3158
GL50803_93002	GL50803_93002	GL50803_93002 | organism=Giardia_Assemblage_A_isolate_WB | product=Hypothetical protein | location=GLCHR03:166645-173937(-) | length=2430	0.127593	1.09247	0.704872	24.6491	24.6478	100	3	24.7767	24.805	100	3	39	39	39	24.8	24.8	24.8	266.48	0	101.73	2012500000	241	24.6586	24.6478	24.6411	24.6219	24.9033	24.805
GL50803_15461	GL50803_15461	GL50803_15461 | organism=Giardia_Assemblage_A_isolate_WB | product=Hypothetical protein | location=GLCHR03:47144-47815(-) | length=223	0.127472	1.09238	0.355996	24.3853	24.3341	100	3	24.5128	24.4578	100	3	2	2	2	13.5	13.5	13.5	25.689	0	21.917	269430000	41	24.5411	24.3341	24.2807	24.7534	24.4578	24.3271
GL50803_11716	GL50803_11716	GL50803_11716 | organism=Giardia_Assemblage_A_isolate_WB | product=hypothetical protein | location=GLCHR02:816401-818629(+) | length=742	0.127463	1.09237	0.49065	20.9021	20.9339	100	3	21.0296	21.0296	66.6667	2	4	4	4	8.1	8.1	8.1	83.364	0	4.7206	36470000	10	20.9421	20.8304	20.9339	20.8987	21.1605	NaN
GL50803_17139	GL50803_17139	GL50803_17139 | organism=Giardia_Assemblage_A_isolate_WB | product=Kinase, CMGC CMGC-GL1 | location=GLCHR04:674349-676190(+) | length=613	0.126678	1.09178	0.262634	22.9867	22.9499	100	3	23.1134	23.2081	100	3	5	5	5	16.8	16.8	16.8	69.909	0	23.26	193440000	40	23.1488	22.8615	22.9499	22.7785	23.2081	23.3535
GL50803_11321	GL50803_11321	GL50803_11321 | organism=Giardia_Assemblage_A_isolate_WB | product=Hypothetical protein | location=GLCHR02:1232001-1236659(-) | length=1552	0.126472	1.09162	0.857454	22.5396	22.5474	100	3	22.666	22.699	100	3	24	24	24	20.1	20.1	20.1	171.86	0	110.54	471210000	126	22.5853	22.4861	22.5474	22.5457	22.699	22.7534
GL50803_15574	GL50803_15574	GL50803_15574 | organism=Giardia_Assemblage_A_isolate_WB | product=Alanyl dipeptidyl peptidase | location=GLCHR04:74908-77097(+) | length=729	0.126209	1.09142	0.442701	25.6527	25.641	100	3	25.7789	25.8087	100	3	23	23	23	46.1	46.1	46.1	82.778	0	209.1	6012100000	431	25.641	25.7771	25.54	25.5904	25.8087	25.9376
GL50803_17385	GL50803_17385	GL50803_17385 | organism=Giardia_Assemblage_A_isolate_WB | product=Hypothetical protein | location=GLCHR02:923298-925562(-) | length=754	0.126042	1.0913	0.54662	24.0584	24.0558	100	3	24.1844	24.1493	100	3	12	12	12	37.4	37.4	37.4	83.171	0	51.62	536790000	92	24.0558	23.9325	24.1868	24.0832	24.3207	24.1493
GL50803_24376	GL50803_24376	GL50803_24376 | organism=Giardia_Assemblage_A_isolate_WB | product=DNA helicase HCS1 | location=GLCHR02:1427024-1429228(-) | length=734	0.125849	1.09115	0.468719	22.8129	22.8625	100	3	22.9387	22.868	100	3	11	11	11	20.6	20.6	20.6	80.394	0	20.226	289150000	47	22.6383	22.8625	22.9379	22.8623	23.0859	22.868
GL50803_29252	GL50803_29252	GL50803_29252 | organism=Giardia_Assemblage_A_isolate_WB | product=Hypothetical protein | location=CH991761:244761-245378(-) | length=205	0.125425	1.09083	0.286008	26.3116	26.267	100	3	26.437	26.2673	100	3	4	4	4	42	42	42	23.746	0	37.638	1222100000	74	26.2591	26.267	26.4086	26.2673	26.2664	26.7773
GL50803_8358	GL50803_8358	GL50803_8358 | organism=Giardia_Assemblage_A_isolate_WB | product=Hypothetical protein | location=GLCHR04:2446113-2447507(+) | length=464	0.125345	1.09077	0.630974	22.8774	22.8608	100	3	23.0028	22.9904	100	3	9	9	9	28.9	28.9	28.9	51.779	0	24.625	225080000	59	22.8608	22.8108	22.9606	22.9904	23.1434	22.8744
GL50803_24122	GL50803_24122	GL50803_24122 | organism=Giardia_Assemblage_A_isolate_WB | product=Spindle pole protein, putative | location=GLCHR04:1876707-1878578(-) | length=623	0.124472	1.09011	0.733833	23.4298	23.4424	100	3	23.5543	23.5006	100	3	14	14	14	26.3	26.3	26.3	74.923	0	19.297	622080000	78	23.4424	23.3712	23.4758	23.4666	23.6956	23.5006
GL50803_5857	GL50803_5857	GL50803_5857 | organism=Giardia_Assemblage_A_isolate_WB | product=Pantothenate kinase 4 | location=GLCHR04:692225-693304(+) | length=359	0.124357	1.09002	0.282461	22.264	22.2964	100	3	22.3883	22.5076	100	3	4	4	4	23.4	23.4	23.4	38.371	0	14.972	80098000	23	22.2964	22.3715	22.124	22.5887	22.0687	22.5076
GL50803_15368	GL50803_15368	GL50803_15368 | organism=Giardia_Assemblage_A_isolate_WB | product=Katanin | location=GLCHR05:3328661-3330190(+) | length=509	0.124062	1.0898	0.573597	23.9424	23.9554	100	3	24.0665	24.0643	100	3	14	14	14	45.2	45.2	45.2	55.911	0	53.617	558460000	133	23.9554	23.8601	24.0117	23.9195	24.0643	24.2156
GL50803_6332	GL50803_6332	GL50803_6332 | organism=Giardia_Assemblage_A_isolate_WB | product=Hypothetical protein | location=GLCHR02:886974-890195(-) | length=1073	0.12314	1.0891	0.363531	21.683	21.5831	100	3	21.8061	21.8494	100	3	4	4	4	4.8	4.8	4.8	119.07	0	3.1396	38310000	13	21.5469	21.919	21.5831	21.8494	21.6561	21.9129
GL50803_15380	GL50803_15380	GL50803_15380 | organism=Giardia_Assemblage_A_isolate_WB | product=CDC8 | location=GLCHR04:2670111-2670875(+) | length=254	0.122822	1.08886	0.326793	21.203	21.1931	100	3	21.3259	21.314	100	3	7	7	7	36.2	36.2	36.2	28.814	0	10.242	71925000	29	21.1931	21.4739	20.9421	21.3589	21.314	21.3047
GL50803_8608	GL50803_8608	GL50803_8608 | organism=Giardia_Assemblage_A_isolate_WB | product=Hypothetical protein | location=GLCHR03:1128029-1130980(+) | length=983	0.122676	1.08875	0.444134	23.256	23.3063	100	3	23.3786	23.3843	100	3	16	16	16	26	26	26	109.43	0	49.378	605270000	121	23.0561	23.3063	23.4055	23.2768	23.4748	23.3843
GL50803_3349	GL50803_3349	GL50803_3349 | organism=Giardia_Assemblage_A_isolate_WB | product=Hypothetical protein | location=GLCHR04:1870530-1871081(+) | length=183	0.122039	1.08827	0.304812	25.2276	25.1948	100	3	25.3497	25.3502	100	3	12	12	12	61.2	61.2	61.2	21.617	0	64.783	2546100000	182	25.4301	25.058	25.1948	25.139	25.5599	25.3502
GL50803_16111	GL50803_16111	GL50803_16111 | organism=Giardia_Assemblage_A_isolate_WB | product=HSP70 subfamily B suppressor 1 | location=GLCHR04:1651510-1653372(-) | length=620	0.122016	1.08825	0.594947	23.5296	23.5414	100	3	23.6516	23.6844	100	3	8	8	8	20	20	20	68.026	0	41.469	480090000	54	23.5789	23.4684	23.5414	23.6844	23.4893	23.781
GL50803_8468	GL50803_8468	GL50803_8468 | organism=Giardia_Assemblage_A_isolate_WB | product=Hypothetical protein | location=GLCHR04:47368-48246(+) | length=292	0.121721	1.08803	0.603625	23.3473	23.3279	100	3	23.469	23.4939	100	3	7	7	7	35.3	35.3	35.3	32.688	0	12.658	322000000	42	23.3117	23.4024	23.3279	23.6039	23.3094	23.4939
GL50803_21502	GL50803_21502	GL50803_21502 | organism=Giardia_Assemblage_A_isolate_WB | product=Kinase, putative | location=GLCHR05:3058856-3059578(+) | length=240	0.121321	1.08773	0.521738	23.4905	23.4677	100	3	23.6118	23.613	100	3	6	6	6	46.2	46.2	46.2	27.388	0	30.037	328580000	89	23.4677	23.5377	23.466	23.439	23.613	23.7834
GL50803_15474	GL50803_15474	GL50803_15474 | organism=Giardia_Assemblage_A_isolate_WB | product=Hypothetical protein | location=GLCHR05:2843256-2843711(+) | length=151	0.121051	1.08753	0.231094	24.3208	24.3487	100	3	24.4418	24.5354	100	3	6	6	6	49	49	49	17.355	0	15.594	483420000	47	24.2238	24.3898	24.3487	24.7306	24.5354	24.0595
GL50803_13274	GL50803_13274	GL50803_13274 | organism=Giardia_Assemblage_A_isolate_WB | product=Hypothetical protein | location=GLCHR05:4079680-4080942(-) | length=420	0.120734	1.08729	0.085768	21.6086	21.6086	66.6667	2	21.7293	21.7293	66.6667	2	2	2	2	2.1	2.1	2.1	46.869	0.0067671	1.5642	34334000	23	21.9252	21.2919	NaN	21.3837	22.0748	NaN
GL50803_9060	GL50803_9060	GL50803_9060 | organism=Giardia_Assemblage_A_isolate_WB | product=Hypothetical protein | location=GLCHR02:1446278-1446991(+) | length=237	0.120553	1.08715	1.72088	24.1765	24.1724	100	3	24.297	24.2782	100	3	8	8	8	43.5	43.5	43.5	26.922	0	37.831	650680000	74	24.1946	24.1724	24.1624	24.2567	24.3562	24.2782
GL50803_8228	GL50803_8228	GL50803_8228 | organism=Giardia_Assemblage_A_isolate_WB | product=DNA-dependent ATPase, putative | location=GLCHR01:1415720-1419550(+) | length=1276	0.120258	1.08693	0.52004	23.8556	23.814	100	3	23.9758	24.0418	100	3	27	27	27	33.9	33.9	33.9	144.93	0	105.52	1204700000	196	23.7908	23.814	23.9618	23.8047	24.0418	24.081
GL50803_14071	GL50803_14071	GL50803_14071 | organism=Giardia_Assemblage_A_isolate_WB | product=Hypothetical protein | location=GLCHR01:636756-639527(+) | length=923	0.119982	1.08672	0.269489	23.8328	23.8858	100	3	23.9528	23.9135	100	3	19	19	19	34.7	34.7	34.7	101.46	0	69.727	818970000	150	23.8893	23.7234	23.8858	23.6807	24.2642	23.9135
GL50803_13478	GL50803_13478	GL50803_13478 | organism=Giardia_Assemblage_A_isolate_WB | product=ARL1 | location=GLCHR05:2395386-2395925(+) | length=179	0.119707	1.08651	1.6977	25.3794	25.38	100	3	25.4991	25.5228	100	3	8	8	8	46.9	46.9	46.9	19.921	0	13.775	1020000000	91	25.38	25.41	25.3481	25.5284	25.5228	25.4461
GL50803_112408	GL50803_112408	GL50803_112408 | organism=Giardia_Assemblage_A_isolate_WB | product=Hypothetical protein | location=GLCHR04:584076-589637(-) | length=1853	0.119575	1.08641	0.420593	23.7495	23.7812	100	3	23.8691	23.7915	100	3	39	39	39	32.5	32.5	32.5	203.5	0	185.06	1482500000	330	23.7877	23.7812	23.6796	23.7184	24.0972	23.7915
GL50803_17474	GL50803_17474	GL50803_17474 | organism=Giardia_Assemblage_A_isolate_WB | product=Hypothetical protein | location=GLCHR04:218879-220696(-) | length=605	0.11945	1.08632	0.628985	24.3374	24.3758	100	3	24.4569	24.5117	100	3	16	16	16	39.5	39.5	39.5	67.537	0	56	1230000000	127	24.2418	24.3947	24.3758	24.5117	24.3166	24.5423
GL50803_11885	GL50803_11885	GL50803_11885 | organism=Giardia_Assemblage_A_isolate_WB | product=Phosphatase 1 regulatory subunit, putative | location=GLCHR03:1105467-1106900(+) | length=477	0.119432	1.08631	0.295623	22.0379	22.0761	100	3	22.1574	22.0421	100	3	6	6	6	23.1	23.1	23.1	53.593	0	24.652	135950000	31	22.0761	22.1986	21.839	22.0225	22.4075	22.0421
GL50803_14520	GL50803_14520	GL50803_14520 | organism=Giardia_Assemblage_A_isolate_WB | product=hypothetical protein | location=GLCHR03:1252059-1252829(-) | length=256	0.119104	1.08606	0.362438	24.0137	23.9999	100	3	24.1328	24.1197	100	3	7	7	7	34.8	34.8	34.8	27.987	0	22.969	454460000	29	23.8353	23.9999	24.2061	24.1197	24.2869	23.9919
GL50803_10033	GL50803_10033	GL50803_10033 | organism=Giardia_Assemblage_A_isolate_WB | product=Hypothetical protein | location=GLCHR05:1197671-1198594(-) | length=307	0.118951	1.08595	0.168867	20.8829	20.9632	100	3	21.0018	20.8954	100	3	7	7	7	29.6	29.6	29.6	34.768	0	21.903	36112000	33	20.4425	20.9632	21.2428	20.8954	21.2519	20.8582
GL50803_6055	GL50803_6055	GL50803_6055 | organism=Giardia_Assemblage_A_isolate_WB | product=FtsJ-like protein | location=GLCHR03:1381488-1382294(-) | length=268	0.11834	1.08549	0.382793	24.2978	24.338	100	3	24.4161	24.4564	100	3	10	10	10	54.1	54.1	54.1	29.878	0	35.392	799160000	85	24.338	24.1215	24.4338	24.2414	24.4564	24.5505
GL50803_137698	GL50803_137698	GL50803_137698 | organism=Giardia_Assemblage_A_isolate_WB | product=Sec13 | location=GLCHR05:4217197-4218081(+) | length=294	0.118259	1.08542	0.521213	24.6803	24.7439	100	3	24.7985	24.7514	100	3	9	9	9	67	67	67	31.464	0	118.75	937300000	118	24.5388	24.7439	24.7581	24.9365	24.7077	24.7514
GL50803_12950	GL50803_12950	GL50803_12950 | organism=Giardia_Assemblage_A_isolate_WB | product=Ubiquitin-conjugating enzyme E2-17 kDa | location=GLCHR05:1315599-1316189(-) | length=196	0.11799	1.08522	0.534164	24.5191	24.4665	100	3	24.6371	24.6358	100	3	5	5	5	48.5	48.5	48.5	22.043	0	27.754	663000000	106	24.4665	24.3843	24.7064	24.6358	24.6169	24.6585
GL50803_16311	GL50803_16311	GL50803_16311 | organism=Giardia_Assemblage_A_isolate_WB | product=Centromere/microtubule binding protein CBF5 | location=GLCHR05:834235-835500(+) | length=421	0.117793	1.08507	0.486872	25.4791	25.4637	100	3	25.5969	25.6187	100	3	19	19	19	46.1	46.1	46.1	47.127	0	126.4	3222600000	238	25.5609	25.4128	25.4637	25.421	25.7511	25.6187
GL50803_24423	GL50803_24423	GL50803_24423 | organism=Giardia_Assemblage_A_isolate_WB | product=Hypothetical protein | location=GLCHR05:2472038-2474680(-) | length=880	0.117765	1.08505	0.155165	22.1421	22.1896	100	3	22.2599	22.1519	100	3	7	7	7	12.8	12.8	12.8	98.759	0	23.479	139630000	44	22.1896	21.7912	22.4456	21.9613	22.6665	22.1519
GL50803_21411	GL50803_21411	GL50803_21411 | organism=Giardia_Assemblage_A_isolate_WB | product=ABC transporter, ATP-binding protein | location=GLCHR05:4249516-4255452(-) | length=1978	0.117734	1.08503	0.731929	25.0168	25.0101	100	3	25.1345	25.1423	100	3	54	54	52	34.3	34.3	33	221.78	0	214.3	3821400000	432	25.0101	24.9884	25.0518	25.254	25.0073	25.1423
GL50803_32778	GL50803_32778;REV__GL50803_7552	GL50803_32778 | organism=Giardia_Assemblage_A_isolate_WB | product=Protein 21,1 | location=GLCHR01:1083611-1085377(-) | length=588	0.117228	1.08465	1.85041	27.4193	27.4234	100	3	27.5366	27.5317	100	3	31	31	30	61.7	61.7	60.5	64.206	0	263.82	19652000000	719	27.4234	27.3855	27.4491	27.5024	27.5756	27.5317
GL50803_16761	GL50803_16761	GL50803_16761 | organism=Giardia_Assemblage_A_isolate_WB | product=Hypothetical protein | location=GLCHR01:1062004-1064391(-) | length=795	0.116917	1.08442	0.389578	24.0156	23.9143	100	3	24.1325	24.1484	100	3	17	17	17	38.6	38.6	38.6	87.012	0	52.835	874640000	115	23.9143	23.8846	24.2479	24.1484	24.2093	24.0399
GL50803_16827	GL50803_16827	GL50803_16827 | organism=Giardia_Assemblage_A_isolate_WB | product=Hypothetical protein | location=GLCHR04:15290-16264(+) | length=324	0.11687	1.08438	0.282131	23.9185	23.9795	100	3	24.0353	24.0229	100	3	10	10	10	44.4	44.4	44.4	36.294	0	80.943	719780000	60	23.9795	23.7905	23.9854	23.7748	24.3082	24.0229
GL50803_17340	GL50803_17340	GL50803_17340 | organism=Giardia_Assemblage_A_isolate_WB | product=Hypothetical protein | location=GLCHR01:660469-661908(-) | length=479	0.116827	1.08435	0.442917	22.1543	22.1597	100	3	22.2711	22.3225	100	3	5	5	5	15.9	15.9	15.9	53.217	0	6.4336	93326000	12	22.0245	22.1597	22.2786	22.3881	22.3225	22.1028
GL50803_3896	GL50803_3896	GL50803_3896 | organism=Giardia_Assemblage_A_isolate_WB | product=Sec61-gamma | location=GLCHR05:961813-962037(-) | length=74	0.116756	1.08429	0.217564	25.0884	25.1443	100	3	25.2051	25.1174	100	3	3	3	3	50	50	50	7.8943	0	3.2263	421130000	30	24.8522	25.2686	25.1443	25.5307	25.1174	24.9672
GL50803_15295	GL50803_15295	GL50803_15295 | organism=Giardia_Assemblage_A_isolate_WB | product=Zinc finger protein, putative | location=GLCHR01:1300176-1303145(-) | length=989	0.116325	1.08397	0.249115	21.8367	21.8189	100	3	21.9531	21.7912	100	3	6	6	6	9.8	9.8	9.8	109.25	0.0091436	1.4162	87982000	14	21.8099	21.8189	21.8815	21.7487	22.3194	21.7912
GL50803_15109	GL50803_15109	GL50803_15109 | organism=Giardia_Assemblage_A_isolate_WB | product=hypothetical protein | location=GLCHR05:1269548-1274134(+) | length=1528	0.116038	1.08375	0.232577	24.0761	24.0277	100	3	24.1921	24.3189	100	3	20	20	20	23.2	23.2	23.2	167.22	0	93.802	796570000	143	23.9736	24.0277	24.2271	23.8369	24.3189	24.4206
GL50803_10821	GL50803_10821	GL50803_10821 | organism=Giardia_Assemblage_A_isolate_WB | product=hypothetical protein | location=GLCHR01:1297534-1299081(+) | length=515	0.115927	1.08367	0	21.0877	21.0877	66.6667	2	NaN	NaN	33.3333	1	4	4	4	11.7	11.7	11.7	58.651	0	4.4608	38368000	12	21.3015	20.8739	NaN	21.2036	NaN	NaN
GL50803_16050	GL50803_16050	GL50803_16050 | organism=Giardia_Assemblage_A_isolate_WB | product=Hypothetical protein | location=GLCHR05:2092097-2095063(+) | length=988	0.115897	1.08365	0.360633	23.9916	23.9808	100	3	24.1075	24.0931	100	3	25	25	25	36.9	36.9	36.9	110.06	0	112.45	1074300000	176	23.9639	23.9808	24.0301	23.8855	24.3439	24.0931
GL50803_2622	GL50803_2622	GL50803_2622 | organism=Giardia_Assemblage_A_isolate_WB | product=Phosphatidylinositol-4-phosphate 5-kinase, putative | location=GLCHR04:1663678-1664526(-) | length=282	0.115656	1.08347	0.452864	25.0322	25.0924	100	3	25.1478	25.2326	100	3	10	10	10	35.5	35.5	35.5	32.317	0	23.522	959320000	57	25.093	25.0924	24.9111	25.2466	25.2326	24.9643
GL50803_9916	GL50803_9916	GL50803_9916 | organism=Giardia_Assemblage_A_isolate_WB | product=Hypothetical protein | location=GLCHR04:1600146-1600787(-) | length=213	0.115605	1.08343	0.839317	23.977	23.9692	100	3	24.0926	24.0676	100	3	7	7	7	56.3	56.3	56.3	24.417	0	323.31	580630000	120	23.9692	23.8809	24.0808	24.1469	24.0676	24.0632
GL50803_27521;GL50803_14256	GL50803_27521;GL50803_14256	GL50803_27521 | organism=Giardia_Assemblage_A_isolate_WB | product=Histone H2A | location=GLCHR03:233537-233911(-) | length=124;GL50803_14256 | organism=Giardia_Assemblage_A_isolate_WB | product=Histone H2A | location=GLCHR03:1906818-1907192(+) | length=12	0.115306	1.0832	0.342836	29.5299	29.5504	100	3	29.6452	29.7514	100	3	8	8	8	46.8	46.8	46.8	13.875	0	155.63	21866000000	497	29.671	29.3682	29.5504	29.4294	29.7547	29.7514
GL50803_12095	GL50803_12095	GL50803_12095 | organism=Giardia_Assemblage_A_isolate_WB | product=Kinase, NEK-frag | location=GLCHR04:64770-66500(-) | length=576	0.115101	1.08305	0.223023	22.0617	22.0567	100	3	22.1768	22.1451	100	3	5	5	5	14.1	14.1	14.1	64.728	0	5.1728	84220000	20	22.0567	21.7537	22.3748	22.3495	22.1451	22.0359
GL50803_15962	GL50803_15962	GL50803_15962 | organism=Giardia_Assemblage_A_isolate_WB | product=Kinesin-7 | location=GLCHR01:95242-98013(-) | length=923	0.115021	1.08299	0.312307	22.8635	22.7739	100	3	22.9786	23.012	100	3	8	7	7	11.5	10.7	10.7	102.33	0	7.8385	121780000	33	23.1331	22.6837	22.7739	23.0646	22.8591	23.012
GL50803_9038	GL50803_9038	GL50803_9038 | organism=Giardia_Assemblage_A_isolate_WB | product=Nicotinate phosphoribosyltransferase | location=GLCHR05:1411220-1413076(-) | length=618	0.114993	1.08297	0.892364	24.8161	24.8236	100	3	24.9311	24.9605	100	3	16	16	16	33.3	33.3	33.3	69.672	0	25.908	1780100000	153	24.8236	24.774	24.8508	25.0095	24.8233	24.9605
GL50803_16535	GL50803_16535	GL50803_16535 | organism=Giardia_Assemblage_A_isolate_WB | product=Tubulin specific chaperone E | location=GLCHR05:2126697-2128553(-) | length=618	0.114915	1.08291	0.249789	22.7705	22.8638	100	3	22.8854	22.8058	100	3	10	10	10	22	22	22	70.665	0	23.235	183710000	57	22.465	22.8638	22.9825	22.7788	22.8058	23.0716
GL50803_17403	GL50803_17403	GL50803_17403 | organism=Giardia_Assemblage_A_isolate_WB | product=Hypothetical protein | location=GLCHR02:1208705-1213435(-) | length=1576	0.114812	1.08283	0.42284	23.9612	23.9664	100	3	24.076	24.0265	100	3	43	43	43	44.2	44.2	44.2	174.28	0	226.8	1682000000	302	23.9664	23.888	24.0292	23.918	24.2836	24.0265
GL50803_13055	GL50803_13055	GL50803_13055 | organism=Giardia_Assemblage_A_isolate_WB | product=Protein 21,1 | location=GLCHR04:812991-814103(-) | length=370	0.114311	1.08246	0.442673	21.7616	21.7891	100	3	21.8759	21.9015	100	3	6	6	6	22.2	22.2	22.2	40.118	0	3.7549	86326000	27	21.6902	21.7891	21.8055	22.0434	21.6828	21.9015
GL50803_11595	GL50803_11595	GL50803_11595 | organism=Giardia_Assemblage_A_isolate_WB | product=Hypothetical protein | location=GLCHR04:1956522-1957928(-) | length=468	0.114077	1.08228	0.636543	25.6701	25.6841	100	3	25.7841	25.7673	100	3	22	22	22	45.7	45.7	45.7	54.956	0	59.694	1800100000	183	25.6967	25.6294	25.6841	25.658	25.7673	25.9271
GL50803_14269	GL50803_14269	GL50803_14269 | organism=Giardia_Assemblage_A_isolate_WB | product=Hypothetical protein | location=GLCHR05:2589005-2590627(+) | length=540	0.113873	1.08213	0.232873	21.4296	21.4216	100	3	21.5435	21.5435	66.6667	2	4	4	4	10.7	10.7	10.7	60.086	0	6.1203	45375000	13	21.3702	21.4216	21.4972	21.3013	NaN	21.7857
GL50803_113130;GL50803_112938;GL50803_112630	GL50803_113130;GL50803_112938;GL50803_112630;GL50803_113165;GL50803_112914	GL50803_113130 | organism=Giardia_Assemblage_A_isolate_WB | product=Hypothetical protein | location=GLCHR01:1361596-1363104(-) | length=502;GL50803_112938 | organism=Giardia_Assemblage_A_isolate_WB | product=Hypothetical protein | location=GLCHR03:28808-30	0.11385	1.08211	0.59523	23.0633	23.078	100	3	23.1771	23.2088	100	3	10	10	7	23.9	23.9	18.3	55.082	0	16.768	390200000	55	23.1815	23.078	22.9304	23.2339	23.0887	23.2088
GL50803_15487	GL50803_15487	GL50803_15487 | organism=Giardia_Assemblage_A_isolate_WB | product=WD-40 repeat protein | location=GLCHR02:850464-853346(-) | length=960	0.113559	1.08189	0.324911	24.1569	24.2097	100	3	24.2705	24.3596	100	3	20	20	20	28.3	28.3	28.3	106.27	0	60.713	756420000	111	24.2097	24.0115	24.2497	24.0269	24.425	24.3596
GL50803_5659	GL50803_5659	GL50803_5659 | organism=Giardia_Assemblage_A_isolate_WB | product=S-adenosylmethionine synthetase | location=GLCHR01:1096377-1097687(+) | length=436	0.113423	1.08179	0.664847	25.3305	25.3304	100	3	25.4439	25.4866	100	3	20	20	20	61.2	61.2	61.2	48.846	0	141.74	2919600000	247	25.3304	25.2292	25.4319	25.5019	25.3432	25.4866
GL50803_101260	GL50803_101260	GL50803_101260 | organism=Giardia_Assemblage_A_isolate_WB | product=Hypothetical protein | location=GLCHR04:2216879-2218642(-) | length=587	0.113125	1.08157	0.357434	22.836	22.8282	100	3	22.9491	23.077	100	3	15	15	15	38.7	38.7	38.7	66.457	0	61.673	351390000	95	22.7992	22.8806	22.8282	22.6899	23.0805	23.077
GL50803_96537	GL50803_96537	GL50803_96537 | organism=Giardia_Assemblage_A_isolate_WB | product=ATP-dependent RNA helicase | location=GLCHR05:3177173-3179023(-) | length=616	0.112793	1.08132	0.269712	24.0426	24.0274	100	3	24.1554	24.1537	100	3	15	15	15	34.1	34.1	34.1	68.967	0	40.736	855200000	160	24.1261	23.9742	24.0274	23.8767	24.4357	24.1537
GL50803_11763	GL50803_11763	GL50803_11763 | organism=Giardia_Assemblage_A_isolate_WB | product=hypothetical protein | location=GLCHR02:1140049-1140966(+) | length=305	0.112552	1.08114	0.229398	22.9629	22.9292	100	3	23.0755	23.2436	100	3	5	5	5	25.2	25.2	25.2	32.66	0	15.813	209340000	57	23.1359	22.9292	22.8237	23.2453	23.2436	22.7376
GL50803_27836	GL50803_27836	GL50803_27836 | organism=Giardia_Assemblage_A_isolate_WB | product=Protein 21,1 | location=GLCHR05:1169811-1171421(-) | length=536	0.112535	1.08113	0.256939	22.237	22.2098	100	3	22.3495	22.4041	100	3	11	11	11	25.9	25.9	25.9	59.653	0	25.085	174510000	91	22.2098	22.2059	22.2953	22.0286	22.6159	22.4041
GL50803_41369	GL50803_41369	GL50803_41369 | organism=Giardia_Assemblage_A_isolate_WB | product=Protein 21,1 | location=GLCHR03:332797-334767(+) | length=656	0.112425	1.08104	0.427132	22.9196	22.9137	100	3	23.032	22.9854	100	3	12	12	12	28.4	28.4	28.4	72.097	0	40.759	285970000	72	22.8561	22.989	22.9137	22.8769	22.9854	23.2338
GL50803_114242	GL50803_114242	GL50803_114242 | organism=Giardia_Assemblage_A_isolate_WB | product=hypothetical protein | location=GLCHR05:2480855-2486953(+) | length=2032	0.111998	1.08072	0.321358	23.3969	23.452	100	3	23.5089	23.4307	100	3	22	22	22	18	18	18	227.3	0	93.865	605310000	107	23.452	23.2571	23.4817	23.7526	23.4307	23.3435
GL50803_16127	GL50803_16127	GL50803_16127 | organism=Giardia_Assemblage_A_isolate_WB | product=Replication factor C, subunit 5 | location=GLCHR05:2515463-2516584(+) | length=373	0.111488	1.08034	0.639792	23.5398	23.542	100	3	23.6513	23.6852	100	3	10	10	10	45.6	45.6	45.6	41.588	0	18.352	334980000	65	23.4937	23.542	23.5836	23.5092	23.7595	23.6852
GL50803_15522	GL50803_15522	GL50803_15522 | organism=Giardia_Assemblage_A_isolate_WB | product=Hypothetical protein | location=GLCHR03:1087655-1089859(+) | length=734	0.111077	1.08003	0.389677	23.8001	23.7395	100	3	23.9112	23.9225	100	3	9	9	9	16.9	16.9	16.9	80.82	0	28.786	380320000	59	23.7266	23.7395	23.9342	23.9225	23.7331	24.0779
GL50803_16599	GL50803_16599	GL50803_16599 | organism=Giardia_Assemblage_A_isolate_WB | product=Hypothetical protein | location=GLCHR02:1005258-1011830(+) | length=2190	0.111063	1.08002	0.438303	22.7541	22.741	100	3	22.8651	22.9205	100	3	12	12	12	10.2	10.2	10.2	245.67	0	41.493	255840000	72	22.6936	22.8276	22.741	22.9205	22.6686	23.0063
GL50803_16160	GL50803_16160	GL50803_16160 | organism=Giardia_Assemblage_A_isolate_WB | product=Cathepsin B precursor | location=GLCHR03:1690200-1691282(-) | length=360	0.109975	1.07921	0.224606	24.6173	24.6569	100	3	24.7273	24.7194	100	3	6	5	5	30.8	26.9	26.9	39.198	0	39.955	866970000	58	24.796	24.399	24.6569	24.4682	24.7194	24.9943
GL50803_14064	GL50803_14064	GL50803_14064 | organism=Giardia_Assemblage_A_isolate_WB | product=Hypothetical protein | location=GLCHR01:1284782-1285381(+) | length=199	0.109929	1.07917	0.708757	25.0333	25.0409	100	3	25.1432	25.1811	100	3	8	8	8	54.3	54.3	54.3	23.887	0	34.689	1265400000	99	25.0409	24.9671	25.0919	25.0242	25.1811	25.2245
GL50803_3342	GL50803_3342	GL50803_3342 | organism=Giardia_Assemblage_A_isolate_WB | product=Hypothetical protein | location=GLCHR05:1904560-1907568(-) | length=1002	0.109606	1.07893	0.444009	23.6876	23.7158	100	3	23.7972	23.7639	100	3	22	22	22	37	37	37	112.39	0	40.811	768660000	100	23.6223	23.7158	23.7246	23.6415	23.9862	23.7639
GL50803_93548	GL50803_93548	GL50803_93548 | organism=Giardia_Assemblage_A_isolate_WB | product=Phospholipase B | location=GLCHR04:2373776-2375410(+) | length=544	0.10957	1.07891	0.73432	26.3568	26.3562	100	3	26.4664	26.4113	100	3	15	15	15	36	36	36	62.787	0	205.15	5402900000	251	26.3562	26.3677	26.3467	26.3861	26.4113	26.6019
GL50803_12889	GL50803_12889	GL50803_12889 | organism=Giardia_Assemblage_A_isolate_WB | product=Hypothetical protein | location=GLCHR05:3970552-3971724(-) | length=390	0.109543	1.07889	0.131228	21.6797	21.7677	100	3	21.7893	21.6713	100	3	5	5	5	16.7	16.7	16.7	43.542	0	5.3777	75777000	24	21.1762	21.7677	22.0953	21.6132	22.0833	21.6713
GL50803_13996	GL50803_13996	GL50803_13996 | organism=Giardia_Assemblage_A_isolate_WB | product=Alpha-15 giardin | location=GLCHR05:1208190-1209101(-) | length=303	0.109509	1.07886	0.784207	23.185	23.1799	100	3	23.2945	23.3305	100	3	6	6	6	32.7	32.7	32.7	33.893	0	23.042	337600000	52	23.1799	23.1446	23.2305	23.1785	23.3305	23.3746
GL50803_89887	GL50803_89887	GL50803_89887 | organism=Giardia_Assemblage_A_isolate_WB | product=Nucleolar GTP-binding protein 2 | location=GLCHR05:2003305-2005518(-) | length=737	0.10921	1.07864	0.220485	24.1226	24.1615	100	3	24.2318	24.209	100	3	22	22	22	38.8	38.8	38.8	83.69	0	99.373	1366000000	181	24.0144	24.1615	24.1918	23.9231	24.5633	24.209
GL50803_5821	GL50803_5821	GL50803_5821 | organism=Giardia_Assemblage_A_isolate_WB | product=hypothetical protein | location=GLCHR05:3236463-3238868(+) | length=801	0.109162	1.0786	0.159047	22.9518	22.899	100	3	23.061	23.0322	100	3	6	6	6	9.6	9.6	9.6	88.894	0	7.8981	105430000	17	23.2441	22.899	22.7124	23.0322	23.4296	22.7212
GL50803_16264	GL50803_16264	GL50803_16264 | organism=Giardia_Assemblage_A_isolate_WB | product=WD-40 repeat protein | location=GLCHR05:1316561-1319686(-) | length=1041	0.108704	1.07826	0.429402	23.597	23.561	100	3	23.7057	23.7767	100	3	18	18	18	27.6	27.6	27.6	115.26	0	89.297	775030000	152	23.561	23.5275	23.7023	23.5193	23.821	23.7767
GL50803_11771	GL50803_11771	GL50803_11771 | organism=Giardia_Assemblage_A_isolate_WB | product=Hypothetical protein | location=GLCHR02:1146392-1146925(+) | length=177	0.108133	1.07783	0.608585	21.8838	21.857	100	3	21.992	21.9894	100	3	4	4	4	33.3	33.3	33.3	19.585	0	7.1868	51981000	26	21.9719	21.8226	21.857	21.8796	22.107	21.9894
GL50803_17429	GL50803_17429	GL50803_17429 | organism=Giardia_Assemblage_A_isolate_WB | product=Tubulin, small gamma tubulin complex gcp2 | location=GLCHR04:1813591-1816548(-) | length=985	0.107967	1.07771	0.416936	23.1876	23.1552	100	3	23.2955	23.2339	100	3	17	17	17	26.1	26.1	26.1	110.47	0	130.36	300430000	79	23.08	23.1552	23.3276	23.2339	23.4586	23.1941
GL50803_91712	GL50803_91712	GL50803_91712 | organism=Giardia_Assemblage_A_isolate_WB | product=Amino acid transporter family | location=GLCHR05:1947230-1949353(-) | length=707	0.107748	1.07754	0.591928	23.8525	23.8957	100	3	23.9602	23.9811	100	3	8	8	8	19.5	19.5	19.5	77.172	0	31.129	450200000	73	23.8957	23.9131	23.7487	23.8432	24.0564	23.9811
GL50803_16820	GL50803_16820	GL50803_16820 | organism=Giardia_Assemblage_A_isolate_WB | product=Protein 21,1 | location=GLCHR05:3853914-3856274(-) | length=786	0.107532	1.07738	0.673024	23.717	23.6988	100	3	23.8245	23.8253	100	3	16	16	16	32.4	32.4	32.4	84.958	0	31.768	602700000	106	23.6988	23.7898	23.6622	23.717	23.9311	23.8253
GL50803_5649	GL50803_5649	GL50803_5649 | organism=Giardia_Assemblage_A_isolate_WB | product=Alpha-10 giardin | location=GLCHR05:1209188-1210174(-) | length=328	0.107515	1.07737	0.894005	26.3123	26.3532	100	3	26.4198	26.4134	100	3	16	16	16	58.8	58.8	58.8	37.353	0	250.26	6068500000	335	26.3532	26.2046	26.379	26.4134	26.3998	26.4462
GL50803_16157	GL50803_16157	GL50803_16157 | organism=Giardia_Assemblage_A_isolate_WB | product=hypothetical protein | location=GLCHR03:1674725-1677046(-) | length=773	0.107173	1.07712	0.892362	23.5112	23.5442	100	3	23.6183	23.6378	100	3	23	23	23	42.2	42.2	42.2	86.619	0	70.515	831820000	130	23.5442	23.4358	23.5536	23.5391	23.6378	23.6782
GL50803_113740	GL50803_113740	GL50803_113740 | organism=Giardia_Assemblage_A_isolate_WB | product=Hypothetical protein | location=GLCHR03:1373463-1380338(-) | length=2291	0.10682	1.07685	0.560242	23.3308	23.3692	100	3	23.4376	23.4661	100	3	21	21	21	14.3	14.3	14.3	260.69	0	34.961	401170000	119	23.3692	23.3913	23.232	23.3076	23.4661	23.5392
GL50803_10609	GL50803_10609	GL50803_10609 | organism=Giardia_Assemblage_A_isolate_WB | product=Kinase, STE STE20 | location=CH991761:251395-252666(+) | length=423	0.105571	1.07592	0.465426	24.7998	24.7907	100	3	24.9054	24.8857	100	3	11	11	11	42.8	42.8	42.8	46.981	0	68.21	800340000	74	24.772	24.8366	24.7907	24.8857	24.7494	25.0809
GL50803_2555	GL50803_2555	GL50803_2555 | organism=Giardia_Assemblage_A_isolate_WB | product=Hypothetical protein | location=GLCHR04:811917-812495(+) | length=192	0.105479	1.07585	0.789884	25.4378	25.4482	100	3	25.5433	25.5241	100	3	3	3	3	17.7	17.7	17.7	22.156	0	6.9208	474760000	39	25.5209	25.3442	25.4482	25.5241	25.6098	25.4958
GL50803_16596	GL50803_16596	GL50803_16596 | organism=Giardia_Assemblage_A_isolate_WB | product=Hypothetical protein | location=GLCHR03:1261045-1262844(+) | length=599	0.105283	1.07571	1.50301	25.6825	25.6807	100	3	25.7878	25.7667	100	3	21	21	21	51.9	51.9	51.9	66.906	0	131.81	3767100000	282	25.6807	25.6628	25.7041	25.7495	25.8472	25.7667
GL50803_40831	GL50803_40831	GL50803_40831 | organism=Giardia_Assemblage_A_isolate_WB | product=Coiled-coil protein | location=GLCHR01:888116-895147(+) | length=2343	0.105094	1.07556	0.326282	22.9037	22.8861	100	3	23.0088	23.0289	100	3	24	24	24	17.8	17.8	17.8	259.66	0	101.69	602670000	137	22.8861	22.8069	23.0179	22.7964	23.0289	23.201
GL50803_15515	GL50803_15515	GL50803_15515 | organism=Giardia_Assemblage_A_isolate_WB | product=Hypothetical protein | location=GLCHR03:1111044-1113935(-) | length=963	0.10487	1.0754	0.685116	23.039	23.0328	100	3	23.1438	23.1519	100	3	13	13	13	16.6	16.6	16.6	107.38	0	17.922	459720000	86	23.0668	23.0328	23.0173	23.0221	23.1519	23.2575
GL50803_22455	GL50803_22455	GL50803_22455 | organism=Giardia_Assemblage_A_isolate_WB | product=hypothetical protein | location=GLCHR02:757452-759293(+) | length=613	0.104845	1.07538	0.617686	23.6657	23.638	100	3	23.7706	23.7285	100	3	11	11	11	32.3	32.3	32.3	67.416	0	19.384	478560000	72	23.638	23.6127	23.7465	23.6865	23.8968	23.7285
GL50803_14963	GL50803_14963	GL50803_14963 | organism=Giardia_Assemblage_A_isolate_WB | product=Hypothetical protein | location=GLCHR04:1031527-1034124(+) | length=865	0.104666	1.07525	0.300504	24.5772	24.6026	100	3	24.6819	24.5446	100	3	30	30	30	56	56	56	96.759	0	206.99	1703100000	267	24.6198	24.5092	24.6026	24.5446	24.9564	24.5445
GL50803_16068	GL50803_16068	GL50803_16068 | organism=Giardia_Assemblage_A_isolate_WB | product=Hypothetical protein | location=GLCHR01:1001445-1003772(-) | length=775	0.104273	1.07495	0.27242	24.7301	24.6471	100	3	24.8344	24.8946	100	3	23	23	23	50.5	50.5	50.5	84.764	0	180.85	2196500000	249	24.6438	24.6471	24.8994	24.5889	25.0197	24.8946
GL50803_9913	GL50803_9913	GL50803_9913 | organism=Giardia_Assemblage_A_isolate_WB | product=hypothetical protein | location=GLCHR04:1602572-1603930(-) | length=452	0.104008	1.07476	0.469663	23.1183	23.1354	100	3	23.2223	23.2804	100	3	11	11	11	31.6	31.6	31.6	50.663	0	78.666	338970000	72	23.1354	23.0748	23.1445	23.0395	23.2804	23.3469
GL50803_9287	GL50803_9287	GL50803_9287 | organism=Giardia_Assemblage_A_isolate_WB | product=Replication factor C, subunit 2 | location=GLCHR05:2414602-2415657(-) | length=351	0.103835	1.07463	0.619008	23.3602	23.3348	100	3	23.4641	23.5217	100	3	9	9	9	37	37	37	39.607	0	15.409	209490000	33	23.3348	23.3158	23.4301	23.5392	23.5217	23.3313
GL50803_8496	GL50803_8496	GL50803_8496 | organism=Giardia_Assemblage_A_isolate_WB | product=Rac/Rho-like protein | location=GLCHR03:1715915-1716571(+) | length=218	0.103429	1.07432	1.3258	27.0613	27.048	100	3	27.1648	27.1616	100	3	9	9	9	41.3	41.3	41.3	23.902	0	26.232	4167000000	125	27.0899	27.046	27.048	27.2244	27.1082	27.1616
GL50803_16485	GL50803_16485	GL50803_16485 | organism=Giardia_Assemblage_A_isolate_WB | product=Hypothetical protein | location=CH991767:850752-851351(-) | length=199	0.103283	1.07422	0.343997	22.8779	22.9402	100	3	22.9812	22.9885	100	3	3	3	3	19.1	19.1	19.1	22.317	0	8.4337	196330000	40	22.6425	22.9402	23.0509	22.9357	22.9885	23.0193
GL50803_5811	GL50803_5811	GL50803_5811 | organism=Giardia_Assemblage_A_isolate_WB | product=Serine/threonine protein kinase | location=GLCHR04:1645563-1646813(-) | length=416	0.103266	1.0742	0.758967	21.9793	22.0158	100	3	22.0826	22.037	100	3	8	8	8	25.5	25.5	25.5	47.606	0	15.151	201010000	43	21.8943	22.0279	22.0158	22.1741	22.037	22.0366
GL50803_16365	GL50803_16365	GL50803_16365 | organism=Giardia_Assemblage_A_isolate_WB | product=Hypothetical protein | location=GLCHR05:951110-954820(+) | length=1236	0.103249	1.07419	0.38734	22.6168	22.6071	100	3	22.72	22.7144	100	3	11	11	11	14.7	14.7	14.7	136.34	0	11.543	220530000	37	22.4283	22.6071	22.8149	22.7035	22.7422	22.7144
GL50803_16513	GL50803_16513	GL50803_16513 | organism=Giardia_Assemblage_A_isolate_WB | product=Hypothetical protein | location=GLCHR04:1427960-1435321(+) | length=2453	0.103191	1.07415	0.469386	22.0805	22.0398	100	3	22.1837	22.2345	100	3	8	8	8	5.8	5.8	5.8	275.39	0	16.472	110510000	33	22.0265	22.1751	22.0398	22.0223	22.2345	22.2942
GL50803_32838	GL50803_32838	GL50803_32838 | organism=Giardia_Assemblage_A_isolate_WB | product=hypothetical protein | location=GLCHR04:1295467-1296060(-) | length=197	0.103185	1.07414	0.655446	23.8948	23.8358	100	3	23.998	24.0281	100	3	6	6	6	37.6	37.6	37.6	21.616	0	9.7599	388160000	36	23.8358	23.8344	24.0144	24.0281	23.9211	24.0449
GL50803_5859	GL50803_5859	GL50803_5859 | organism=Giardia_Assemblage_A_isolate_WB | product=Hypothetical protein | location=GLCHR04:696498-697034(-) | length=178	0.102983	1.07399	0.250035	22.347	22.2974	100	3	22.4499	22.4499	66.6667	2	3	3	3	18	18	18	20.142	0.00065359	2.6917	105960000	22	22.5101	22.2334	22.2974	22.2942	22.6057	NaN
GL50803_7829	GL50803_7829	GL50803_7829 | organism=Giardia_Assemblage_A_isolate_WB | product=Coiled-coil protein | location=GLCHR01:771605-773548(-) | length=647	0.102741	1.07381	0.126993	20.6288	20.495	100	3	20.7316	20.7122	100	3	3	3	3	5.3	5.3	5.3	73.906	0	7.3185	27785000	17	20.9569	20.495	20.4346	20.3147	21.1678	20.7122
GL50803_103807	GL50803_103807	GL50803_103807 | organism=Giardia_Assemblage_A_isolate_WB | product=Protein 21,1 | location=GLCHR05:1980697-1983537(+) | length=946	0.102683	1.07377	0.67463	24.4182	24.423	100	3	24.5209	24.5365	100	3	32	32	32	54.8	54.8	54.8	103.39	0	323.31	2223800000	285	24.423	24.4088	24.423	24.5365	24.6318	24.3945
GL50803_9194	GL50803_9194	GL50803_9194 | organism=Giardia_Assemblage_A_isolate_WB | product=MCM4 | location=GLCHR05:2768566-2771040(-) | length=824	0.10268	1.07377	0.306836	22.7476	22.6598	100	3	22.8503	22.8048	100	3	12	12	12	23.1	23.1	23.1	91.028	0	42.012	319550000	102	22.9275	22.6555	22.6598	22.6999	22.8048	23.0461
GL50803_3581	GL50803_3581	GL50803_3581 | organism=Giardia_Assemblage_A_isolate_WB | product=Hypothetical protein | location=GLCHR01:197782-198186(+) | length=134	0.102578	1.07369	0	22.3909	22.3909	66.6667	2	NaN	NaN	33.3333	1	2	2	2	39.6	39.6	39.6	14.635	0.00065041	2.5836	36690000	11	22.4757	NaN	22.3061	NaN	22.4934	NaN
GL50803_112729	GL50803_112729	GL50803_112729 | organism=Giardia_Assemblage_A_isolate_WB | product=Kinesin like protein | location=GLCHR05:2293087-2296413(-) | length=1108	0.10248	1.07362	0.117827	23.3091	23.2694	100	3	23.4115	23.5306	100	3	11	11	11	16.5	16.5	16.5	122.21	0	18.639	167440000	33	23.2694	23.1094	23.5484	22.8614	23.8426	23.5306
GL50803_137641	GL50803_137641	GL50803_137641 | organism=Giardia_Assemblage_A_isolate_WB | product=TMP55 | location=GLCHR03:378252-379733(+) | length=493	0.102454	1.0736	0.388723	25.0298	25.0951	100	3	25.1323	25.0874	100	3	14	14	14	38.1	38.1	38.1	55.005	0	149.64	2548700000	176	25.0951	25.1046	24.8897	25.0874	25.0106	25.2988
GL50803_5795	GL50803_5795	GL50803_5795 | organism=Giardia_Assemblage_A_isolate_WB | product=Leucine-rich repeat protein 1 virus receptor protein | location=GLCHR02:648332-650581(+) | length=749	0.101358	1.07278	0.516094	27.3962	27.4332	100	3	27.4975	27.4672	100	3	30	30	30	47.8	47.8	47.8	85.449	0	323.31	15219000000	636	27.4654	27.4332	27.2899	27.3993	27.4672	27.6261
GL50803_31530	GL50803_31530	GL50803_31530 | organism=Giardia_Assemblage_A_isolate_WB | product=NH3-dependent NAD+ synthetase | location=GLCHR05:3969622-3970485(-) | length=287	0.10058	1.0722	0.335396	23.8275	23.7734	100	3	23.9281	24.0182	100	3	6	6	6	23.3	23.3	23.3	31.501	0	8.1094	525930000	47	23.955	23.7734	23.7542	23.717	24.0182	24.0492
GL50803_14525	GL50803_14525	GL50803_14525 | organism=Giardia_Assemblage_A_isolate_WB | product=Hypothetical protein | location=GLCHR05:1618044-1619105(-) | length=353	0.10043	1.07209	0.323079	22.5887	22.5319	100	3	22.6891	22.6684	100	3	4	4	4	14.4	14.4	14.4	39.458	0	17.548	125880000	44	22.4932	22.5319	22.7409	22.5241	22.8748	22.6684
GL50803_8460	GL50803_8460	GL50803_8460 | organism=Giardia_Assemblage_A_isolate_WB | product=Hypothetical protein | location=GLCHR03:808727-811222(+) | length=831	0.100347	1.07203	0.19321	24.2037	24.1655	100	3	24.304	24.157	100	3	28	28	28	57	57	57	91.992	0	138.9	1639200000	223	24.1655	24.0918	24.3537	24.0867	24.6683	24.157
GL50803_33281	GL50803_33281	GL50803_33281 | organism=Giardia_Assemblage_A_isolate_WB | product=Hypothetical protein | location=GLCHR02:909370-911094(+) | length=574	0.100171	1.0719	0.0975373	21.2541	21.1022	100	3	21.3543	21.3543	66.6667	2	6	6	6	18.5	18.5	18.5	63.425	0	7.0731	38884000	20	21.1022	21.095	21.565	21.755	NaN	20.9535
GL50803_24194	GL50803_24194	GL50803_24194 | organism=Giardia_Assemblage_A_isolate_WB | product=Protein 21,1 | location=GLCHR05:1745143-1747503(-) | length=786	0.100102	1.07185	0.491903	24.7775	24.723	100	3	24.8776	24.9071	100	3	24	23	23	51.1	50	50	86.473	0	214.29	2068100000	198	24.6963	24.723	24.9131	24.9071	24.9576	24.7681
GL50803_17277	GL50803_17277	GL50803_17277 | organism=Giardia_Assemblage_A_isolate_WB | product=Phospholipase B | location=GLCHR05:2242831-2244537(-) | length=568	0.0999902	1.07177	0.505152	25.0816	25.0401	100	3	25.1816	25.1766	100	3	14	14	14	33.5	33.5	33.5	65.607	0	58.067	2367800000	161	25.2358	25.0401	24.969	25.1259	25.2423	25.1766
GL50803_17551	GL50803_17551	GL50803_17551 | organism=Giardia_Assemblage_A_isolate_WB | product=Protein 21,1 | location=GLCHR04:2132038-2135262(-) | length=1074	0.0997435	1.07158	0.39173	28.2146	28.2156	100	3	28.3143	28.2274	100	3	62	62	62	71.2	71.2	71.2	118.71	0	323.31	35699000000	1759	28.113	28.2156	28.3152	28.2209	28.4947	28.2274
GL50803_9359	GL50803_9359	GL50803_9359 | organism=Giardia_Assemblage_A_isolate_WB | product=Hypothetical protein | location=GLCHR04:1020920-1021864(+) | length=314	0.0997168	1.07156	0.209018	22.2072	22.2922	100	3	22.3069	22.3118	100	3	5	5	5	26.4	26.4	26.4	35.005	0	40.394	105490000	60	21.8677	22.2922	22.4617	22.2111	22.3118	22.3979
GL50803_3565	GL50803_3565	GL50803_3565 | organism=Giardia_Assemblage_A_isolate_WB | product=Dihydrouridine synthase, putative | location=GLCHR05:1773357-1775024(+) | length=555	0.0996819	1.07154	0.858801	23.8566	23.8669	100	3	23.9563	23.9987	100	3	15	15	15	36	36	36	62.024	0	47.72	995690000	126	23.9039	23.8669	23.799	23.9987	24.0026	23.8676
GL50803_17187	GL50803_17187	GL50803_17187 | organism=Giardia_Assemblage_A_isolate_WB | product=DNA-directed RNA polymerase subunit B | location=GLCHR03:1083876-1087592(-) | length=1238	0.099638	1.0715	0.403945	21.7253	21.7353	100	3	21.8249	21.8243	100	3	8	8	8	12.2	12.2	12.2	136.14	0	30.71	86450000	40	21.7353	21.561	21.8795	21.7395	21.911	21.8243
GL50803_13981	GL50803_13981	GL50803_13981 | organism=Giardia_Assemblage_A_isolate_WB | product=Kinase, NEK | location=GLCHR03:637726-641055(-) | length=1109	0.0995884	1.07147	0.937639	24.7081	24.7042	100	3	24.8077	24.812	100	3	33	33	33	43.6	43.6	43.6	123.1	0	142.71	3706900000	394	24.6459	24.7042	24.7741	24.812	24.8626	24.7484
GL50803_16070	GL50803_16070	GL50803_16070 | organism=Giardia_Assemblage_A_isolate_WB | product=Hypothetical protein | location=GLCHR01:995094-997307(-) | length=737	0.0994199	1.07134	0.3245	23.0698	23.1214	100	3	23.1692	23.1379	100	3	13	13	13	33.2	33.2	33.2	82.807	0	52.302	352400000	82	22.9211	23.1669	23.1214	23.1379	23.3572	23.0126
GL50803_87022	GL50803_87022	GL50803_87022 | organism=Giardia_Assemblage_A_isolate_WB | product=RNA helicase | location=GLCHR04:1524738-1532003(-) | length=2421	0.0992953	1.07125	0.339836	21.6794	21.7128	100	3	21.7787	21.8751	100	3	17	17	17	10.3	10.3	10.3	273.59	0	19.047	154530000	54	21.5611	21.7642	21.7128	21.8751	21.8906	21.5702
GL50803_16603	GL50803_16603	GL50803_16603 | organism=Giardia_Assemblage_A_isolate_WB | product=Hypothetical protein | location=GLCHR02:673546-677472(-) | length=1308	0.0976213	1.07001	0.300087	21.588	21.5719	100	3	21.6856	21.7545	100	3	6	6	6	10.4	10.4	10.4	145.57	0	9.0626	61832000	15	21.7049	21.4871	21.5719	21.4593	21.7545	21.8429
GL50803_6581	GL50803_6581	GL50803_6581 | organism=Giardia_Assemblage_A_isolate_WB | product=Hypothetical protein | location=GLCHR01:1374018-1375079(-) | length=353	0.0974623	1.06989	0.227457	21.5527	21.6257	100	3	21.6501	21.6778	100	3	4	4	4	18.4	18.4	18.4	39.718	0	13.37	53942000	20	21.7482	21.6257	21.2842	21.7974	21.4752	21.6778
GL50803_16328	GL50803_16328	GL50803_16328 | organism=Giardia_Assemblage_A_isolate_WB | product=DRAP deaminase | location=GLCHR02:1418000-1419706(-) | length=568	0.096714	1.06934	0.342423	25.1071	25.0405	100	3	25.2038	25.1688	100	3	17	17	17	39.8	39.8	39.8	63.842	0	93.971	1799500000	176	25.0405	25.3095	24.9714	25.131	25.3117	25.1688
GL50803_13651	GL50803_13651	GL50803_13651 | organism=Giardia_Assemblage_A_isolate_WB | product=Hypothetical protein | location=GLCHR01:947822-949909(-) | length=695	0.0960293	1.06883	0.220981	26.0312	25.9875	100	3	26.1273	26.2277	100	3	37	37	37	52.4	52.4	52.4	78.443	0	266.3	6188000000	631	25.9527	25.9875	26.1534	25.818	26.336	26.2277
GL50803_6558	GL50803_6558	GL50803_6558 | organism=Giardia_Assemblage_A_isolate_WB | product=hypothetical protein | location=GLCHR05:1669735-1670685(-) | length=316	0.0959771	1.06879	0.157096	23.6766	23.7445	100	3	23.7725	23.6249	100	3	14	14	14	57.9	57.9	57.9	35.895	0	22.816	636150000	65	23.8227	23.7445	23.4625	23.5225	23.6249	24.1702
GL50803_5167	GL50803_5167	GL50803_5167 | organism=Giardia_Assemblage_A_isolate_WB | product=hypothetical protein | location=GLCHR03:96862-98337(+) | length=491	0.0959352	1.06876	0.320537	24.3374	24.2934	100	3	24.4333	24.3911	100	3	11	11	11	33.2	33.2	33.2	55.393	0	26.197	522660000	48	24.2934	24.2661	24.4526	24.3911	24.638	24.2708
GL50803_16143	GL50803_16143	GL50803_16143 | organism=Giardia_Assemblage_A_isolate_WB | product=Transcription regulatory protein SNF2 | location=GLCHR03:1473648-1479887(+) | length=2079	0.095541	1.06847	0.507115	22.1281	22.1572	100	3	22.2236	22.2267	100	3	11	11	11	9.1	9.1	9.1	232.69	0	30.24	141300000	65	22.2111	22.0159	22.1572	22.2267	22.3233	22.1209
GL50803_17389	GL50803_17389	GL50803_17389 | organism=Giardia_Assemblage_A_isolate_WB | product=SUA5 protein | location=GLCHR02:893273-894493(-) | length=406	0.0949249	1.06801	0.446871	22.8033	22.793	100	3	22.8982	22.8354	100	3	7	7	7	26.6	26.6	26.6	43.049	0	25.328	322260000	84	22.7198	22.8971	22.793	22.8354	22.8108	23.0485
GL50803_14651	GL50803_14651	GL50803_14651 | organism=Giardia_Assemblage_A_isolate_WB | product=Glucosamine 6-phosphate N-acetyltransferase | location=GLCHR05:2046997-2047443(-) | length=148	0.0948607	1.06796	0.22207	24.3585	24.3207	100	3	24.4533	24.497	100	3	5	5	5	37.2	37.2	37.2	16.686	0	18.088	753170000	64	24.3207	24.1501	24.6047	24.497	24.2607	24.6024
GL50803_11319	GL50803_11319	GL50803_11319 | organism=Giardia_Assemblage_A_isolate_WB | product=U3 small nucleolar ribonucleoprotein protein IMP3, putative | location=GLCHR02:1238169-1238723(-) | length=184	0.0945981	1.06777	0.210184	23.5382	23.6562	100	3	23.6328	23.6996	100	3	3	3	3	20.1	20.1	20.1	21.689	0	4.4765	252720000	27	23.6857	23.2726	23.6562	23.4129	23.7858	23.6996
GL50803_15898	GL50803_15898	GL50803_15898 | organism=Giardia_Assemblage_A_isolate_WB | product=hypothetical protein | location=GLCHR05:1369263-1370897(-) | length=544	0.0944068	1.06763	0.23637	21.2264	21.2083	100	3	21.3208	21.1879	100	3	5	5	5	17.5	17.5	17.5	60.559	0	70.821	61738000	52	21.1753	21.2955	21.2083	21.6258	21.1486	21.1879
GL50803_95653	GL50803_95653	GL50803_95653 | organism=Giardia_Assemblage_A_isolate_WB | product=Coiled-coil protein | location=GLCHR05:897958-900360(+) | length=800	0.092968	1.06656	0.564869	23.4456	23.4504	100	3	23.5386	23.4823	100	3	24	24	24	40.1	40.1	40.1	91.602	0	159.41	787860000	149	23.4504	23.498	23.3884	23.4635	23.6698	23.4823
GL50803_16639	GL50803_16639	GL50803_16639 | organism=Giardia_Assemblage_A_isolate_WB | product=Histone acetyltransferase Elp3 | location=GLCHR01:1251553-1253319(+) | length=588	0.0929553	1.06655	0.508742	22.4564	22.4694	100	3	22.5494	22.5042	100	3	10	10	10	21.4	21.4	21.4	65.714	0	19.051	234760000	67	22.5595	22.3404	22.4694	22.4974	22.5042	22.6465
GL50803_15216	GL50803_15216	GL50803_15216 | organism=Giardia_Assemblage_A_isolate_WB | product=hypothetical protein | location=GLCHR01:1230014-1233106(-) | length=1030	0.0929216	1.06653	0.545849	23.2476	23.2562	100	3	23.3405	23.3361	100	3	16	16	16	23.1	23.1	23.1	114.61	0	55.28	381670000	113	23.1358	23.2562	23.3508	23.2696	23.416	23.3361
GL50803_33629	GL50803_33629	GL50803_33629 | organism=Giardia_Assemblage_A_isolate_WB | product=Hypothetical protein | location=GLCHR05:3144300-3145427(+) | length=375	0.0925795	1.06627	0.648531	23.7328	23.7582	100	3	23.8254	23.7979	100	3	8	8	8	35.5	35.5	35.5	40.955	0	60.444	603560000	87	23.6657	23.7746	23.7582	23.9312	23.7979	23.7471
GL50803_17454	GL50803_17454	GL50803_17454 | organism=Giardia_Assemblage_A_isolate_WB | product=Hypothetical protein | location=GLCHR05:4200067-4201029(+) | length=320	0.0924384	1.06617	0.128664	23.3662	23.261	100	3	23.4586	23.5105	100	3	7	7	7	39.7	39.7	39.7	35.44	0	15.469	242360000	26	23.0161	23.261	23.8214	23.2426	23.6227	23.5105
GL50803_23897	GL50803_23897	GL50803_23897 | organism=Giardia_Assemblage_A_isolate_WB | product=hypothetical protein | location=GLCHR01:827741-830260(+) | length=839	0.0923945	1.06614	0.517197	22.6581	22.6537	100	3	22.7505	22.755	100	3	5	5	5	11.1	11.1	11.1	92.641	0	12.569	118050000	19	22.6537	22.7741	22.5466	22.6742	22.755	22.8223
GL50803_15049	GL50803_15049	GL50803_15049 | organism=Giardia_Assemblage_A_isolate_WB | product=Kinase, NEK | location=GLCHR05:1700240-1702297(+) | length=685	0.0916793	1.06561	0.973127	23.6531	23.6136	100	3	23.7448	23.7385	100	3	14	14	14	28.9	28.9	28.9	76.065	0	20.996	664230000	69	23.7337	23.6121	23.6136	23.7385	23.7171	23.7788
GL50803_12139	GL50803_12139	GL50803_12139 | organism=Giardia_Assemblage_A_isolate_WB | product=Protein 21,1 | location=GLCHR05:4353561-4355606(-) | length=681	0.091437	1.06543	0.376245	27.3921	27.3467	100	3	27.4835	27.4413	100	3	38	38	38	68.4	68.4	68.4	75.883	0	323.31	20659000000	1000	27.3109	27.3467	27.5186	27.3723	27.637	27.4413
GL50803_16272	GL50803_16272	GL50803_16272 | organism=Giardia_Assemblage_A_isolate_WB | product=Kinase, NEK | location=GLCHR02:632117-635818(+) | length=1233	0.0914224	1.06542	0.654183	24.9303	24.9119	100	3	25.0217	25.0117	100	3	34	33	33	45.6	44.1	44.1	136.56	0	149.07	2140200000	290	24.8867	24.9119	24.9922	25.0117	25.121	24.9325
GL50803_6054	GL50803_6054	GL50803_6054 | organism=Giardia_Assemblage_A_isolate_WB | product=RNA binding protein, putative | location=GLCHR03:1382384-1382950(+) | length=188	0.0913417	1.06536	0.206183	24.2796	24.3867	100	3	24.371	24.3752	100	3	6	6	6	61.2	61.2	61.2	21.989	0	33.41	519260000	57	24.4871	24.3867	23.9652	24.4751	24.3752	24.2626
GL50803_5890	GL50803_5890	GL50803_5890 | organism=Giardia_Assemblage_A_isolate_WB | product=Hypothetical protein | location=GLCHR01:938908-939228(+) | length=106	0.0912927	1.06532	0.0591991	24.3859	24.0618	100	3	24.4771	24.3431	100	3	3	3	3	29.2	29.2	29.2	12.035	0	7.2752	157150000	26	24.0618	25.1143	23.9815	25.2095	24.3431	23.8789
GL50803_9704	GL50803_9704	GL50803_9704 | organism=Giardia_Assemblage_A_isolate_WB | product=Transketolase | location=GLCHR03:349269-351428(-) | length=719	0.090999	1.06511	1.12565	28.5834	28.5892	100	3	28.6744	28.6751	100	3	33	33	33	73.2	73.2	73.2	77.563	0	323.31	34223000000	1053	28.5388	28.5892	28.6223	28.7247	28.6234	28.6751
GL50803_17448	GL50803_17448	GL50803_17448 | organism=Giardia_Assemblage_A_isolate_WB | product=DNA-directed RNA polymerase RPB2 | location=GLCHR05:4183097-4186978(+) | length=1293	0.0908833	1.06502	1.6149	24.0989	24.0926	100	3	24.1898	24.1825	100	3	29	29	29	34.3	34.3	34.3	144.98	0	141.19	1404900000	220	24.0926	24.1441	24.0599	24.2056	24.1825	24.1812
GL50803_15296	GL50803_15296	GL50803_15296 | organism=Giardia_Assemblage_A_isolate_WB | product=Hypothetical protein | location=GLCHR01:1308758-1309738(-) | length=326	0.0906467	1.06485	0.214076	22.3839	22.4183	100	3	22.4745	22.4467	100	3	5	5	5	19.3	19.3	19.3	36.927	0	16.797	131400000	37	22.4183	22.1087	22.6246	22.603	22.4467	22.3738
GL50803_14868	GL50803_14868	GL50803_14868 | organism=Giardia_Assemblage_A_isolate_WB | product=Hypothetical protein | location=GLCHR05:2799375-2800898(+) | length=507	0.0903002	1.06459	0.339225	23.9951	24.0522	100	3	24.0854	24.151	100	3	10	10	10	36.5	36.5	36.5	54.944	0	117.73	863720000	126	23.8804	24.0527	24.0522	23.9002	24.205	24.151
GL50803_87056	GL50803_87056	GL50803_87056 | organism=Giardia_Assemblage_A_isolate_WB | product=hypothetical protein | location=GLCHR02:386858-393148(-) | length=2096	0.0900434	1.0644	0.324253	23.2528	23.2595	100	3	23.3428	23.3798	100	3	21	21	21	15.7	15.7	15.7	231.84	0	66.916	594230000	153	23.2595	23.4038	23.095	23.4432	23.2055	23.3798
GL50803_8026	GL50803_8026	GL50803_8026 | organism=Giardia_Assemblage_A_isolate_WB | product=Cleavage and polyadenylation specificity factor, 73 kDa subunit | location=GLCHR05:1631313-1633175(-) | length=620	0.0899251	1.06431	0.273939	21.6495	21.7212	100	3	21.7395	21.7444	100	3	9	9	9	25.5	25.5	25.5	69.211	0	9.8159	127040000	26	21.8302	21.7212	21.3972	21.7729	21.7444	21.7011
GL50803_21366	GL50803_21366	GL50803_21366 | organism=Giardia_Assemblage_A_isolate_WB | product=Kinase, NEK | location=GLCHR02:686451-688412(-) | length=653	0.0894019	1.06393	0.359894	23.8379	23.7877	100	3	23.9273	23.8786	100	3	8	7	7	17.2	15.9	15.9	72.035	0	15.223	374610000	50	23.7877	23.9951	23.731	24.0568	23.8786	23.8465
GL50803_11165	GL50803_11165;GL50803_4846	GL50803_11165 | organism=Giardia_Assemblage_A_isolate_WB | product=Protein 21,1 | location=GLCHR05:2658864-2661110(+) | length=748	0.0891717	1.06376	0.459051	25.5725	25.6083	100	3	25.6616	25.6117	100	3	31	30	30	59.4	58.2	58.2	82.341	0	155.38	5198700000	467	25.4825	25.6083	25.6265	25.6117	25.8009	25.5722
GL50803_17030	GL50803_17030	GL50803_17030 | organism=Giardia_Assemblage_A_isolate_WB | product=Chaperone protein dnaJ | location=GLCHR02:215534-216208(+) | length=224	0.0889314	1.06358	0.237166	22.583	22.5259	100	3	22.672	22.7632	100	3	5	5	5	37.5	37.5	37.5	25.143	0	24.083	131970000	37	22.4577	22.5259	22.7654	22.4448	22.7632	22.8079
GL50803_16573	GL50803_16573	GL50803_16573 | organism=Giardia_Assemblage_A_isolate_WB | product=Hypothetical protein | location=GLCHR05:1696225-1698045(-) | length=606	0.0887788	1.06347	0.18421	23.2765	23.2219	100	3	23.3653	23.3652	100	3	6	6	6	18.3	18.3	18.3	68.402	0	22.338	184950000	38	23.2219	23.5983	23.0094	23.3652	23.4767	23.2541
GL50803_2007	GL50803_2007	GL50803_2007 | organism=Giardia_Assemblage_A_isolate_WB | product=Hypothetical protein | location=GLCHR05:1856668-1857438(-) | length=256	0.0886434	1.06337	0.241349	23.8858	23.9207	100	3	23.9744	23.8998	100	3	5	5	5	29.3	29.3	29.3	29.449	0	81.321	276690000	31	24.0742	23.6624	23.9207	23.8873	24.1361	23.8998
GL50803_16794	GL50803_16794	GL50803_16794 | organism=Giardia_Assemblage_A_isolate_WB | product=Hypothetical protein | location=GLCHR05:2988925-2989614(-) | length=229	0.0882829	1.0631	0.164498	23.4885	23.5215	100	3	23.5768	23.431	100	3	6	6	6	36.7	36.7	36.7	27.006	0	15.325	312790000	44	23.6942	23.5215	23.2498	23.4124	23.887	23.431
GL50803_1770	GL50803_1770	GL50803_1770 | organism=Giardia_Assemblage_A_isolate_WB | product=DRL1 protein | location=GLCHR04:164817-165701(+) | length=294	0.0881716	1.06302	0.186089	23.2922	23.2922	66.6667	2	23.3803	23.4091	100	3	5	5	5	30.3	30.3	30.3	32.258	0	104.42	183890000	27	NaN	23.108	23.4763	23.2194	23.4091	23.5124
GL50803_15026	GL50803_15026	GL50803_15026 | organism=Giardia_Assemblage_A_isolate_WB | product=Src-associated protein-like protein | location=GLCHR05:3739486-3741267(+) | length=593	0.0881147	1.06298	0.0645254	21.6119	21.3331	100	3	21.7001	21.7001	66.6667	2	6	6	6	13.8	13.8	13.8	64.869	0	8.57	80194000	12	21.2019	21.3331	22.3009	21.5278	NaN	21.8723
GL50803_6177	GL50803_6177	GL50803_6177 | organism=Giardia_Assemblage_A_isolate_WB | product=Ribosome subunit biogenesis protein NIP7 | location=GLCHR05:4042588-4043283(-) | length=231	0.0879498	1.06286	0.354888	24.2668	24.303	100	3	24.3548	24.4148	100	3	7	7	7	46.3	46.3	46.3	26.122	0	60.75	607230000	60	24.3674	24.1301	24.303	24.4437	24.4148	24.2059
GL50803_2796	GL50803_2796	GL50803_2796 | organism=Giardia_Assemblage_A_isolate_WB | product=Kinase, STE STE20 | location=GLCHR01:1247600-1249312(+) | length=570	0.0876102	1.06261	0.407735	23.4432	23.4864	100	3	23.5308	23.4865	100	3	9	9	9	25.1	25.1	25.1	64.236	0	32.707	487240000	49	23.4864	23.3017	23.5414	23.6407	23.4865	23.4651
GL50803_14966	GL50803_14966	GL50803_14966 | organism=Giardia_Assemblage_A_isolate_WB | product=Hypothetical protein | location=GLCHR02:1400463-1401875(-) | length=470	0.0875778	1.06258	0	NaN	NaN	33.3333	1	NaN	NaN	33.3333	1	3	3	3	8.7	8.7	8.7	53.097	0	9.8192	28482000	12	20.7053	NaN	NaN	NaN	20.7929	NaN
GL50803_13797	GL50803_13797	GL50803_13797 | organism=Giardia_Assemblage_A_isolate_WB | product=Kinesin-14 | location=GLCHR01:89419-92937(-) | length=1172	0.0861753	1.06155	0.313406	22.7739	22.6925	100	3	22.8601	22.8862	100	3	17	17	17	22.6	22.6	22.6	131.09	0	56.526	359200000	84	22.9666	22.6925	22.6626	22.9435	22.8862	22.7506
GL50803_14285	GL50803_14285	GL50803_14285 | organism=Giardia_Assemblage_A_isolate_WB | product=Malic enzyme | location=GLCHR05:3782272-3783945(-) | length=557	0.0861511	1.06153	1.3688	29.1321	29.1361	100	3	29.2183	29.2089	100	3	40	40	40	74.3	74.3	74.3	61.5	0	323.31	58720000000	1282	29.0828	29.1361	29.1775	29.2089	29.2065	29.2395
GL50803_7663	GL50803_7663	GL50803_7663 | organism=Giardia_Assemblage_A_isolate_WB | product=Hypothetical protein | location=GLCHR02:871842-873383(+) | length=513	0.0857213	1.06122	0.283763	23.9229	23.8476	100	3	24.0087	23.9616	100	3	13	13	13	38.4	38.4	38.4	57.387	0	64.397	678030000	83	24.1102	23.8476	23.8111	23.9616	24.1595	23.905
GL50803_91374	GL50803_91374	GL50803_91374 | organism=Giardia_Assemblage_A_isolate_WB | product=Coiled-coil protein | location=GLCHR05:1427519-1430122(+) | length=867	0.0857175	1.06122	0.192176	23.4855	23.4841	100	3	23.5712	23.5664	100	3	25	25	25	42.2	42.2	42.2	98.928	0	112.04	814500000	215	23.4841	23.3556	23.6169	23.308	23.8393	23.5664
GL50803_15148	GL50803_15148	GL50803_15148 | organism=Giardia_Assemblage_A_isolate_WB | product=Chaperone protein dnaJ | location=GLCHR03:1879451-1881295(-) | length=614	0.0854403	1.06101	0.458657	26.3848	26.3887	100	3	26.4702	26.4489	100	3	29	29	29	58.5	58.5	58.5	67.391	0	208.58	5666300000	442	26.393	26.3887	26.3727	26.3433	26.6185	26.4489
GL50803_9427	GL50803_9427	GL50803_9427 | organism=Giardia_Assemblage_A_isolate_WB | product=Hypothetical protein | location=GLCHR03:1438800-1439336(+) | length=178	0.084809	1.06055	0.214618	22.9482	22.8742	100	3	23.033	23.0329	100	3	3	3	3	27.5	27.5	27.5	20.163	0	8.119	194030000	28	22.7482	23.2221	22.8742	22.9308	23.0329	23.1352
GL50803_6336	GL50803_6336	GL50803_6336 | organism=Giardia_Assemblage_A_isolate_WB | product=Epsilon tubulin | location=GLCHR02:884341-885777(-) | length=478	0.084741	1.0605	0.0983443	22.5931	22.5865	100	3	22.6779	22.622	100	3	8	8	8	35.1	35.1	35.1	52.238	0	31.602	214020000	54	22.1943	22.5865	22.9986	22.622	23.0551	22.3565
GL50803_91476	GL50803_91476	GL50803_91476 | organism=Giardia_Assemblage_A_isolate_WB | product=Hypothetical protein | location=GLCHR05:1018663-1021869(+) | length=1068	0.0844796	1.06031	0.20765	22.8534	22.7051	100	3	22.9379	22.9425	100	3	16	16	16	23.2	23.2	23.2	120.08	0	21.38	273060000	62	22.7006	23.1544	22.7051	23.0152	22.9425	22.856
GL50803_3042	GL50803_3042	GL50803_3042 | organism=Giardia_Assemblage_A_isolate_WB | product=Hybrid cluster protein lateral transfer candidate | location=GLCHR03:577794-579500(-) | length=568	0.0844739	1.0603	0.844866	28.5067	28.4951	100	3	28.5912	28.5679	100	3	29	29	29	69	69	69	62.545	0	323.31	21958000000	736	28.4567	28.4951	28.5683	28.6562	28.5679	28.5495
GL50803_8880	GL50803_8880	GL50803_8880 | organism=Giardia_Assemblage_A_isolate_WB | product=Hypothetical protein | location=GLCHR04:1324975-1326801(+) | length=608	0.0843878	1.06024	0.625715	21.4739	21.4739	66.6667	2	21.5583	21.5583	66.6667	2	3	3	3	7.4	7.4	7.4	67.612	0	3.367	36527000	12	21.4331	21.5147	NaN	21.5881	NaN	21.5285
GL50803_4039	GL50803_4039	GL50803_4039 | organism=Giardia_Assemblage_A_isolate_WB | product=Leucine-rich repeat protein | location=GLCHR03:569844-571931(+) | length=695	0.0840696	1.06	0.534628	25.8095	25.7883	100	3	25.8936	25.8683	100	3	17	17	17	38.4	38.4	38.4	77.925	0	123.86	3384700000	307	25.7414	25.7883	25.8988	25.8201	25.8683	25.9923
GL50803_4657	GL50803_4657	GL50803_4657 | organism=Giardia_Assemblage_A_isolate_WB | product=Hypothetical protein | location=GLCHR01:694019-698806(-) | length=1595	0.0837758	1.05979	0.324837	23.1849	23.1839	100	3	23.2687	23.3495	100	3	21	21	21	21.2	21.2	21.2	175.71	0	78.457	645460000	147	23.1839	23.0924	23.2784	23.0864	23.3495	23.3701
GL50803_93294	GL50803_93294	GL50803_93294 | organism=Giardia_Assemblage_A_isolate_WB | product=Hypothetical protein | location=GLCHR05:2186624-2190394(-) | length=1256	0.0837161	1.05974	0.285905	25.1285	25.1423	100	3	25.2122	25.1141	100	3	22	22	22	31.4	31.4	31.4	138.99	0	115.2	1795400000	190	25.2024	25.1423	25.0408	25.1141	25.4286	25.094
GL50803_112518	GL50803_112518;GL50803_88814;GL50803_106496	GL50803_112518 | organism=Giardia_Assemblage_A_isolate_WB | product=Kinase, NEK | location=GLCHR05:4192204-4194297(-) | length=697	0.083622	1.05968	0.816862	25.5491	25.5343	100	3	25.6327	25.6614	100	3	26	26	21	56.1	56.1	46.9	76.119	0	323.31	4080900000	375	25.5818	25.5343	25.531	25.5454	25.6614	25.6912
GL50803_14603	GL50803_14603	GL50803_14603 | organism=Giardia_Assemblage_A_isolate_WB | product=hypothetical protein | location=GLCHR03:1617658-1618656(+) | length=332	0.0831731	1.05935	0.523585	23.511	23.5413	100	3	23.5942	23.6329	100	3	7	7	7	26.2	26.2	26.2	37.421	0	11.792	349030000	64	23.5413	23.4076	23.5842	23.504	23.6329	23.6457
GL50803_8415	GL50803_8415	GL50803_8415 | organism=Giardia_Assemblage_A_isolate_WB | product=Hypothetical protein | location=GLCHR05:1320864-1322075(+) | length=403	0.0831045	1.0593	0.14867	23.8793	23.8508	100	3	23.9625	23.8651	100	3	19	19	19	63.5	63.5	63.5	46.171	0	233.12	1012000000	118	23.842	23.8508	23.9452	23.6652	24.357	23.8651
GL50803_8799	GL50803_8799	GL50803_8799 | organism=Giardia_Assemblage_A_isolate_WB | product=Hypothetical protein | location=GLCHR02:593637-594578(-) | length=313	0.0829226	1.05916	0.234124	22.9183	22.8388	100	3	23.0012	23.0351	100	3	12	12	12	43.8	43.8	43.8	35.935	0	20.348	412700000	69	23.1148	22.8013	22.8388	23.1513	22.8173	23.0351
GL50803_16460	GL50803_16460	GL50803_16460 | organism=Giardia_Assemblage_A_isolate_WB | product=Kinase, NEK | location=GLCHR05:3349985-3353596(+) | length=1203	0.0828724	1.05912	0.439698	23.7865	23.7962	100	3	23.8694	23.8783	100	3	29	29	27	35	35	33.5	134.13	0	78.886	1372100000	185	23.7962	23.8213	23.7419	23.9987	23.7311	23.8783
GL50803_39938	GL50803_39938	GL50803_39938 | organism=Giardia_Assemblage_A_isolate_WB | product=Hypothetical protein | location=GLCHR05:4220627-4239589(-) | length=6320	0.0827614	1.05904	0.134726	23.8445	23.8467	100	3	23.9273	23.9273	66.6667	2	8	8	8	2	2	2	716.45	0.010012	1.3539	191270000	30	23.5566	23.8467	24.1302	NaN	24.004	23.8505
GL50803_14649	GL50803_14649	GL50803_14649 | organism=Giardia_Assemblage_A_isolate_WB | product=Hypothetical protein | location=GLCHR05:2052675-2053772(+) | length=365	0.0826982	1.059	0.129728	23.1414	23.1225	100	3	23.2241	23.2664	100	3	9	9	9	35.9	35.9	35.9	40.912	0	20.142	342020000	49	22.9375	23.3641	23.1225	22.8603	23.5455	23.2664
GL50803_115479;GL50803_115478	GL50803_115479;GL50803_115478	GL50803_115479 | organism=Giardia_Assemblage_A_isolate_WB | product=Hypothetical protein | location=GLCHR04:1981101-1983320(+) | length=739;GL50803_115478 | organism=Giardia_Assemblage_A_isolate_WB | product=Hypothetical protein | location=GLCHR04:2001138-	0.0824909	1.05884	0.289696	27.2868	27.2911	100	3	27.3693	27.2761	100	3	41	41	41	77.8	77.8	77.8	80.161	0	323.31	19935000000	980	27.2911	27.2212	27.3481	27.245	27.5868	27.2761
GL50803_6687	GL50803_6687;GL50803_20140716104YEAST;GL50803_20140716103YEAST;GL50803_20140716102YEAST	GL50803_6687 | organism=Giardia_Assemblage_A_isolate_WB | product=Glyceraldehyde 3-phosphate dehydrogenase | location=GLCHR05:3056628-3057638(-) | length=336	0.0821609	1.0586	0.871901	32.3242	32.3517	100	3	32.4064	32.4191	100	3	31	31	31	87.8	87.8	87.8	36.335	0	323.31	361260000000	4990	32.3517	32.2668	32.3541	32.4564	32.3437	32.4191
GL50803_17318	GL50803_17318	GL50803_17318 | organism=Giardia_Assemblage_A_isolate_WB | product=Kinase, NEK | location=GLCHR03:1389313-1393005(-) | length=1230	0.0820681	1.05853	0.844956	24.7872	24.7536	100	3	24.8693	24.8843	100	3	29	29	29	37.8	37.8	37.8	135.7	0	196.18	1606500000	248	24.8602	24.7536	24.7479	24.8178	24.9057	24.8843
GL50803_14940	GL50803_14940	GL50803_14940 | organism=Giardia_Assemblage_A_isolate_WB | product=Hypothetical protein | location=GLCHR02:1262360-1264189(-) | length=609	0.0820624	1.05853	0.674072	25.1518	25.1901	100	3	25.2339	25.2456	100	3	12	12	12	33.3	33.3	33.3	68.16	0	36.938	644120000	91	25.0621	25.2033	25.1901	25.2456	25.2826	25.1734
GL50803_16348	GL50803_16348;GL50803_117393;GL50803_117392;GL50803_117391	GL50803_16348 | organism=Giardia_Assemblage_A_isolate_WB | product=Mechanosensory abnormality MEC-17-like protein | location=GLCHR02:783477-784565(-) | length=362	0.0819756	1.05847	0.141741	21.0814	21.0814	66.6667	2	21.1634	21.1797	100	3	3	3	2	9.9	9.9	7.2	40.672	0.00065317	2.6871	28422000	6	21.1048	21.058	NaN	20.8757	21.4348	21.1797
GL50803_16468	GL50803_16468	GL50803_16468 | organism=Giardia_Assemblage_A_isolate_WB | product=Cathepsin B precursor | location=GLCHR05:2338598-2339515(+) | length=305	0.0819734	1.05846	1.0833	24.8977	24.8682	100	3	24.9797	24.9897	100	3	7	7	7	31.5	31.5	31.5	33.951	0	20.678	1106600000	98	24.8658	24.9591	24.8682	25.0046	24.9897	24.9448
GL50803_16386	GL50803_16386	GL50803_16386 | organism=Giardia_Assemblage_A_isolate_WB | product=Hypothetical protein | location=GLCHR05:3966731-3968221(+) | length=496	0.0819003	1.05841	0.147138	22.1474	22.133	100	3	22.2293	22.179	100	3	5	5	5	16.7	16.7	16.7	54.663	0	8.0742	93667000	27	21.8693	22.133	22.4399	22.0419	22.4669	22.179
GL50803_5615	GL50803_5615	GL50803_5615 | organism=Giardia_Assemblage_A_isolate_WB | product=Hypothetical protein | location=GLCHR03:641250-642308(-) | length=352	0.0818259	1.05836	0.188282	24.3947	24.4427	100	3	24.4765	24.5115	100	3	9	9	9	33.8	33.8	33.8	39.431	0	61.493	756790000	78	24.4452	24.2962	24.4427	24.1859	24.7323	24.5115
GL50803_16507	GL50803_16507	GL50803_16507 | organism=Giardia_Assemblage_A_isolate_WB | product=Hypothetical protein | location=GLCHR04:481202-483829(+) | length=875	0.0818138	1.05835	0.310443	26.1075	26.1442	100	3	26.1893	26.1769	100	3	29	29	29	37.4	37.4	37.4	98.638	0	323.31	10309000000	570	26.1944	26.1442	25.9839	26.0455	26.1769	26.3455
GL50803_94654	GL50803_94654	GL50803_94654 | organism=Giardia_Assemblage_A_isolate_WB | product=Hypothetical protein | location=GLCHR04:145457-146683(+) | length=408	0.0817337	1.05829	0.900758	24.5681	24.5703	100	3	24.6499	24.6596	100	3	9	9	9	33.3	33.3	33.3	45.084	0	25.86	1159100000	80	24.5275	24.5703	24.6065	24.7061	24.6596	24.5838
GL50803_14859	GL50803_14859	GL50803_14859 | organism=Giardia_Assemblage_A_isolate_WB | product=Protein 21,1 | location=GLCHR05:2201241-2204018(+) | length=925	0.0817286	1.05829	0.39076	28.4454	28.4765	100	3	28.5272	28.4883	100	3	53	53	53	64.5	64.5	64.5	102.71	0	323.31	41668000000	1396	28.4765	28.3367	28.5231	28.4883	28.6597	28.4334
GL50803_16963	GL50803_16963	GL50803_16963 | organism=Giardia_Assemblage_A_isolate_WB | product=Hypothetical protein | location=GLCHR03:712320-720512(+) | length=2730	0.0815919	1.05819	0	NaN	NaN	33.3333	1	21.0888	21.0597	100	3	10	10	10	6.3	6.3	6.3	305.35	0	9.7607	45476000	37	NaN	NaN	21.0072	21.0597	21.0017	21.2051
GL50803_11152	GL50803_11152	GL50803_11152 | organism=Giardia_Assemblage_A_isolate_WB | product=Hypothetical protein | location=GLCHR04:2593609-2595327(-) | length=572	0.0815398	1.05815	0.228005	24.4566	24.4418	100	3	24.5382	24.5174	100	3	9	9	9	20.8	20.8	20.8	64.988	0	10.152	192740000	24	24.4418	24.3529	24.5751	24.763	24.3342	24.5174
GL50803_16483	GL50803_16483	GL50803_16483 | organism=Giardia_Assemblage_A_isolate_WB | product=Dephospho-CoA kinase | location=CH991767:857937-858800(-) | length=287	0.0815125	1.05813	0.534706	23.6911	23.6999	100	3	23.7726	23.8248	100	3	12	12	12	52.3	52.3	52.3	32.013	0	51.532	726050000	121	23.6999	23.7039	23.6695	23.8521	23.6409	23.8248
GL50803_14004	GL50803_14004	GL50803_14004 | organism=Giardia_Assemblage_A_isolate_WB | product=Long-flagella protein, kinase, CMGC RCK | location=GLCHR01:1089108-1090745(+) | length=545	0.0812543	1.05794	1.48963	23.9522	23.9454	100	3	24.0334	24.0222	100	3	16	16	16	38.2	38.2	38.2	60.361	0	27.679	738420000	109	23.9822	23.9454	23.929	24.0719	24.0222	24.0062
GL50803_21971	GL50803_21971	GL50803_21971 | organism=Giardia_Assemblage_A_isolate_WB | product=Hypothetical protein | location=GLCHR04:73132-74385(-) | length=417	0.0809078	1.05768	0.995075	23.6601	23.6411	100	3	23.741	23.7647	100	3	8	8	8	36.7	36.7	36.7	44.696	0	57.15	386270000	66	23.6238	23.6411	23.7154	23.6896	23.7688	23.7647
GL50803_137755	GL50803_137755	GL50803_137755 | organism=Giardia_Assemblage_A_isolate_WB | product=Hypothetical protein | location=GLCHR03:112147-115107(-) | length=986	0.0806627	1.0575	0.086181	21.9255	21.9255	66.6667	2	22.0062	22.0062	66.6667	2	3	3	3	6	6	6	109.43	0	10.697	82948000	35	22.127	NaN	21.724	21.7683	NaN	22.244
GL50803_22677	GL50803_22677	GL50803_22677 | organism=Giardia_Assemblage_A_isolate_WB | product=Nitroreductase Fd-NR2 | location=GLCHR01:373022-373816(+) | length=264	0.0804138	1.05732	0.27771	27.3546	27.4064	100	3	27.435	27.3945	100	3	19	19	19	68.9	68.9	68.9	28.552	0	83.146	11883000000	387	27.5118	27.1455	27.4064	27.3945	27.5172	27.3932
GL50803_17046	GL50803_17046	GL50803_17046 | organism=Giardia_Assemblage_A_isolate_WB | product=Protein 21,1 | location=CH991769:657126-659168(-) | length=680	0.0804081	1.05732	0.433776	26.507	26.508	100	3	26.5875	26.5426	100	3	28	28	28	52.8	52.8	52.8	74.578	0	323.31	7395700000	428	26.508	26.4116	26.6016	26.5426	26.7013	26.5184
GL50803_16412	GL50803_16412	GL50803_16412 | organism=Giardia_Assemblage_A_isolate_WB | product=Heat-shock protein, putative | location=GLCHR04:1692786-1695323(+) | length=845	0.0802606	1.05721	0.5986	27.3806	27.3425	100	3	27.4609	27.4713	100	3	50	50	50	62	62	62	94.797	0	323.31	20590000000	1067	27.3425	27.3071	27.4923	27.4232	27.4882	27.4713
GL50803_11099	GL50803_11099	GL50803_11099 | organism=Giardia_Assemblage_A_isolate_WB | product=Protein 21,1 | location=GLCHR05:2007327-2009987(-) | length=886	0.0802352	1.05719	0.491352	23.4328	23.4396	100	3	23.5131	23.5013	100	3	19	19	19	37.8	37.8	37.8	98.295	0	61.827	590710000	100	23.3438	23.5151	23.4396	23.5013	23.6068	23.4311
GL50803_7260	GL50803_7260	GL50803_7260 | organism=Giardia_Assemblage_A_isolate_WB | product=Aldose reductase | location=GLCHR02:157396-158337(+) | length=313	0.0798969	1.05694	1.32081	28.2084	28.204	100	3	28.2883	28.2834	100	3	20	20	20	78	78	78	35.465	0	227.5	23346000000	618	28.2389	28.1822	28.204	28.2834	28.3303	28.251
GL50803_16350	GL50803_16350	GL50803_16350 | organism=Giardia_Assemblage_A_isolate_WB | product=Hypothetical protein | location=GLCHR02:770943-772367(-) | length=474	0.0797526	1.05684	0.248087	22.9795	22.9575	100	3	23.0592	23.0589	100	3	9	9	9	26.4	26.4	26.4	51.202	0	24.953	277040000	63	23.0273	22.9575	22.9536	22.8429	23.2758	23.0589
GL50803_7204	GL50803_7204	GL50803_7204 | organism=Giardia_Assemblage_A_isolate_WB | product=Hypothetical protein | location=GLCHR05:2360937-2361416(-) | length=159	0.0797265	1.05682	0.4436	28.1944	28.1521	100	3	28.2741	28.2232	100	3	9	9	9	47.8	47.8	47.8	18.593	0	114.04	13453000000	199	28.139	28.1521	28.2921	28.2232	28.393	28.2062
GL50803_39312	GL50803_39312	GL50803_39312 | organism=Giardia_Assemblage_A_isolate_WB | product=Midasin | location=GLCHR02:40567-55074(+) | length=4835	0.0795657	1.0567	0.299284	22.9272	22.8596	100	3	23.0068	23.0127	100	3	29	29	29	8.3	8.3	8.3	539.72	0	64.763	329360000	90	22.8596	22.8461	23.076	23.0127	23.1391	22.8686
GL50803_17314	GL50803_17314	GL50803_17314 | organism=Giardia_Assemblage_A_isolate_WB | product=hypothetical protein | location=GLCHR03:1361814-1363655(-) | length=613	0.0789636	1.05626	0	NaN	NaN	33.3333	1	22.0867	22.1188	100	3	5	5	5	15.8	15.8	15.8	67.243	0	6.5189	74245000	17	NaN	NaN	22.0078	21.9436	22.1188	22.1978
GL50803_7825	GL50803_7825	GL50803_7825 | organism=Giardia_Assemblage_A_isolate_WB | product=Hypothetical protein | location=GLCHR01:768208-768807(+) | length=199	0.0788898	1.0562	0.312044	24.1694	24.1407	100	3	24.2483	24.3449	100	3	10	10	10	78.4	78.4	78.4	22.675	0	44.552	1013100000	139	24.1407	24.1405	24.2269	24.0499	24.3449	24.35
GL50803_10911	GL50803_10911	GL50803_10911 | organism=Giardia_Assemblage_A_isolate_WB | product=Protein 21,1 | location=GLCHR05:2686379-2689537(-) | length=1052	0.0783431	1.0558	0.892873	24.7066	24.7393	100	3	24.7849	24.7911	100	3	34	34	34	48.4	48.4	48.4	114.85	0	271.66	3016400000	413	24.7393	24.6285	24.752	24.7624	24.8011	24.7911
GL50803_2382	GL50803_2382	GL50803_2382 | organism=Giardia_Assemblage_A_isolate_WB | product=Hypothetical protein | location=GLCHR05:1954578-1957466(+) | length=962	0.0782674	1.05575	0.149001	21.946	21.836	100	3	22.0243	22.1083	100	3	5	5	5	9	9	9	104.7	0	6.2179	91290000	14	21.7721	21.836	22.23	21.7631	22.2014	22.1083
GL50803_15555	GL50803_15555	GL50803_15555 | organism=Giardia_Assemblage_A_isolate_WB | product=ATP-dependent RNA helicase | location=GLCHR03:1648478-1650670(-) | length=730	0.0782592	1.05574	0.128412	22.0888	22.1497	100	3	22.167	22.1376	100	3	9	9	9	17.7	17.7	17.7	82.637	0	9.6669	144630000	37	21.7319	22.3847	22.1497	21.9816	22.3818	22.1376
GL50803_6262	GL50803_6262	GL50803_6262 | organism=Giardia_Assemblage_A_isolate_WB | product=Kinesin-3 | location=GLCHR04:992926-996147(+) | length=1073	0.0779851	1.05554	0.458689	24.0144	24.0303	100	3	24.0924	24.1324	100	3	25	25	25	35.1	35.1	35.1	121.03	0	135.12	1398600000	208	24.0303	23.9321	24.0807	24.1684	23.9762	24.1324
GL50803_15090	GL50803_15090	GL50803_15090 | organism=Giardia_Assemblage_A_isolate_WB | product=L-serine dehydratase | location=GLCHR03:1193311-1194861(+) | length=516	0.0776507	1.0553	0.208526	25.411	25.2714	100	3	25.4887	25.4847	100	3	21	21	21	60.7	60.7	60.7	56.036	0	121.2	2647900000	238	25.2649	25.2714	25.6967	25.4576	25.5237	25.4847
GL50803_37452	GL50803_37452	GL50803_37452 | organism=Giardia_Assemblage_A_isolate_WB | product=Hypothetical protein | location=GLCHR02:736225-741816(-) | length=1863	0.0773837	1.0551	0.942926	24.0642	24.0721	100	3	24.1416	24.1217	100	3	40	40	40	33.3	33.3	33.3	209.94	0	233.08	1873700000	364	24.0721	24.0357	24.0849	24.1217	24.0926	24.2105
GL50803_32697	GL50803_32697	GL50803_32697 | organism=Giardia_Assemblage_A_isolate_WB | product=Hypothetical protein | location=GLCHR04:1661172-1663232(+) | length=686	0.0773563	1.05508	0.561281	24.8433	24.8214	100	3	24.9207	24.9655	100	3	20	20	20	42.6	42.6	42.6	76.888	0	86.324	1788600000	169	24.8083	24.8214	24.9004	24.9655	24.9834	24.8132
GL50803_102978	GL50803_102978	GL50803_102978 | organism=Giardia_Assemblage_A_isolate_WB | product=Glycosyltransferase family 28 | location=GLCHR05:3406596-3407174(-) | length=192	0.0772673	1.05502	1.36798	22.8174	22.827	100	3	22.8947	22.8993	100	3	3	3	3	22.4	22.4	22.4	20.819	0	3.0151	138860000	12	22.8539	22.827	22.7714	22.8751	22.9097	22.8993
GL50803_4017	GL50803_4017	GL50803_4017 | organism=Giardia_Assemblage_A_isolate_WB | product=hypothetical protein | location=GLCHR05:3572226-3573905(+) | length=559	0.0770359	1.05485	0.476843	23.9765	24.0034	100	3	24.0535	24.0146	100	3	11	11	11	31.5	31.5	31.5	62.507	0	49.357	582720000	92	24.0034	24.0607	23.8653	24.1323	24.0146	24.0136
GL50803_9720	GL50803_9720	GL50803_9720 | organism=Giardia_Assemblage_A_isolate_WB | product=Protein 21,1 | location=GLCHR05:2176256-2179330(-) | length=1024	0.0770219	1.05484	0.29926	26.2778	26.2351	100	3	26.3548	26.2857	100	3	61	61	61	69.1	69.1	69.1	112.85	0	323.31	11547000000	786	26.2351	26.1978	26.4005	26.2569	26.5218	26.2857
GL50803_16321	GL50803_16321	GL50803_16321 | organism=Giardia_Assemblage_A_isolate_WB | product=Hypothetical protein | location=GLCHR05:3222803-3230701(+) | length=2632	0.0765788	1.05451	0.323445	23.8346	23.833	100	3	23.9112	23.8782	100	3	22	22	22	14.4	14.4	14.4	292.07	0	68.555	693480000	191	23.9055	23.833	23.7654	23.8782	23.7773	24.0781
GL50803_112978	GL50803_112978	GL50803_112978 | organism=Giardia_Assemblage_A_isolate_WB | product=Chromodomain helicase-DNA-binding protein, putative | location=GLCHR04:2226230-2234167(+) | length=2645	0.0764968	1.05445	0.270811	23.3901	23.4649	100	3	23.4666	23.4689	100	3	31	31	31	19.1	19.1	19.1	300.5	0	112.68	671920000	148	23.4649	23.5167	23.1889	23.3798	23.4689	23.5512
GL50803_7747	GL50803_7747	GL50803_7747 | organism=Giardia_Assemblage_A_isolate_WB | product=Hypothetical protein | location=GLCHR01:1387278-1392263(-) | length=1661	0.0762622	1.05428	0.346772	24.1502	24.1054	100	3	24.2265	24.2634	100	3	25	25	25	24.1	24.1	24.1	183.5	0	118.23	836380000	121	24.0946	24.1054	24.2507	24.0803	24.3358	24.2634
GL50803_16934	GL50803_16934	GL50803_16934 | organism=Giardia_Assemblage_A_isolate_WB | product=Tetratricopeptide repeat protein | location=GLCHR03:1052374-1056501(+) | length=1375	0.076252	1.05428	0.582123	22.5694	22.5852	100	3	22.6457	22.6845	100	3	13	13	13	15.9	15.9	15.9	155.22	0	86.87	277910000	101	22.5852	22.5008	22.6222	22.5539	22.6986	22.6845
GL50803_137750	GL50803_137750	GL50803_137750 | organism=Giardia_Assemblage_A_isolate_WB | product=Hypothetical protein | location=GLCHR03:1412890-1415820(+) | length=976	0.0760155	1.0541	0.269554	23.0423	23.0042	100	3	23.1183	23.0476	100	3	20	20	20	31.5	31.5	31.5	108.78	0	85.215	365750000	98	23.0042	22.9513	23.1715	23.0476	23.2995	23.0079
GL50803_13941	GL50803_13941	GL50803_13941 | organism=Giardia_Assemblage_A_isolate_WB | product=Histidinol-phosphatase, putative | location=GLCHR05:3283759-3284754(+) | length=331	0.0758921	1.05401	0	24.1501	24.0972	100	3	NaN	NaN	33.3333	1	2	2	2	7.6	7.6	7.6	38.295	0.0019145	2.208	193440000	3	24.2609	24.0921	24.0972	24.226	NaN	NaN
GL50803_8822	GL50803_8822	GL50803_8822 | organism=Giardia_Assemblage_A_isolate_WB | product=2,3-bisphosphoglycerate-independent phosphoglycerate mutase | location=GLCHR05:1547794-1549563(+) | length=589	0.0758769	1.054	0.725509	28.6432	28.6734	100	3	28.719	28.7209	100	3	32	32	32	76.6	76.6	76.6	65.09	0	323.31	31816000000	1093	28.6734	28.5541	28.702	28.7449	28.6913	28.7209
GL50803_112718	GL50803_112718	GL50803_112718 | organism=Giardia_Assemblage_A_isolate_WB | product=Mitotic control protein dis3 | location=GLCHR05:2317906-2321238(-) | length=1110	0.0757395	1.0539	0.256716	21.3256	21.2458	100	3	21.4013	21.4217	100	3	7	7	7	9.5	9.5	9.5	125.28	0	8.6648	68165000	35	21.5188	21.212	21.2458	21.5037	21.2785	21.4217
GL50803_88581	GL50803_88581	GL50803_88581 | organism=Giardia_Assemblage_A_isolate_WB | product=Synaptic glycoprotein SC2 | location=GLCHR05:974271-975308(+) | length=345	0.075243	1.05354	0.433159	24.1096	24.1309	100	3	24.1848	24.1297	100	3	7	7	7	20.9	20.9	20.9	40.041	0	61.408	539000000	79	24.1737	24.1309	24.0241	24.3039	24.1297	24.1208
GL50803_113603	GL50803_113603	GL50803_113603 | organism=Giardia_Assemblage_A_isolate_WB | product=ELKS | location=GLCHR01:945014-947788(+) | length=924	0.0751623	1.05348	0.249997	23.4832	23.4099	100	3	23.5584	23.6022	100	3	21	21	21	34	34	34	103.42	0	71.253	637820000	112	23.4099	23.3437	23.6961	23.6022	23.6143	23.4588
GL50803_15240	GL50803_15240	GL50803_15240 | organism=Giardia_Assemblage_A_isolate_WB | product=Hypothetical protein | location=GLCHR05:4255654-4256892(-) | length=412	0.0751451	1.05347	0.203	23.9577	23.9084	100	3	24.0329	24.1109	100	3	11	11	11	44.7	44.7	44.7	46.45	0	31.628	566160000	83	23.9084	24.0714	23.8934	24.1109	23.7774	24.2104
GL50803_12598	GL50803_12598	GL50803_12598 | organism=Giardia_Assemblage_A_isolate_WB | product=KRR1 | location=GLCHR02:803040-804026(-) | length=328	0.0751444	1.05347	0.257133	24.5137	24.4597	100	3	24.5889	24.5931	100	3	14	14	14	48.5	48.5	48.5	37.501	0	43.096	1315200000	90	24.6921	24.3894	24.4597	24.4626	24.7109	24.5931
GL50803_21603	GL50803_21603	GL50803_21603 | organism=Giardia_Assemblage_A_isolate_WB | product=Protein 21,1 | location=GLCHR03:1292482-1293978(-) | length=498	0.0750936	1.05343	0.25091	23.6255	23.6211	100	3	23.7006	23.7266	100	3	12	12	12	42.6	42.6	42.6	55.674	0	42.423	413960000	73	23.6104	23.6449	23.6211	23.8911	23.7266	23.4841
GL50803_23602	GL50803_23602	GL50803_23602 | organism=Giardia_Assemblage_A_isolate_WB | product=RTCB PROTEIN | location=GLCHR04:996162-997910(-) | length=582	0.0749804	1.05335	0.507001	24.6267	24.6459	100	3	24.7017	24.7201	100	3	23	23	23	54.6	54.6	54.6	64.868	0	215.8	2153100000	250	24.6459	24.5648	24.6695	24.7201	24.789	24.5961
GL50803_12152	GL50803_12152	GL50803_12152 | organism=Giardia_Assemblage_A_isolate_WB | product=Kinase, NEK | location=GLCHR03:670178-671182(-) | length=334	0.0747681	1.05319	0.22674	22.4543	22.4761	100	3	22.5291	22.5937	100	3	6	6	6	23.4	23.4	23.4	38.19	0	10.371	116480000	30	22.4952	22.3916	22.4761	22.5937	22.7059	22.2876
GL50803_3408	GL50803_3408	GL50803_3408 | organism=Giardia_Assemblage_A_isolate_WB | product=U2 small nuclear ribonucleoprotein A, putative | location=GLCHR01:384540-385697(-) | length=385	0.0745602	1.05304	0.364972	23.4653	23.4527	100	3	23.5398	23.5118	100	3	9	9	9	36.6	36.6	36.6	44.307	0	28.68	330220000	50	23.359	23.4527	23.5841	23.4618	23.5118	23.6459
GL50803_17118	GL50803_17118	GL50803_17118 | organism=Giardia_Assemblage_A_isolate_WB | product=U2 small nuclear ribonucleoprotein A, putative | location=GLCHR05:2043413-2046895(-) | length=1160	0.0744127	1.05293	0.243231	21.2727	21.2727	66.6667	2	21.3471	21.3963	100	3	6	6	6	6.7	6.7	6.7	130.89	0	8.4643	45308000	19	21.1862	NaN	21.3592	21.198	21.3963	21.447
GL50803_13864	GL50803_13864	GL50803_13864 | organism=Giardia_Assemblage_A_isolate_WB | product=Heat shock protein HSP 90-alpha | location=GLCHR05:1731251-1732225(+) | length=324	0.0741564	1.05275	0.504807	29.2283	29.2049	100	3	29.3025	29.2841	100	3	29	29	29	75.3	75.3	75.3	36.99	0	323.31	62168000000	1912	29.2049	29.1399	29.3402	29.2841	29.3528	29.2705
GL50803_6148	GL50803_6148	GL50803_6148 | organism=Giardia_Assemblage_A_isolate_WB | product=Alanyl dipeptidyl peptidase | location=GLCHR01:375374-377659(+) | length=761	0.0739428	1.05259	0.187927	23.998	23.9941	100	3	24.0719	24.0658	100	3	17	17	17	40.9	40.9	40.9	87.647	0	113.57	1867200000	200	23.9941	24.1498	23.85	23.862	24.0658	24.288
GL50803_10971	GL50803_10971	GL50803_10971 | organism=Giardia_Assemblage_A_isolate_WB | product=Hypothetical protein | location=GLCHR02:325309-327186(+) | length=625	0.0739333	1.05258	0.295706	22.6319	22.6319	66.6667	2	22.7058	22.6707	100	3	10	10	10	23.7	23.7	23.7	68.897	0	35.297	160060000	35	22.5359	NaN	22.7279	22.8084	22.6385	22.6707
GL50803_8405	GL50803_8405	GL50803_8405 | organism=Giardia_Assemblage_A_isolate_WB | product=Hypothetical protein | location=GLCHR05:1336634-1337971(+) | length=445	0.0736059	1.05234	0.225094	25.9526	25.9113	100	3	26.0262	26.0307	100	3	15	15	15	42.2	42.2	42.2	47.608	0	83.185	3635500000	273	25.777	25.9113	26.1693	25.9277	26.12	26.0307
GL50803_3032	GL50803_3032	GL50803_3032 | organism=Giardia_Assemblage_A_isolate_WB | product=Tryptophanyl-tRNA synthetase | location=GLCHR02:1187848-1189137(-) | length=429	0.0735448	1.0523	0.794987	25.2541	25.2264	100	3	25.3276	25.3473	100	3	20	20	20	56.2	56.2	56.2	48.204	0	267.36	2791200000	296	25.3143	25.2215	25.2264	25.2681	25.3674	25.3473
GL50803_16975	GL50803_16975	GL50803_16975 | organism=Giardia_Assemblage_A_isolate_WB | product=DNA topoisomerase II | location=GLCHR05:2719630-2724105(-) | length=1491	0.0733217	1.05214	0.228376	23.5187	23.4981	100	3	23.592	23.5513	100	3	29	29	29	26	26	26	168.4	0	54.641	1108100000	141	23.4981	23.4648	23.5932	23.4081	23.8167	23.5513
GL50803_17447	GL50803_17447	GL50803_17447 | organism=Giardia_Assemblage_A_isolate_WB | product=hypothetical protein | location=GLCHR05:4171378-4174491(+) | length=1037	0.0727081	1.05169	0.121678	22.2831	22.2197	100	3	22.3558	22.4801	100	3	6	6	6	10	10	10	115.47	0	7.9599	107510000	25	22.2197	22.1243	22.5052	22.5967	22.4801	21.9904
GL50803_98054	GL50803_98054;GL50803_20140716803YEAST;GL50803_20140716155YEAST	GL50803_98054 | organism=Giardia_Assemblage_A_isolate_WB | product=Heat shock protein HSP 90-alpha | location=GLCHR05:2514317-2515447(+) | length=376	0.0723724	1.05144	0.786911	29.955	29.9647	100	3	30.0274	30.0337	100	3	33	33	33	57.4	57.4	57.4	43.437	0	323.31	75364000000	1399	29.9647	29.8822	30.0181	30.0504	30.0337	29.9981
GL50803_8523	GL50803_8523	GL50803_8523 | organism=Giardia_Assemblage_A_isolate_WB | product=Amino acid transporter family | location=GLCHR02:341621-343987(+) | length=788	0.0720266	1.05119	0.177641	23.3826	23.2493	100	3	23.4546	23.4147	100	3	6	6	6	11.5	11.5	11.5	88.022	0	31.558	142630000	42	23.2493	23.2257	23.6728	23.556	23.4147	23.3932
GL50803_9782	GL50803_9782	GL50803_9782 | organism=Giardia_Assemblage_A_isolate_WB | product=Hypothetical protein | location=GLCHR04:24158-24925(-) | length=255	0.0715033	1.05081	0.148125	22.8967	22.8954	100	3	22.9682	23.0422	100	3	8	8	8	37.3	37.3	37.3	29.83	0	43.239	300110000	64	22.711	22.8954	23.0836	22.6903	23.0422	23.1721
GL50803_10780	GL50803_10780	GL50803_10780 | organism=Giardia_Assemblage_A_isolate_WB | product=Ribosomal protein S27 | location=GLCHR04:1245273-1245647(+) | length=124	0.0714963	1.05081	0.338472	27.9503	27.9488	100	3	28.0218	28.0114	100	3	3	3	3	18.5	18.5	18.5	14.096	0	27.185	3451100000	67	27.9488	27.8053	28.0967	28.0661	28.0114	27.9878
GL50803_13282	GL50803_13282	GL50803_13282 | organism=Giardia_Assemblage_A_isolate_WB | product=Hypothetical protein | location=GLCHR01:187549-189786(+) | length=745	0.0714674	1.05078	0.116572	21.2303	21.2401	100	3	21.3017	21.3017	66.6667	2	4	4	4	7.2	7.2	7.2	82.599	0	22.03	52766000	18	21.2401	21.3657	21.085	NaN	21.5582	21.0453
GL50803_16214	GL50803_16214	GL50803_16214 | organism=Giardia_Assemblage_A_isolate_WB | product=MCM3 | location=GLCHR02:1352097-1354880(-) | length=927	0.0713037	1.05067	0.170467	22.4154	22.4334	100	3	22.4867	22.5969	100	3	14	14	14	26.3	26.3	26.3	102.1	0	37.428	233690000	68	22.4756	22.4334	22.3372	22.1849	22.5969	22.6783
GL50803_14490	GL50803_14490	GL50803_14490 | organism=Giardia_Assemblage_A_isolate_WB | product=hypothetical protein | location=GLCHR05:1219194-1221878(-) | length=894	0.0708923	1.05037	0.317719	23.408	23.3625	100	3	23.4789	23.4881	100	3	10	10	10	22.1	22.1	22.1	99.766	0	25.3	321930000	49	23.2784	23.583	23.3625	23.4895	23.459	23.4881
GL50803_87039	GL50803_87039	GL50803_87039 | organism=Giardia_Assemblage_A_isolate_WB | product=Hypothetical protein | location=GLCHR04:1545348-1554590(+) | length=3080	0.0707792	1.05028	0.561357	24.0491	24.0508	100	3	24.1199	24.0838	100	3	64	64	64	31.1	31.1	31.1	341.1	0	212.64	2088300000	379	24.0508	24.0743	24.0223	24.05	24.2259	24.0838
GL50803_17216	GL50803_17216	GL50803_17216 | organism=Giardia_Assemblage_A_isolate_WB | product=Kinase, NEK | location=GLCHR04:1107013-1109547(-) | length=844	0.0704734	1.05006	0.375533	24.3569	24.3229	100	3	24.4274	24.4752	100	3	20	19	19	38.6	37.6	37.6	93.628	0	107.58	792990000	117	24.2741	24.3229	24.4738	24.4812	24.4752	24.3258
GL50803_2933	GL50803_2933	GL50803_2933 | organism=Giardia_Assemblage_A_isolate_WB | product=Programmed cell death protein-like protein | location=GLCHR02:1309287-1309829(+) | length=180	0.0701249	1.04981	0.266641	25.0675	25.011	100	3	25.1376	25.1148	100	3	5	5	5	40	40	40	19.959	0	31.271	712510000	108	24.954	25.011	25.2373	25.1148	25.2505	25.0475
GL50803_17130	GL50803_17130	GL50803_17130 | organism=Giardia_Assemblage_A_isolate_WB | product=Protein 21,1 | location=GLCHR04:572878-577380(-) | length=1500	0.0699628	1.04969	0.133975	25.1419	25.1014	100	3	25.2118	25.0649	100	3	18	18	18	18.4	18.4	18.4	163.73	0	29.64	545480000	83	25.1014	25.248	25.0762	25.0649	25.579	24.9916
GL50803_16888	GL50803_16888	GL50803_16888 | organism=Giardia_Assemblage_A_isolate_WB | product=Hypothetical protein | location=GLCHR02:708219-711806(+) | length=1195	0.0699113	1.04965	0.0959027	21.9472	22.0859	100	3	22.0171	22.1632	100	3	6	6	6	8.5	8.5	8.5	129.06	0	6.815	77796000	19	22.1627	21.5929	22.0859	21.6402	22.1632	22.2479
GL50803_88071	GL50803_88071	GL50803_88071 | organism=Giardia_Assemblage_A_isolate_WB | product=Protein 21,1 | location=GLCHR03:887087-889258(-) | length=723	0.0698102	1.04958	0.0981252	21.4568	21.2636	100	3	21.5266	21.6235	100	3	5	5	5	13.6	13.6	13.6	78.766	0	12.986	63236000	28	21.2636	21.2051	21.9016	21.6747	21.6235	21.2816
GL50803_11043	GL50803_11043	GL50803_11043 | organism=Giardia_Assemblage_A_isolate_WB | product=Fructose-bisphosphate aldolase | location=GLCHR03:1152763-1153734(+) | length=323	0.0697549	1.04954	0.686703	31.9582	31.9764	100	3	32.028	32.0586	100	3	27	27	27	82.4	82.4	82.4	35.213	0	323.31	179250000000	3620	31.9947	31.9037	31.9764	32.0586	31.9545	32.0709
GL50803_7511	GL50803_7511	GL50803_7511 | organism=Giardia_Assemblage_A_isolate_WB | product=HAM1 protein | location=GLCHR01:877975-878616(+) | length=213	0.0696481	1.04946	0.113834	23.0896	22.9987	100	3	23.1593	23.0633	100	3	3	3	3	33.8	33.8	33.8	23.283	0	18.949	141640000	22	22.9987	22.9513	23.3189	23.0633	22.8895	23.525
GL50803_24321	GL50803_24321	GL50803_24321 | organism=Giardia_Assemblage_A_isolate_WB | product=Kinase, NEK | location=GLCHR05:2956107-2956973(-) | length=288	0.0696195	1.04944	0.58769	27.3302	27.3076	100	3	27.3999	27.4079	100	3	23	23	23	68.8	68.8	68.8	33.325	0	227.37	11058000000	541	27.4128	27.3076	27.2703	27.4495	27.3421	27.4079
GL50803_14641	GL50803_14641	GL50803_14641 | organism=Giardia_Assemblage_A_isolate_WB | product=Transducin | location=GLCHR05:3166462-3168099(+) | length=545	0.0695502	1.04939	0.309653	23.6064	23.6366	100	3	23.6759	23.6074	100	3	11	11	11	25.5	25.5	25.5	60.461	0	37.587	539660000	82	23.6461	23.6366	23.5365	23.8443	23.5761	23.6074
GL50803_21365	GL50803_21365	GL50803_21365 | organism=Giardia_Assemblage_A_isolate_WB | product=hypothetical protein | location=GLCHR02:683240-686332(+) | length=1030	0.069458	1.04932	0.22616	22.4405	22.4172	100	3	22.51	22.5372	100	3	8	8	8	11.3	11.3	11.3	116.09	0	15.282	142210000	50	22.4172	22.6079	22.2964	22.5372	22.362	22.6308
GL50803_101397	GL50803_101397	GL50803_101397 | organism=Giardia_Assemblage_A_isolate_WB | product=Protein 21,1 | location=GLCHR02:1115885-1116925(-) | length=346	0.0693645	1.04925	0.162695	23.4648	23.3521	100	3	23.5342	23.5012	100	3	9	9	9	42.5	42.5	42.5	37.336	0	49.423	318580000	52	23.3521	23.7392	23.3031	23.4121	23.6892	23.5012
GL50803_11712	GL50803_11712	GL50803_11712 | organism=Giardia_Assemblage_A_isolate_WB | product=Hypothetical protein | location=GLCHR02:809860-813525(-) | length=1221	0.0691687	1.04911	0.351307	22.1596	22.1459	100	3	22.2288	22.2084	100	3	6	6	6	5.6	5.6	5.6	135.24	0	5.0599	109870000	31	22.2612	22.1459	22.0717	22.3421	22.1358	22.2084
GL50803_91451	GL50803_91451	GL50803_91451 | organism=Giardia_Assemblage_A_isolate_WB | product=Kinase, NEK | location=GLCHR02:733935-736187(+) | length=750	0.068896	1.04891	0.180516	22.9657	22.9783	100	3	23.0346	23.1154	100	3	12	12	12	22.8	22.8	22.8	84.395	0	54.136	258320000	67	22.8711	22.9783	23.0476	23.2187	23.1154	22.7695
GL50803_16699	GL50803_16699	GL50803_16699 | organism=Giardia_Assemblage_A_isolate_WB | product=Hypothetical protein | location=GLCHR05:3401066-3406144(+) | length=1692	0.0684605	1.0486	0.224175	23.0698	23.0119	100	3	23.1383	23.1512	100	3	18	18	18	19.2	19.2	19.2	188.59	0	33.4	283830000	61	22.9125	23.2852	23.0119	23.1512	23.2048	23.0589
GL50803_9612	GL50803_9612	GL50803_9612 | organism=Giardia_Assemblage_A_isolate_WB | product=hypothetical protein | location=GLCHR02:547395-548666(-) | length=423	0.068044	1.04829	0.201123	23.6974	23.7006	100	3	23.7655	23.6782	100	3	8	8	8	34.5	34.5	34.5	46.879	0	36.526	306220000	63	23.6279	23.7639	23.7006	23.6075	24.0108	23.6782
GL50803_17060	GL50803_17060	GL50803_17060 | organism=Giardia_Assemblage_A_isolate_WB | product=Protein 21,1 | location=GLCHR05:2663387-2665258(+) | length=623	0.0678361	1.04814	0.775913	28.1718	28.151	100	3	28.2397	28.2229	100	3	39	39	39	80.6	80.6	80.6	66.235	0	323.31	43136000000	1228	28.151	28.1352	28.2293	28.2229	28.2941	28.202
GL50803_16588	GL50803_16588	GL50803_16588 | organism=Giardia_Assemblage_A_isolate_WB | product=Hypothetical protein | location=GLCHR01:330893-331261(+) | length=122	0.0676848	1.04803	0.216579	28.2823	28.2921	100	3	28.35	28.4385	100	3	9	9	9	71.3	71.3	71.3	11.953	0	114.31	13710000000	375	28.3067	28.248	28.2921	28.112	28.4994	28.4385
GL50803_15311	GL50803_15311	GL50803_15311 | organism=Giardia_Assemblage_A_isolate_WB | product=hypothetical protein | location=GLCHR05:2709145-2709819(-) | length=224	0.0676003	1.04797	0.136719	23.4529	23.4858	100	3	23.5205	23.4805	100	3	3	3	3	20.1	20.1	20.1	24.63	0	9.2061	241380000	22	23.4858	23.2557	23.6173	23.4805	23.796	23.285
GL50803_7343	GL50803_7343	GL50803_7343 | organism=Giardia_Assemblage_A_isolate_WB | product=hypothetical protein | location=GLCHR01:1268171-1270075(+) | length=634	0.0675004	1.0479	0.363312	22.8946	22.9238	100	3	22.9621	22.9818	100	3	6	6	6	13.4	13.4	13.4	71.506	0	10.136	153180000	30	22.9821	22.7779	22.9238	22.8704	22.9818	23.0341
GL50803_9116	GL50803_9116	GL50803_9116 | organism=Giardia_Assemblage_A_isolate_WB | product=Kinase, CMGC GSK | location=GLCHR05:2787565-2788677(+) | length=370	0.0674725	1.04788	0.49708	23.6607	23.6584	100	3	23.7281	23.7187	100	3	10	10	10	29.2	29.2	29.2	42.241	0	25.465	628190000	71	23.6912	23.6584	23.6325	23.8308	23.6349	23.7187
GL50803_112811	GL50803_112811	GL50803_112811 | organism=Giardia_Assemblage_A_isolate_WB | product=Hypothetical protein | location=GLCHR04:2334290-2336407(+) | length=705	0.0672957	1.04775	0.338828	24.7326	24.7441	100	3	24.7999	24.7747	100	3	15	15	15	41.1	41.1	41.1	79.245	0	97.595	817370000	157	24.6168	24.8369	24.7441	24.7747	24.8993	24.7257
GL50803_16090	GL50803_16090	GL50803_16090 | organism=Giardia_Assemblage_A_isolate_WB | product=Ubiquitin carboxyl-terminal hydrolase 4 | location=GLCHR03:1500800-1502119(+) | length=439	0.0670776	1.04759	0.258998	23.5233	23.4747	100	3	23.5904	23.6561	100	3	13	13	13	44.6	44.6	44.6	49.905	0	47.953	647690000	120	23.4747	23.638	23.4573	23.6561	23.6943	23.4207
GL50803_14203	GL50803_14203	GL50803_14203 | organism=Giardia_Assemblage_A_isolate_WB | product=Protein 21,1 | location=GLCHR03:1393061-1394692(+) | length=543	0.0667734	1.04737	0.0656356	22.346	22.1604	100	3	22.4128	22.4128	66.6667	2	3	3	3	13.6	13.6	13.6	58.887	0	19.91	66567000	12	22.0496	22.828	22.1604	NaN	22.6117	22.2139
GL50803_8002	GL50803_8002	GL50803_8002 | organism=Giardia_Assemblage_A_isolate_WB | product=Hypothetical protein | location=GLCHR02:1086416-1087129(-) | length=237	0.0666459	1.04728	0.0673656	23.6544	23.4924	100	3	23.7211	23.7494	100	3	8	8	8	40.9	40.9	40.9	27.387	0	83.834	568270000	73	23.4878	23.9831	23.4924	23.1817	24.2321	23.7494
GL50803_13272	GL50803_13272	GL50803_13272 | organism=Giardia_Assemblage_A_isolate_WB | product=Hypothetical protein | location=GLCHR05:4077692-4078795(+) | length=367	0.0666428	1.04728	0.361893	28.8338	28.8024	100	3	28.9004	28.8676	100	3	13	13	13	42	42	42	40.411	0	308.65	16892000000	477	28.7382	28.9608	28.8024	28.8676	28.8554	28.9782
GL50803_104685	GL50803_104685	GL50803_104685 | organism=Giardia_Assemblage_A_isolate_WB | product=Caltractin | location=GLCHR05:1720652-1721182(-) | length=176	0.0662702	1.04701	0.339839	26.7872	26.8583	100	3	26.8535	26.8602	100	3	11	11	11	58	58	58	20.223	0	51.691	6248500000	259	26.8583	26.6396	26.8638	26.906	26.8602	26.7944
GL50803_17561	GL50803_17561	GL50803_17561 | organism=Giardia_Assemblage_A_isolate_WB | product=ARF GAP | location=GLCHR04:2709279-2710223(+) | length=314	0.0661983	1.04695	0.0517782	23.7627	23.4963	100	3	23.8289	23.946	100	3	5	5	5	26.4	26.4	26.4	35.42	0	23.345	373030000	42	24.4225	23.4963	23.3692	24.2593	23.2814	23.946
GL50803_6633	GL50803_6633	GL50803_6633 | organism=Giardia_Assemblage_A_isolate_WB | product=Farnesyl diphosphate synthase | location=GLCHR04:541501-542724(-) | length=407	0.0660248	1.04683	0.427043	27.039	27.015	100	3	27.105	27.0844	100	3	22	22	22	60.4	60.4	60.4	46.23	0	233.5	9360800000	436	27.015	27.107	26.9951	27.2113	27.0844	27.0195
GL50803_17140	GL50803_17140	GL50803_17140 | organism=Giardia_Assemblage_A_isolate_WB | product=hypothetical protein | location=GLCHR04:667722-671015(+) | length=1097	0.0660019	1.04681	0.307595	22.431	22.4534	100	3	22.497	22.4804	100	3	8	8	8	12.9	12.9	12.9	123.07	0	17.971	131920000	43	22.3389	22.5005	22.4534	22.4804	22.3793	22.6311
GL50803_12116	GL50803_12116	GL50803_12116 | organism=Giardia_Assemblage_A_isolate_WB | product=Hypothetical protein | location=GLCHR05:4376734-4379361(+) | length=875	0.0659428	1.04677	0.165562	22.7491	22.7327	100	3	22.8151	22.8809	100	3	10	10	10	24.1	24.1	24.1	97.737	0	72.422	285200000	78	22.7327	22.5979	22.9168	22.5855	22.9788	22.8809
GL50803_14765	GL50803_14765	GL50803_14765 | organism=Giardia_Assemblage_A_isolate_WB | product=hypothetical protein | location=GLCHR04:352895-355030(-) | length=711	0.065801	1.04667	0.190588	23.4792	23.5141	100	3	23.545	23.6713	100	3	15	15	15	38.8	38.8	38.8	78.565	0	66.952	562350000	144	23.5141	23.5203	23.4033	23.2918	23.6713	23.672
GL50803_15054	GL50803_15054	GL50803_15054 | organism=Giardia_Assemblage_A_isolate_WB | product=Kelch repeat-containing protein | location=GLCHR05:1716052-1720596(-) | length=1514	0.0651741	1.04621	0.307842	25.748	25.7641	100	3	25.8131	25.7996	100	3	65	65	65	55.7	55.7	55.7	166.16	0	323.31	6207900000	669	25.7976	25.6821	25.7641	25.6832	25.9566	25.7996
GL50803_113622	GL50803_113622	GL50803_113622 | organism=Giardia_Assemblage_A_isolate_WB | product=Protein 21,1 | location=GLCHR01:895278-899792(+) | length=1504	0.0650558	1.04613	0.259258	25.7587	25.7537	100	3	25.8238	25.7812	100	3	57	57	56	51.6	51.6	51.1	164.12	0	323.31	9567500000	698	25.7537	25.6696	25.8527	25.7029	25.9871	25.7812
GL50803_10219	GL50803_10219	GL50803_10219 | organism=Giardia_Assemblage_A_isolate_WB | product=Protein 21,1 | location=GLCHR01:904580-908872(-) | length=1430	0.0648677	1.04599	0.204672	24.6774	24.6531	100	3	24.7423	24.6541	100	3	48	48	48	49.9	49.9	49.9	159.17	0	323.31	2323600000	354	24.5606	24.6531	24.8186	24.6541	24.9348	24.638
GL50803_8348	GL50803_8348;GL50803_98572	GL50803_8348 | organism=Giardia_Assemblage_A_isolate_WB | product=Hypothetical protein | location=GLCHR02:1346050-1346646(+) | length=198	0.0645727	1.04578	0.311061	24.7568	24.7293	100	3	24.8214	24.8208	100	3	6	6	6	46	46	46	22.659	0	35.196	636570000	79	24.8848	24.7293	24.6564	24.8208	24.9108	24.7326
GL50803_137703	GL50803_137703;GL50803_113470;GL50803_102617;GL50803_106673	GL50803_137703 | organism=Giardia_Assemblage_A_isolate_WB | product=Protein 21,1 | location=GLCHR05:2739084-2740625(+) | length=513	0.064443	1.04568	0.737905	26.7375	26.7383	100	3	26.8019	26.7705	100	3	33	32	31	71	69.2	67.8	56.586	0	323.31	8707600000	497	26.7383	26.7295	26.7447	26.7705	26.881	26.7543
GL50803_6524	GL50803_6524	GL50803_6524 | organism=Giardia_Assemblage_A_isolate_WB | product=Ubiquitin-conjugating enzyme E2-28,4 kDa | location=GLCHR05:3791818-3792351(+) | length=177	0.06423	1.04553	0.40608	23.3797	23.3697	100	3	23.4439	23.4439	66.6667	2	3	3	3	34.5	34.5	34.5	20.32	0	4.5732	146430000	14	23.3697	23.4085	23.3608	23.3612	23.5266	NaN
GL50803_17097	GL50803_17097	GL50803_17097 | organism=Giardia_Assemblage_A_isolate_WB | product=Protein 21,1 | location=GLCHR03:1760044-1764417(+) | length=1457	0.0637493	1.04518	0.470613	25.126	25.0897	100	3	25.1898	25.1462	100	3	61	61	60	55.8	55.8	55.2	163.03	0	323.31	6537300000	712	25.0889	25.0897	25.1995	25.1419	25.2813	25.1462
GL50803_34141	GL50803_34141	GL50803_34141 | organism=Giardia_Assemblage_A_isolate_WB | product=Nin one binding protein-like protein | location=GLCHR04:476216-477601(+) | length=461	0.0635694	1.04505	0.252596	22.6837	22.7199	100	3	22.7473	22.6622	100	3	11	11	11	44.9	44.9	44.9	50.539	0	35.58	255140000	53	22.5858	22.7455	22.7199	22.659	22.9207	22.6622
GL50803_8707	GL50803_8707	GL50803_8707 | organism=Giardia_Assemblage_A_isolate_WB | product=N-terminal acetyltransferase complex ARD1 subunit, putative | location=GLCHR04:362860-363504(+) | length=214	0.0634251	1.04494	0.219847	24.9011	24.8454	100	3	24.9645	24.9893	100	3	9	9	9	58.4	58.4	58.4	24.293	0	79.623	814330000	110	24.8454	24.761	25.097	24.8691	25.0353	24.9893
GL50803_16660	GL50803_16660	GL50803_16660 | organism=Giardia_Assemblage_A_isolate_WB | product=Intraflagellar transport particle protein IFT88 | location=GLCHR04:1591528-1594092(+) | length=854	0.0627906	1.04448	0.255365	24.11	24.1139	100	3	24.1728	24.1782	100	3	21	21	21	37.2	37.2	37.2	95.985	0	36.373	1166500000	131	24.1139	24.2326	23.9834	24.2844	24.0557	24.1782
GL50803_13945	GL50803_13945	GL50803_13945 | organism=Giardia_Assemblage_A_isolate_WB | product=Hypothetical protein | location=GLCHR05:3278331-3279362(+) | length=343	0.0623391	1.04416	0.271349	23.6029	23.5851	100	3	23.6652	23.6737	100	3	9	9	9	46.4	46.4	46.4	37.591	0	77.901	444820000	78	23.4989	23.5851	23.7246	23.5497	23.6737	23.7722
GL50803_113892	GL50803_113892	GL50803_113892 | organism=Giardia_Assemblage_A_isolate_WB | product=Long chain fatty acid CoA ligase, putative | location=GLCHR05:1883933-1886209(-) | length=758	0.0622667	1.0441	0.470296	27.3493	27.33	100	3	27.4115	27.4332	100	3	46	46	25	69.9	69.9	42.7	84.547	0	323.31	15100000000	736	27.33	27.4017	27.3161	27.4868	27.4332	27.3147
GL50803_17623	GL50803_17623	GL50803_17623 | organism=Giardia_Assemblage_A_isolate_WB | product=hypothetical protein | location=GLCHR03:651751-652872(+) | length=373	0.0621789	1.04404	0.222164	25.6415	25.5883	100	3	25.7037	25.7174	100	3	4	4	4	23.3	23.3	23.3	41.163	0	4.1605	645410000	18	25.5883	25.5038	25.8325	25.7775	25.7174	25.6162
GL50803_116713;GL50803_116712	GL50803_116713;GL50803_116712	GL50803_116713 | organism=Giardia_Assemblage_A_isolate_WB | product=Hypothetical protein | location=GLCHR05:1240656-1241096(-) | length=146;GL50803_116712 | organism=Giardia_Assemblage_A_isolate_WB | product=Hypothetical protein | location=GLCHR05:1301402-	0.0620651	1.04396	0	22.2873	22.4959	100	3	NaN	NaN	33.3333	1	4	4	4	43.8	43.8	43.8	15.623	0	15.471	92067000	13	21.867	22.4959	22.499	NaN	22.3494	NaN
GL50803_96616	GL50803_96616	GL50803_96616 | organism=Giardia_Assemblage_A_isolate_WB | product=Kinase, CMGC CDKL | location=GLCHR05:1168076-1169074(-) | length=332	0.0619322	1.04386	0.183274	24.0249	23.9665	100	3	24.0868	23.9885	100	3	5	5	5	23.2	23.2	23.2	36.273	0	9.1859	394000000	33	23.9665	23.9198	24.1884	23.9885	23.9879	24.284
GL50803_95192	GL50803_95192	GL50803_95192 | organism=Giardia_Assemblage_A_isolate_WB | product=Protein 21,1 | location=GLCHR03:1597805-1601245(-) | length=1146	0.0618757	1.04382	0.159077	25.8271	25.7792	100	3	25.889	25.8605	100	3	48	48	48	65.4	65.4	65.4	124.35	0	323.31	6974500000	732	25.7078	25.7792	25.9944	25.7008	26.1057	25.8605
GL50803_11177	GL50803_11177	GL50803_11177 | organism=Giardia_Assemblage_A_isolate_WB | product=Kinesin-like protein | location=GLCHR05:2643246-2645000(+) | length=584	0.0614656	1.04353	0.158461	21.9431	22.0254	100	3	22.0046	21.9962	100	3	7	7	7	17.6	17.6	17.6	64.616	0	16.392	120730000	47	22.0457	21.7583	22.0254	21.9962	22.2029	21.8147
GL50803_23492	GL50803_23492	GL50803_23492 | organism=Giardia_Assemblage_A_isolate_WB | product=Protein 21,1 | location=GLCHR05:2760849-2763080(+) | length=743	0.0612952	1.0434	0.239602	25.3103	25.379	100	3	25.3716	25.3627	100	3	27	27	27	63.5	63.5	63.5	79.684	0	188.42	3933300000	297	25.1457	25.379	25.4063	25.3627	25.4756	25.2765
GL50803_14058	GL50803_14058	GL50803_14058 | organism=Giardia_Assemblage_A_isolate_WB | product=CAMP-specific 3,5-cyclic phosphodiesterase 4B | location=GLCHR01:940819-944934(+) | length=1371	0.0611674	1.04331	0.326366	23.8923	23.8892	100	3	23.9535	24.0045	100	3	22	22	22	25.7	25.7	25.7	154.94	0	68.362	812420000	138	23.8892	23.9452	23.8426	23.813	24.0429	24.0045
GL50803_13608	GL50803_13608	GL50803_13608 | organism=Giardia_Assemblage_A_isolate_WB | product=Acetyl-CoA synthetase | location=GLCHR03:1776507-1778687(-) | length=726	0.0611445	1.04329	1.38755	29.5294	29.54	100	3	29.5905	29.5994	100	3	43	43	43	68.2	68.2	68.2	78.1	0	323.31	80557000000	1939	29.5522	29.496	29.54	29.6044	29.5677	29.5994
GL50803_17146	GL50803_17146	GL50803_17146 | organism=Giardia_Assemblage_A_isolate_WB | product=Helicase | location=GLCHR04:614788-618873(-) | length=1361	0.0609385	1.04314	0.514099	23.2724	23.2351	100	3	23.3334	23.3357	100	3	23	23	23	24.7	24.7	24.7	151.85	0	81.016	837720000	181	23.2109	23.2351	23.3713	23.3357	23.3572	23.3073
GL50803_87577	GL50803_87577	GL50803_87577 | organism=Giardia_Assemblage_A_isolate_WB | product=hypothetical protein | location=GLCHR04:1569923-1570831(+) | length=302	0.0609214	1.04313	0.351312	24.002	24.0026	100	3	24.0629	24.0339	100	3	9	9	9	45.4	45.4	45.4	33.31	0	12.162	498750000	75	24.1057	24.0026	23.8977	24.1416	24.0339	24.0132
GL50803_29078	GL50803_29078	GL50803_29078 | organism=Giardia_Assemblage_A_isolate_WB | product=Hypothetical protein | location=GLCHR04:1846993-1847925(+) | length=310	0.0607624	1.04302	0.245773	23.8096	23.7364	100	3	23.8703	23.875	100	3	11	11	11	50	50	50	35.295	0	69.589	583490000	72	23.7364	23.9894	23.7029	23.9322	23.875	23.8038
GL50803_13737	GL50803_13737	GL50803_13737 | organism=Giardia_Assemblage_A_isolate_WB | product=Hypothetical protein | location=GLCHR04:2016613-2019060(-) | length=815	0.060564	1.04287	0.116829	22.5011	22.3825	100	3	22.5617	22.5684	100	3	6	6	6	12.6	12.6	12.6	91.079	0	19.76	124910000	44	22.3825	22.3386	22.7822	22.5684	22.3418	22.7749
GL50803_9062	GL50803_9062	GL50803_9062 | organism=Giardia_Assemblage_A_isolate_WB | product=Long chain fatty acid CoA ligase 5 | location=GLCHR02:1442704-1445265(-) | length=853	0.0604401	1.04278	0.303969	26.5734	26.5774	100	3	26.6338	26.6193	100	3	36	36	31	57.9	57.9	50.1	94.388	0	323.31	9928900000	720	26.5774	26.6319	26.5109	26.7669	26.6193	26.5153
GL50803_12108	GL50803_12108	GL50803_12108 | organism=Giardia_Assemblage_A_isolate_WB | product=Threonine dehydratase lateral transfer candidate | location=GLCHR04:52029-54842(-) | length=937	0.0603511	1.04272	0.591296	27.5708	27.55	100	3	27.6311	27.6255	100	3	54	54	54	68	68	68	104.03	0	323.31	26358000000	1125	27.5287	27.6336	27.55	27.69	27.6255	27.5779
GL50803_103849	GL50803_103849	GL50803_103849 | organism=Giardia_Assemblage_A_isolate_WB | product=Hypothetical protein | location=GLCHR02:953253-956474(+) | length=1073	0.0602166	1.04262	0.220955	21.4506	21.4119	100	3	21.5109	21.5109	66.6667	2	4	4	4	7.3	7.3	7.3	120.88	0	5.1315	42563000	10	21.3402	21.4119	21.5998	21.4752	21.5466	NaN
GL50803_16376	GL50803_16376	GL50803_16376 | organism=Giardia_Assemblage_A_isolate_WB | product=ATP-dependent RNA helicase p47, putative | location=GLCHR05:1276972-1278522(+) | length=516	0.0594222	1.04205	0.287899	27.6139	27.6274	100	3	27.6733	27.7113	100	3	31	31	31	66.1	66.1	66.1	56.953	0	183.65	12514000000	503	27.6382	27.5761	27.6274	27.5177	27.791	27.7113
GL50803_1894	GL50803_1894	GL50803_1894 | organism=Giardia_Assemblage_A_isolate_WB | product=U3 small nucleolar RNA-associated protein 11, putative | location=GLCHR04:1839951-1840634(-) | length=227	0.0594152	1.04204	0.0767606	23.5188	23.6183	100	3	23.5782	23.3664	100	3	5	5	5	42.7	42.7	42.7	25.986	0	48.227	328740000	47	23.6733	23.2647	23.6183	23.3664	23.3102	24.0579
GL50803_6725	GL50803_6725	GL50803_6725 | organism=Giardia_Assemblage_A_isolate_WB | product=Hypothetical protein | location=GLCHR05:2506065-2508725(+) | length=886	0.0592295	1.04191	0.148347	23.7172	23.7094	100	3	23.7765	23.7159	100	3	20	20	20	34.3	34.3	34.3	100.21	0	61.438	840050000	135	23.6197	23.8226	23.7094	24.0374	23.7159	23.5761
GL50803_13550	GL50803_13550	GL50803_13550 | organism=Giardia_Assemblage_A_isolate_WB | product=Rho GAP, putative | location=GLCHR04:1457832-1458401(+) | length=189	0.0590852	1.0418	0.298033	23.353	23.2921	100	3	23.4121	23.3923	100	3	6	6	6	51.9	51.9	51.9	21.723	0	16.92	216440000	23	23.2921	23.286	23.481	23.5047	23.3393	23.3923
GL50803_137684	GL50803_137684	GL50803_137684 | organism=Giardia_Assemblage_A_isolate_WB | product=Hypothetical protein | location=GLCHR05:3608004-3612014(-) | length=1336	0.0590452	1.04178	0.286184	24.2245	24.239	100	3	24.2835	24.2893	100	3	39	39	39	42.9	42.9	42.9	147.88	0	198.75	2406500000	259	24.1434	24.239	24.291	24.1575	24.4038	24.2893
GL50803_14872	GL50803_14872	GL50803_14872 | organism=Giardia_Assemblage_A_isolate_WB | product=Protein 21,1 | location=GLCHR05:2791061-2794816(+) | length=1251	0.0588551	1.04164	0.383269	24.6766	24.7106	100	3	24.7355	24.7038	100	3	33	33	33	41.6	41.6	41.6	137.38	0	314.11	2811600000	411	24.6071	24.7122	24.7106	24.6611	24.8415	24.7038
GL50803_15545	GL50803_15545	GL50803_15545 | organism=Giardia_Assemblage_A_isolate_WB | product=Hypothetical protein | location=GLCHR01:1059282-1061156(+) | length=624	0.0587018	1.04153	0.176761	23.7197	23.6821	100	3	23.7784	23.7295	100	3	14	14	14	34.8	34.8	34.8	69.531	0	77.58	718640000	119	23.6821	23.5962	23.8807	23.7295	23.9595	23.646
GL50803_5294	GL50803_5294	GL50803_5294 | organism=Giardia_Assemblage_A_isolate_WB | product=Protein F10G7,1 | location=GLCHR04:2240683-2243163(+) | length=826	0.0586821	1.04151	0.346461	23.4561	23.4692	100	3	23.5148	23.5135	100	3	16	16	16	28.7	28.7	28.7	92.575	0	34.306	730490000	113	23.4692	23.5694	23.3296	23.5135	23.4984	23.5324
GL50803_5188	GL50803_5188	GL50803_5188 | organism=Giardia_Assemblage_A_isolate_WB | product=Protein 21,1 | location=GLCHR04:1138679-1140238(+) | length=519	0.058342	1.04127	1.3469	26.983	26.9828	100	3	27.0414	27.0352	100	3	23	23	23	57	57	57	57.132	0	210.76	9041000000	472	26.9774	26.9828	26.9889	27.0352	27.0787	27.0103
GL50803_14133	GL50803_14133	GL50803_14133 | organism=Giardia_Assemblage_A_isolate_WB | product=Protein 21,1 | location=GLCHR03:468594-469385(+) | length=263	0.0583159	1.04125	0.298424	24.2403	24.2439	100	3	24.2987	24.2367	100	3	6	6	6	41.4	41.4	41.4	28.193	0	32.44	819330000	88	24.2505	24.2266	24.2439	24.4555	24.2367	24.2037
GL50803_13323	GL50803_13323	GL50803_13323 | organism=Giardia_Assemblage_A_isolate_WB | product=Hypothetical protein | location=GLCHR05:1901038-1903557(+) | length=839	0.0581754	1.04115	0.511302	24.271	24.2691	100	3	24.3292	24.3234	100	3	25	25	25	50.8	50.8	50.8	92.273	0	128.57	1506600000	207	24.3209	24.223	24.2691	24.403	24.2611	24.3234
GL50803_21943	GL50803_21943	GL50803_21943 | organism=Giardia_Assemblage_A_isolate_WB | product=Hypothetical protein | location=GLCHR04:167330-167791(-) | length=153	0.0580095	1.04103	0.389458	25.9172	25.8915	100	3	25.9752	25.9847	100	3	11	11	11	70.6	70.6	70.6	17.103	0	63.17	2398300000	134	25.826	25.8915	26.0342	25.9847	25.9498	25.9912
GL50803_14104	GL50803_14104	GL50803_14104 | organism=Giardia_Assemblage_A_isolate_WB | product=Hypothetical protein | location=GLCHR03:1370664-1372967(-) | length=767	0.0578664	1.04093	0.294743	26.8633	26.816	100	3	26.9211	26.923	100	3	18	18	18	38.7	38.7	38.7	85.451	0	121.98	2257100000	191	26.7648	26.816	27.0089	26.871	26.923	26.9694
GL50803_5749	GL50803_5749	GL50803_5749 | organism=Giardia_Assemblage_A_isolate_WB | product=hypothetical protein | location=GLCHR04:2280297-2282327(-) | length=676	0.0578238	1.04089	0.166341	23.6492	23.6174	100	3	23.7071	23.8004	100	3	10	10	10	18.8	18.8	18.8	75.898	0	41.777	405130000	48	23.6174	23.7508	23.5795	23.4684	23.8524	23.8004
GL50803_11129	GL50803_11129	GL50803_11129 | organism=Giardia_Assemblage_A_isolate_WB | product=Hypothetical protein | location=GLCHR04:2614501-2615448(+) | length=315	0.0577755	1.04086	0.216049	26.1351	26.1389	100	3	26.1928	26.2707	100	3	14	14	14	52.4	52.4	52.4	34.399	0	161.65	3524800000	274	26.1389	26.0666	26.1996	26.0008	26.2707	26.3071
GL50803_5926	GL50803_5926	GL50803_5926 | organism=Giardia_Assemblage_A_isolate_WB | product=Protein 21,1 | location=GLCHR01:1005314-1007638(+) | length=774	0.0572879	1.04051	0.214572	21.2498	21.2498	66.6667	2	21.3071	21.3052	100	3	5	5	5	8.9	8.9	8.9	85.455	0	4.4972	35999000	15	21.1145	21.3852	NaN	21.314	21.3052	21.3022
GL50803_11563	GL50803_11563	GL50803_11563 | organism=Giardia_Assemblage_A_isolate_WB | product=hypothetical protein | location=GLCHR03:976459-978123(+) | length=554	0.0572414	1.04047	0.370291	23.4643	23.4451	100	3	23.5215	23.4862	100	3	5	5	5	18.1	18.1	18.1	61.288	0	8.0596	206920000	14	23.389	23.4451	23.5588	23.4749	23.4862	23.6035
GL50803_16902	GL50803_16902	GL50803_16902 | organism=Giardia_Assemblage_A_isolate_WB | product=Hypothetical protein | location=GLCHR03:211200-214184(-) | length=994	0.0571454	1.04041	0.716966	23.9126	23.8984	100	3	23.9698	23.9795	100	3	21	21	21	32.2	32.2	32.2	109.3	0	72.628	856560000	155	23.97	23.8984	23.8695	23.9795	24	23.9298
GL50803_7966	GL50803_7966	GL50803_7966 | organism=Giardia_Assemblage_A_isolate_WB | product=hypothetical protein | location=GLCHR02:729466-731193(+) | length=575	0.0570405	1.04033	0.228532	25.0734	25.0221	100	3	25.1304	25.1896	100	3	15	15	15	35.3	35.3	35.3	63.896	0	63.831	1094800000	138	25.0221	25.2038	24.9943	25.2153	25.1896	24.9864
GL50803_14568	GL50803_14568	GL50803_14568 | organism=Giardia_Assemblage_A_isolate_WB | product=Ser/Thr protein phosphatase PP1-alpha 2 catalytic subunit | location=GLCHR04:933447-934424(-) | length=325	0.0570367	1.04033	0.782144	26.9677	26.9619	100	3	27.0247	26.9978	100	3	18	18	18	72.9	72.9	72.9	37.133	0	118.82	6440900000	313	26.9619	26.9826	26.9585	27.0899	26.9864	26.9978
GL50803_32908	GL50803_32908	GL50803_32908 | organism=Giardia_Assemblage_A_isolate_WB | product=Hypothetical protein | location=GLCHR04:1128524-1129846(-) | length=440	0.0569553	1.04027	0.254077	23.276	23.2898	100	3	23.333	23.302	100	3	9	9	9	38.2	38.2	38.2	48.642	0	42.569	450400000	94	23.2898	23.1981	23.3401	23.4821	23.302	23.2148
GL50803_7413	GL50803_7413	GL50803_7413 | organism=Giardia_Assemblage_A_isolate_WB | product=Hypothetical protein | location=GLCHR01:1103013-1103465(-) | length=150	0.0569115	1.04024	0.0827024	23.7659	23.9069	100	3	23.8229	23.9819	100	3	2	2	2	16.7	16.7	16.7	17.109	0	5.4222	168000000	19	23.4681	23.9069	23.9228	23.9819	24.0469	23.4397
GL50803_92095	GL50803_92095	GL50803_92095 | organism=Giardia_Assemblage_A_isolate_WB | product=Hypothetical protein | location=GLCHR05:2590960-2592711(+) | length=583	0.0565453	1.03997	0.173478	25.5328	25.5032	100	3	25.5894	25.6597	100	3	5	5	5	11.8	11.8	11.8	63.783	0	3.3045	542330000	17	25.5007	25.5032	25.5946	25.7521	25.6597	25.3564
GL50803_11613	GL50803_11613	GL50803_11613 | organism=Giardia_Assemblage_A_isolate_WB | product=Hypothetical protein | location=GLCHR04:1936877-1937416(+) | length=179	0.0563107	1.0398	0.140216	23.3466	23.4578	100	3	23.4029	23.4765	100	3	5	5	5	40.2	40.2	40.2	20.433	0	17.206	215720000	51	23.1001	23.4578	23.4819	23.4765	23.2375	23.4946
GL50803_3290	GL50803_3290	GL50803_3290 | organism=Giardia_Assemblage_A_isolate_WB | product=Protein 21,1 | location=GLCHR03:645101-649024(-) | length=1307	0.0561047	1.03965	0.524026	22.7471	22.7349	100	3	22.8032	22.8194	100	3	8	8	8	12.1	12.1	12.1	144.42	0	11.11	146150000	33	22.7063	22.8	22.7349	22.7307	22.8194	22.8594
GL50803_9121	GL50803_9121	GL50803_9121 | organism=Giardia_Assemblage_A_isolate_WB | product=Hypothetical protein | location=GLCHR05:2782326-2783465(+) | length=379	0.0560481	1.03961	0.341322	24.9275	24.9562	100	3	24.9835	24.9557	100	3	12	12	12	33	33	33	43.528	0	49.82	1867400000	169	24.994	24.8323	24.9562	24.9193	24.9557	25.0756
GL50803_16708	GL50803_16708	GL50803_16708 | organism=Giardia_Assemblage_A_isolate_WB | product=Hypothetical protein | location=GLCHR02:173117-175000(-) | length=627	0.0556177	1.0393	0.150035	23.0501	23.1114	100	3	23.1057	23.0639	100	3	8	8	8	16.7	16.7	16.7	71.968	0	43.843	267550000	62	22.8359	23.203	23.1114	22.9871	23.0639	23.2661
GL50803_15436	GL50803_15436	GL50803_15436 | organism=Giardia_Assemblage_A_isolate_WB | product=hypothetical protein | location=GLCHR03:979218-980003(-) | length=261	0.0553818	1.03913	0.471836	21.6651	21.6651	66.6667	2	21.7205	21.7205	66.6667	2	3	3	3	18	18	18	29.458	0	5.244	54733000	12	NaN	21.6753	21.655	21.7636	NaN	21.6775
GL50803_10703	GL50803_10703	GL50803_10703 | organism=Giardia_Assemblage_A_isolate_WB | product=Protein 21,1 | location=GLCHR04:1800633-1801781(-) | length=382	0.0552934	1.03907	0.114296	24.2604	24.0899	100	3	24.3157	24.3138	100	3	12	12	12	47.4	47.4	47.4	42.07	0	24.197	697270000	68	24.0813	24.0899	24.6101	24.3138	24.2883	24.345
GL50803_9803	GL50803_9803	GL50803_9803 | organism=Giardia_Assemblage_A_isolate_WB | product=La ribonucleoprotein, putative | location=GLCHR05:1704672-1705718(-) | length=348	0.0550931	1.03893	0.361549	25.3403	25.2989	100	3	25.3954	25.4129	100	3	21	21	21	69.3	69.3	69.3	39.175	0	244.03	3815800000	249	25.4256	25.2989	25.2964	25.3064	25.4669	25.4129
GL50803_113133	GL50803_113133	GL50803_113133 | organism=Giardia_Assemblage_A_isolate_WB | product=Hypothetical protein | location=GLCHR01:1349849-1352362(-) | length=837	0.0550283	1.03888	0.160614	25.6425	25.6203	100	3	25.6975	25.6844	100	3	29	29	29	48	48	48	95.363	0	226.48	5066100000	420	25.6981	25.609	25.6203	25.4869	25.6844	25.9212
GL50803_25238	GL50803_25238	GL50803_25238 | organism=Giardia_Assemblage_A_isolate_WB | product=High cysteine protein | location=GLCHR05:3745739-3747796(+) | length=685	0.0549177	1.0388	0.30363	22.9745	22.9312	100	3	23.0294	22.9781	100	3	12	12	12	25.8	25.8	25.8	71.133	0	134.59	352510000	104	23.0676	22.9246	22.9312	22.9781	22.967	23.1431
GL50803_15525	GL50803_15525	GL50803_15525 | organism=Giardia_Assemblage_A_isolate_WB | product=hypothetical protein | location=GLCHR03:1071651-1072076(-) | length=141	0.0548525	1.03875	0.154945	23.6926	23.6926	66.6667	2	23.7474	23.6967	100	3	2	2	2	23.4	23.4	23.4	15.875	0	4.563	121540000	11	23.5548	NaN	23.8303	23.6769	23.6967	23.8686
GL50803_9870	GL50803_9870	GL50803_9870 | organism=Giardia_Assemblage_A_isolate_WB | product=Kinase, NEK | location=GLCHR04:856193-858778(+) | length=861	0.0547778	1.0387	0.152816	25.2137	25.243	100	3	25.2685	25.2495	100	3	7	5	5	11	8.7	8.7	94.274	0	9.9631	599440000	39	25.243	25.424	24.9742	25.2495	25.3256	25.2304
GL50803_29181	GL50803_29181	GL50803_29181 | organism=Giardia_Assemblage_A_isolate_WB | product=Hypothetical protein | location=GLCHR05:2607961-2609091(+) | length=376	0.0545295	1.03852	0.0759529	21.9773	21.9876	100	3	22.0319	22.0319	66.6667	2	4	4	4	17.3	17.3	17.3	41.721	0	8.6953	75273000	20	21.9876	22.0676	21.8768	NaN	21.7144	22.3493
GL50803_4946	GL50803_4946	GL50803_4946 | organism=Giardia_Assemblage_A_isolate_WB | product=Peptide methionine sulfoxide reductase msrA | location=CH991767:848465-849088(+) | length=207	0.0545235	1.03852	0.239492	24.5878	24.5699	100	3	24.6424	24.71	100	3	8	8	8	65.2	65.2	65.2	22.711	0	62.552	901750000	95	24.5323	24.5699	24.6613	24.7362	24.71	24.4809
GL50803_96570	GL50803_96570	GL50803_96570 | organism=Giardia_Assemblage_A_isolate_WB | product=Hypothetical protein | location=GLCHR05:3146970-3151853(+) | length=1627	0.0542297	1.0383	0.147124	24.0246	24.0597	100	3	24.0788	24.092	100	3	38	38	38	47.1	47.1	47.1	175.43	0	194.97	1401100000	283	24.0597	23.8529	24.1612	23.8945	24.25	24.092
GL50803_91463	GL50803_91463	GL50803_91463 | organism=Giardia_Assemblage_A_isolate_WB | product=Hypothetical protein | location=GLCHR02:704006-705025(-) | length=339	0.0542056	1.03829	0.316386	21.8364	21.8346	100	3	21.8906	21.8869	100	3	3	3	3	10.9	10.9	10.9	37.668	0	3.1766	67667000	12	21.9577	21.7168	21.8346	21.8775	21.9074	21.8869
GL50803_6007	GL50803_6007	GL50803_6007 | organism=Giardia_Assemblage_A_isolate_WB | product=Protein 21,1 | location=GLCHR02:1361951-1364998(+) | length=1015	0.0539125	1.03808	0.235984	24.33	24.3905	100	3	24.3839	24.3279	100	3	29	29	29	47.8	47.8	47.8	113.22	0	152.61	1488900000	245	24.196	24.4037	24.3905	24.3207	24.5032	24.3279
GL50803_5346	GL50803_5346	GL50803_5346 | organism=Giardia_Assemblage_A_isolate_WB | product=Kinase, NEK | location=GLCHR05:3818135-3819616(-) | length=493	0.0538705	1.03805	1.1299	26.4982	26.511	100	3	26.5521	26.5528	100	3	26	26	26	68.8	68.8	68.8	55.114	0	116.79	7096000000	461	26.5288	26.4548	26.511	26.5557	26.5528	26.5478
GL50803_4044	GL50803_4044	GL50803_4044 | organism=Giardia_Assemblage_A_isolate_WB | product=Hypothetical protein | location=GLCHR04:1384971-1387493(-) | length=840	0.0537427	1.03795	0.162848	23.3392	23.3336	100	3	23.393	23.325	100	3	11	11	11	19.3	19.3	19.3	95.653	0	26.865	523040000	78	23.3336	23.4	23.284	23.325	23.2286	23.6253
GL50803_11186	GL50803_11186	GL50803_11186 | organism=Giardia_Assemblage_A_isolate_WB | product=RNA binding protein, putative | location=GLCHR05:2818404-2819225(+) | length=273	0.0536734	1.0379	0.109392	26.9727	26.8838	100	3	27.0264	27.1001	100	3	14	14	14	53.8	53.8	53.8	31.5	0	149.14	4446700000	226	26.8413	26.8838	27.1929	26.7581	27.1001	27.2208
GL50803_8727	GL50803_8727	GL50803_8727 | organism=Giardia_Assemblage_A_isolate_WB | product=Hypothetical protein | location=GLCHR05:2971760-2975131(+) | length=1123	0.0535158	1.03779	0.156583	25.0614	25.0152	100	3	25.1149	25.1061	100	3	44	44	44	53.9	53.9	53.9	124.48	0	323.31	4573300000	474	24.9984	25.0152	25.1705	24.9191	25.3194	25.1061
GL50803_19230	GL50803_19230	GL50803_19230 | organism=Giardia_Assemblage_A_isolate_WB | product=Hypothetical protein | location=GLCHR04:1544920-1545351(+) | length=143	0.0532576	1.03761	0.28574	22.5717	22.583	100	3	22.625	22.6506	100	3	3	3	3	44.8	44.8	44.8	16.067	0	16.433	101150000	25	22.5163	22.583	22.6159	22.4943	22.6506	22.7301
GL50803_20195	GL50803_20195	GL50803_20195 | organism=Giardia_Assemblage_A_isolate_WB | product=5-methylthioadenosine nucleosidase, S-adenosylhomocysteine nucleosidase | location=GLCHR04:1020090-1020887(-) | length=265	0.053215	1.03757	0.463735	25.976	25.9841	100	3	26.0292	26.0056	100	3	17	17	17	66	66	66	28.908	0	78.023	2786900000	248	25.9841	26.0236	25.9204	26.1062	25.9759	26.0056
GL50803_7570	GL50803_7570	GL50803_7570 | organism=Giardia_Assemblage_A_isolate_WB | product=Hypothetical protein | location=GLCHR02:1175628-1181033(+) | length=1801	0.0528316	1.0373	0.159064	23.1975	23.1473	100	3	23.2503	23.2385	100	3	22	22	22	21.5	21.5	21.5	199.21	0	41.562	428460000	120	23.0437	23.4015	23.1473	23.2385	23.1441	23.3684
GL50803_17150	GL50803_17150	GL50803_17150 | organism=Giardia_Assemblage_A_isolate_WB | product=NADPH oxidoreductase, putative | location=GLCHR05:1217835-1218329(-) | length=164	0.0527891	1.03727	0.385185	26.8705	26.8447	100	3	26.9233	26.974	100	3	8	8	6	63.4	63.4	40.9	18.582	0	26.811	4704800000	234	26.8445	26.8447	26.9223	26.9756	26.974	26.8202
GL50803_2972	GL50803_2972	GL50803_2972 | organism=Giardia_Assemblage_A_isolate_WB | product=Hypothetical protein | location=GLCHR04:1775403-1776179(+) | length=258	0.0523634	1.03696	0	NaN	NaN	33.3333	1	22.4109	22.4109	66.6667	2	3	3	3	15.9	15.9	15.9	28.861	0	4.256	60888000	12	22.3586	NaN	NaN	22.307	22.5148	NaN
GL50803_17483	GL50803_17483	GL50803_17483 | organism=Giardia_Assemblage_A_isolate_WB | product=Chaperone protein dnaJ | location=GLCHR04:163821-164810(+) | length=329	0.0521622	1.03682	0.521837	26.1717	26.1972	100	3	26.2239	26.2122	100	3	16	16	16	60.2	60.2	60.2	37.252	0	64.075	4255900000	260	26.1972	26.1088	26.2092	26.178	26.2815	26.2122
GL50803_8410	GL50803_8410	GL50803_8410 | organism=Giardia_Assemblage_A_isolate_WB | product=Hypothetical protein | location=GLCHR05:1331416-1332225(+) | length=269	0.0519479	1.03666	0.413533	24.7355	24.7405	100	3	24.7875	24.7794	100	3	12	12	12	48	48	48	30.171	0	47.186	1009000000	112	24.6487	24.7405	24.8173	24.8287	24.7542	24.7794
GL50803_10229	GL50803_10229	GL50803_10229 | organism=Giardia_Assemblage_A_isolate_WB | product=Hypothetical protein | location=GLCHR03:1885177-1886898(+) | length=573	0.0518513	1.03659	0.145188	22.1288	22.1271	100	3	22.1806	22.207	100	3	7	7	7	12.7	12.7	12.7	63.108	0	3.5537	121860000	32	22.3456	21.9136	22.1271	22.2424	22.0925	22.207
GL50803_13667	GL50803_13667	GL50803_13667 | organism=Giardia_Assemblage_A_isolate_WB | product=Notchless | location=GLCHR04:404749-406287(-) | length=512	0.0516402	1.03644	0.167792	23.179	23.1427	100	3	23.2307	23.1875	100	3	4	4	4	11.3	11.3	11.3	56.91	0	6.3193	204700000	31	23.0703	23.3242	23.1427	23.1041	23.4004	23.1875
GL50803_114218	GL50803_114218	GL50803_114218 | organism=Giardia_Assemblage_A_isolate_WB | product=Gamma tubulin | location=GLCHR02:287130-288605(-) | length=491	0.0514234	1.03629	0.329344	24.3623	24.4133	100	3	24.4137	24.4072	100	3	15	15	15	55.8	55.8	55.8	54.171	0	105.46	1031900000	161	24.4133	24.2447	24.4289	24.3731	24.4608	24.4072
GL50803_17396	GL50803_17396	GL50803_17396 | organism=Giardia_Assemblage_A_isolate_WB | product=Hypothetical protein | location=GLCHR02:800594-802975(-) | length=793	0.0511189	1.03607	0	NaN	NaN	33.3333	1	22.0573	22.0573	66.6667	2	2	2	2	4	4	4	88.006	0	4.136	38555000	12	NaN	22.0061	NaN	22.0204	22.0941	NaN
GL50803_15376	GL50803_15376	GL50803_15376 | organism=Giardia_Assemblage_A_isolate_WB | product=Hypothetical protein | location=GLCHR05:3296454-3305189(-) | length=2911	0.0509167	1.03592	0.352882	23.6336	23.6235	100	3	23.6846	23.7039	100	3	40	40	40	22.3	22.3	22.3	322.82	0	93.722	1385800000	231	23.6235	23.7091	23.5683	23.7489	23.6009	23.7039
GL50803_16299	GL50803_16299	GL50803_16299 | organism=Giardia_Assemblage_A_isolate_WB | product=Sda1, severe depolymerization of actin | location=GLCHR05:978708-981299(-) | length=863	0.0508614	1.03588	0.151491	23.0494	23.1162	100	3	23.1002	23.1665	100	3	16	16	16	27	27	27	98.024	0	18.936	483350000	80	23.1435	22.8883	23.1162	22.9117	23.2225	23.1665
GL50803_8726	GL50803_8726	GL50803_8726 | organism=Giardia_Assemblage_A_isolate_WB | product=Actin related protein | location=GLCHR05:2968747-2971653(+) | length=968	0.0508397	1.03587	0.202137	27.0061	26.9913	100	3	27.0569	26.986	100	3	49	49	49	65.6	65.6	65.6	106.49	0	323.31	19145000000	974	26.9148	26.9913	27.1122	26.9718	27.213	26.986
GL50803_14345	GL50803_14345	GL50803_14345 | organism=Giardia_Assemblage_A_isolate_WB | product=Coiled-coil protein | location=CH991769:673313-677659(+) | length=1448	0.0507469	1.0358	0.0987998	24.4814	24.4343	100	3	24.5321	24.3631	100	3	39	39	39	38.7	38.7	38.7	160.22	0	167.39	2097300000	253	24.4202	24.4343	24.5896	24.3631	24.884	24.3494
GL50803_25855	GL50803_25855	GL50803_25855 | organism=Giardia_Assemblage_A_isolate_WB | product=Hypothetical protein | location=GLCHR04:2521680-2521868(-) | length=62	0.0506891	1.03576	0	20.2947	20.1136	100	3	NaN	NaN	33.3333	1	1	1	1	17.7	17.7	17.7	7.1618	0	2.8478	28360000	23	20.9064	20.1136	19.8641	NaN	20.3454	NaN
GL50803_17388	GL50803_17388	GL50803_17388 | organism=Giardia_Assemblage_A_isolate_WB | product=Hypothetical protein | location=GLCHR02:895785-900797(+) | length=1670	0.0504462	1.03559	0.195458	23.5371	23.5568	100	3	23.5875	23.6146	100	3	20	20	20	16.6	16.6	16.6	186.32	0	27.195	439000000	79	23.3663	23.5568	23.6881	23.6146	23.6263	23.5216
GL50803_27147	GL50803_27147	GL50803_27147 | organism=Giardia_Assemblage_A_isolate_WB | product=Hypothetical protein | location=GLCHR05:4050650-4051156(+) | length=168	0.0502618	1.03545	1.11657	24.0206	24.0193	100	3	24.0708	24.0741	100	3	4	4	4	39.3	39.3	39.3	18.994	0	8.9703	299450000	21	23.9862	24.0562	24.0193	24.0798	24.0587	24.0741
GL50803_17585	GL50803_17585	GL50803_17585 | organism=Giardia_Assemblage_A_isolate_WB | product=Protein 21,1 | location=GLCHR04:842972-845128(+) | length=718	0.0501448	1.03537	0.221123	25.8321	25.8337	100	3	25.8822	25.8788	100	3	28	28	28	45.4	45.4	45.4	77.174	0	158.19	5985100000	410	25.8337	25.7779	25.8847	25.8788	26.0275	25.7404
GL50803_32676	GL50803_32676	GL50803_32676 | organism=Giardia_Assemblage_A_isolate_WB | product=Hypothetical protein | location=GLCHR05:3247483-3249672(+) | length=729	0.0501391	1.03536	0.0949774	23.0049	22.9417	100	3	23.055	22.9171	100	3	14	14	14	34.3	34.3	34.3	80.924	0	94.277	479230000	145	22.9417	22.9167	23.1563	22.8499	23.3982	22.9171
GL50803_38394	GL50803_38394	GL50803_38394 | organism=Giardia_Assemblage_A_isolate_WB | product=Protein 21,1 | location=GLCHR03:1293935-1295890(+) | length=651	0.0501328	1.03536	0.299395	25.3944	25.4153	100	3	25.4445	25.4681	100	3	17	17	17	33.5	33.5	33.5	70.711	0	59.785	772200000	70	25.4759	25.4153	25.2919	25.501	25.3644	25.4681
GL50803_9750	GL50803_9750	GL50803_9750 | organism=Giardia_Assemblage_A_isolate_WB | product=Intraflagellar transport protein component IFT74/72 | location=GLCHR05:3752794-3754503(-) | length=569	0.0497131	1.03506	0.306337	24.8143	24.8304	100	3	24.864	24.9075	100	3	24	24	24	50.6	50.6	50.6	63.321	0	162.38	2218100000	234	24.8895	24.7229	24.8304	24.9097	24.7747	24.9075
GL50803_17096	GL50803_17096	GL50803_17096 | organism=Giardia_Assemblage_A_isolate_WB | product=Protein 21,1 | location=GLCHR03:1757632-1759914(-) | length=760	0.0496171	1.03499	0.222665	26.5807	26.5418	100	3	26.6303	26.5949	100	3	26	26	26	55.3	55.3	55.3	85.474	0	283.99	4488000000	314	26.5354	26.5418	26.6648	26.5949	26.7762	26.5198
GL50803_15953	GL50803_15953	GL50803_15953 | organism=Giardia_Assemblage_A_isolate_WB | product=Kinase, NEK | location=GLCHR02:581481-584834(+) | length=1117	0.04942	1.03485	0.370909	26.1172	26.1042	100	3	26.1667	26.1773	100	3	64	64	64	70.1	70.1	70.1	124.8	0	323.31	9927200000	818	26.0828	26.1042	26.1648	26.1773	26.2476	26.0751
GL50803_15306	GL50803_15306	GL50803_15306 | organism=Giardia_Assemblage_A_isolate_WB | product=Protein 21,1 | location=GLCHR01:1173787-1178145(-) | length=1452	0.0493355	1.03479	0.103817	23.777	23.7722	100	3	23.8264	23.868	100	3	22	22	22	24.4	24.4	24.4	157.33	0	42.572	487550000	89	23.7722	23.7654	23.7935	23.5118	24.0993	23.868
GL50803_14400	GL50803_14400	GL50803_14400 | organism=Giardia_Assemblage_A_isolate_WB | product=hypothetical protein | location=GLCHR01:1189996-1191036(-) | length=346	0.0492929	1.03476	0.149882	23.4046	23.4028	100	3	23.4539	23.5377	100	3	8	8	8	35.5	35.5	35.5	35.823	0	52.975	425790000	99	23.4028	23.3385	23.4725	23.224	23.5377	23.5999
GL50803_23314	GL50803_23314	GL50803_23314 | organism=Giardia_Assemblage_A_isolate_WB | product=Protein 21,1 | location=GLCHR03:935470-937167(-) | length=565	0.0492191	1.0347	0.16455	22.9248	22.9614	100	3	22.974	22.9643	100	3	4	4	4	13.8	13.8	13.8	62.111	0	6.0702	134510000	28	23.0619	22.751	22.9614	23.092	22.9643	22.8657
GL50803_10901	GL50803_10901	GL50803_10901 | organism=Giardia_Assemblage_A_isolate_WB | product=hypothetical protein | location=GLCHR05:2702695-2703219(-) | length=174	0.0490468	1.03458	0.134824	24.5852	24.6065	100	3	24.6343	24.6648	100	3	9	9	9	54	54	54	19.298	0	27.609	994030000	120	24.6483	24.6065	24.5009	24.6648	24.4011	24.837
GL50803_5374	GL50803_5374	GL50803_5374 | organism=Giardia_Assemblage_A_isolate_WB | product=Tubulin specific chaperone B | location=GLCHR04:1301839-1302558(-) | length=239	0.0489521	1.03451	0.258496	23.1163	23.097	100	3	23.1653	23.2162	100	3	9	9	9	48.5	48.5	48.5	26.746	0	35.989	470640000	79	23.177	23.097	23.0751	23.2504	23.2162	23.0293
GL50803_21331	GL50803_21331	GL50803_21331 | organism=Giardia_Assemblage_A_isolate_WB | product=26S protease regulatory subunit 7 | location=GLCHR04:400840-402045(+) | length=401	0.0489496	1.03451	0.718097	25.1437	25.1402	100	3	25.1927	25.1807	100	3	13	13	13	36.4	36.4	36.4	44.243	0	138.19	1680300000	137	25.1598	25.131	25.1402	25.1477	25.2495	25.1807
GL50803_93278	GL50803_93278	GL50803_93278 | organism=Giardia_Assemblage_A_isolate_WB | product=Hypothetical protein | location=GLCHR02:152847-156014(+) | length=1055	0.0489292	1.0345	0.136271	23.2875	23.2324	100	3	23.3364	23.2942	100	3	14	14	14	14.3	14.3	14.3	119.01	0	28.739	489900000	128	23.2071	23.4229	23.2324	23.2942	23.164	23.551
GL50803_14003	GL50803_14003	GL50803_14003 | organism=Giardia_Assemblage_A_isolate_WB | product=Hypothetical protein | location=GLCHR01:1092044-1094737(+) | length=897	0.048631	1.03428	0.211266	23.1083	23.1818	100	3	23.1569	23.1389	100	3	12	12	12	22.1	22.1	22.1	100.28	0	80.39	349040000	77	23.2066	23.1818	22.9365	23.1389	23.203	23.1289
GL50803_15535	GL50803_15535	GL50803_15535 | organism=Giardia_Assemblage_A_isolate_WB | product=Deoxyhypusine synthase, putative | location=GLCHR04:889733-890902(-) | length=389	0.0486234	1.03428	0.352011	24.6574	24.6446	100	3	24.706	24.6874	100	3	13	13	13	48.3	48.3	48.3	43.856	0	66.369	1248100000	133	24.7376	24.6446	24.59	24.6874	24.779	24.6517
GL50803_17312	GL50803_17312	GL50803_17312 | organism=Giardia_Assemblage_A_isolate_WB | product=Hypothetical protein | location=GLCHR03:1354207-1356216(-) | length=669	0.0484117	1.03413	0.163134	23.8608	23.8762	100	3	23.9092	23.9509	100	3	16	16	16	35.4	35.4	35.4	73.187	0	48.525	812330000	126	23.8762	23.8007	23.9053	23.7062	24.0704	23.9509
GL50803_16532	GL50803_16532;GL50803_119672	GL50803_16532 | organism=Giardia_Assemblage_A_isolate_WB | product=Protein 21,1 | location=GLCHR05:2134897-2137407(+) | length=836	0.0479972	1.03383	0.240143	27.8923	27.889	100	3	27.9403	27.9056	100	3	48	48	48	63.9	63.9	63.9	92.674	0	323.31	18912000000	810	27.889	27.8313	27.9567	27.8403	28.0751	27.9056
GL50803_10303	GL50803_10303	GL50803_10303 | organism=Giardia_Assemblage_A_isolate_WB | product=Hypothetical protein | location=GLCHR04:676765-677964(-) | length=399	0.0478687	1.03374	0.138959	22.5611	22.6159	100	3	22.609	22.5381	100	3	6	6	6	27.1	27.1	27.1	44.428	0	28.547	90892000	38	22.6159	22.4258	22.6417	22.5381	22.8206	22.4683
GL50803_11381	GL50803_11381	GL50803_11381 | organism=Giardia_Assemblage_A_isolate_WB | product=Hypothetical protein | location=GLCHR02:137756-139078(-) | length=440	0.0478207	1.0337	0.0556645	21.3525	21.3525	66.6667	2	21.4004	21.4274	100	3	4	4	4	14.1	14.1	14.1	50.296	0	6.6658	48002000	15	21.3712	NaN	21.3339	20.9983	21.7754	21.4274
GL50803_11912	GL50803_11912	GL50803_11912 | organism=Giardia_Assemblage_A_isolate_WB | product=hypothetical protein | location=GLCHR03:1075433-1081474(+) | length=2013	0.047692	1.03361	0.08172	22.1942	22.2499	100	3	22.2419	22.2645	100	3	13	13	13	10	10	10	221.27	0	14.24	127370000	36	22.2499	21.9897	22.3431	21.9246	22.2645	22.5368
GL50803_40016	GL50803_40016	GL50803_40016 | organism=Giardia_Assemblage_A_isolate_WB | product=Protein 21,1 | location=GLCHR04:1445522-1447501(+) | length=659	0.0475655	1.03352	0.128003	24.2129	24.2055	100	3	24.2605	24.1475	100	3	11	11	11	22.5	22.5	22.5	70.594	0	64.237	775610000	94	24.0931	24.2055	24.34	24.1475	24.4927	24.1412
GL50803_40014	GL50803_40014	GL50803_40014 | organism=Giardia_Assemblage_A_isolate_WB | product=Protein 21,1 | location=GLCHR04:1449306-1452533(+) | length=1075	0.047425	1.03342	0.107442	23.558	23.4591	100	3	23.6055	23.6605	100	3	14	14	14	19.3	19.3	19.3	119.5	0	35.17	498340000	80	23.4095	23.4591	23.8055	23.4125	23.7435	23.6605
GL50803_4149	GL50803_4149	GL50803_4149 | organism=Giardia_Assemblage_A_isolate_WB | product=Hypothetical protein | location=GLCHR04:1462133-1463455(+) | length=440	0.0474103	1.03341	0.413818	25.2916	25.2906	100	3	25.339	25.3713	100	3	19	19	19	45.9	45.9	45.9	49.568	0	67.762	2343000000	247	25.2661	25.3182	25.2906	25.3981	25.2476	25.3713
GL50803_8942	GL50803_8942	GL50803_8942 | organism=Giardia_Assemblage_A_isolate_WB | product=Hypothetical protein | location=GLCHR02:414855-415634(-) | length=259	0.0468597	1.03301	0.197721	23.9098	23.9439	100	3	23.9567	23.9901	100	3	13	13	13	66	66	66	29.723	0	79.591	814920000	113	23.9439	23.9968	23.7889	24.0514	23.8286	23.9901
GL50803_15955	GL50803_15955	GL50803_15955 | organism=Giardia_Assemblage_A_isolate_WB | product=DNA-directed RNA polymerase II RPB6 | location=GLCHR01:993952-994266(-) | length=104	0.0468146	1.03298	0.0959751	22.8917	22.8073	100	3	22.9385	22.8352	100	3	5	5	5	61.5	61.5	61.5	11.836	0	7.492	206880000	27	22.8073	23.1372	22.7305	22.7987	22.8352	23.1815
GL50803_22587	GL50803_22587	GL50803_22587 | organism=Giardia_Assemblage_A_isolate_WB | product=Hypothetical protein | location=GLCHR02:1129077-1131101(-) | length=674	0.0467288	1.03292	0.473564	23.5448	23.5144	100	3	23.5915	23.5876	100	3	12	12	12	23	23	23	75.043	0	25.287	553400000	107	23.5144	23.628	23.4919	23.5876	23.581	23.6059
GL50803_102248	GL50803_102248	GL50803_102248 | organism=Giardia_Assemblage_A_isolate_WB | product=Coiled-coil protein | location=GLCHR04:1752060-1755128(+) | length=1022	0.0467033	1.0329	0.217972	23.3008	23.2369	100	3	23.3475	23.3677	100	3	15	15	15	20.9	20.9	20.9	115.54	0	67.284	500050000	79	23.2098	23.2369	23.4558	23.2887	23.3677	23.3861
GL50803_16159	GL50803_16159	GL50803_16159 | organism=Giardia_Assemblage_A_isolate_WB | product=Hypothetical protein | location=GLCHR03:1685565-1686695(-) | length=376	0.0465844	1.03282	0.0971586	23.4444	23.4679	100	3	23.491	23.5304	100	3	13	13	13	51.6	51.6	51.6	41.519	0	53.1	664880000	89	23.4679	23.2089	23.6565	23.2797	23.663	23.5304
GL50803_10679	GL50803_10679	GL50803_10679 | organism=Giardia_Assemblage_A_isolate_WB | product=Hypothetical protein | location=GLCHR02:999258-999680(+) | length=140	0.0465441	1.03279	0	22.0145	22.0145	66.6667	2	NaN	NaN	33.3333	1	4	4	4	41.4	41.4	41.4	15.48	0	14.304	156760000	23	NaN	21.7764	22.2526	NaN	22.061	NaN
GL50803_10521	GL50803_10521	GL50803_10521 | organism=Giardia_Assemblage_A_isolate_WB | product=Arginyl-tRNA synthetase | location=GLCHR05:4285799-4287664(-) | length=621	0.0461559	1.03251	0.616425	28.498	28.4987	100	3	28.5441	28.5232	100	3	45	45	45	78.7	78.7	78.7	70.294	0	323.31	46333000000	1299	28.5013	28.4987	28.4938	28.6098	28.4993	28.5232
GL50803_16765	GL50803_16765	GL50803_16765 | organism=Giardia_Assemblage_A_isolate_WB | product=Kinase, NEK | location=GLCHR05:3612064-3613986(+) | length=640	0.0461127	1.03248	0.103353	25.8047	25.792	100	3	25.8508	25.8754	100	3	10	10	10	27.2	27.2	27.2	71.408	0	32.404	906210000	46	25.792	26.0589	25.5633	25.9624	25.8754	25.7147
GL50803_22629	GL50803_22629	GL50803_22629 | organism=Giardia_Assemblage_A_isolate_WB | product=Hypothetical protein | location=GLCHR01:93429-94838(+) | length=469	0.046032	1.03242	0.38649	24.6247	24.6366	100	3	24.6708	24.6549	100	3	19	19	19	51.4	51.4	51.4	53.039	0	68.596	1392100000	154	24.6366	24.5579	24.6798	24.6549	24.6192	24.7382
GL50803_21318	GL50803_21318	GL50803_21318 | organism=Giardia_Assemblage_A_isolate_WB | product=hypothetical protein | location=GLCHR04:2261923-2264574(-) | length=883	0.0458126	1.03226	0.306735	23.4389	23.4113	100	3	23.4848	23.488	100	3	14	14	14	25.9	25.9	25.9	99.37	0	34.489	323210000	103	23.4113	23.3944	23.5111	23.5676	23.488	23.3987
GL50803_16269	GL50803_16269	GL50803_16269 | organism=Giardia_Assemblage_A_isolate_WB | product=FAD synthetase | location=GLCHR02:642844-644709(-) | length=621	0.0457344	1.03221	0.0799673	23.2224	23.2429	100	3	23.2681	23.3116	100	3	6	6	6	15.6	15.6	15.6	69.451	0	10.585	245540000	30	23.0561	23.2429	23.3681	22.9364	23.5564	23.3116
GL50803_2549	GL50803_2549	GL50803_2549 | organism=Giardia_Assemblage_A_isolate_WB | product=hypothetical protein | location=GLCHR05:4055348-4056085(-) | length=245	0.0456804	1.03217	0.152879	23.2471	23.2213	100	3	23.2928	23.2464	100	3	5	5	5	32.7	32.7	32.7	27.506	0	19.356	209350000	34	23.0977	23.4223	23.2213	23.4104	23.2215	23.2464
GL50803_16390	GL50803_16390	GL50803_16390 | organism=Giardia_Assemblage_A_isolate_WB | product=hypothetical protein | location=GLCHR03:334871-343042(+) | length=2723	0.0451018	1.03176	0.64825	23.9537	23.9512	100	3	23.9988	23.9884	100	3	48	48	48	30.4	30.4	30.4	301.31	0	323.31	2358200000	519	23.9512	23.9809	23.929	23.9884	23.957	24.0509
GL50803_9184	GL50803_9184	GL50803_9184 | organism=Giardia_Assemblage_A_isolate_WB | product=Transducin | location=GLCHR05:3490646-3492976(-) | length=776	0.0449251	1.03163	0.0692328	22.8547	22.794	100	3	22.8996	22.735	100	3	11	11	11	24.7	24.7	24.7	86.233	0	23.433	154150000	38	22.7447	23.0254	22.794	22.735	23.3159	22.6479
GL50803_101120	GL50803_101120	GL50803_101120 | organism=Giardia_Assemblage_A_isolate_WB | product=Hypothetical protein | location=GLCHR05:4137727-4140414(+) | length=895	0.0447528	1.03151	0.0426333	21.8167	21.7714	100	3	21.8615	21.9324	100	3	3	3	3	9.5	9.5	9.5	97.97	0	7.4624	59529000	20	22.4444	21.2344	21.7714	21.9324	21.9389	21.7131
GL50803_6026	GL50803_6026	GL50803_6026 | organism=Giardia_Assemblage_A_isolate_WB | product=Hypothetical protein | location=GLCHR04:725945-726475(+) | length=176	0.0443598	1.03123	0.117332	22.9796	22.9405	100	3	23.0239	23.0288	100	3	7	7	7	45.5	45.5	45.5	20.708	0	15.415	401960000	54	23.1292	22.869	22.9405	23.0288	23.2181	22.8248
GL50803_2082	GL50803_2082	GL50803_2082 | organism=Giardia_Assemblage_A_isolate_WB | product=Kinase, NEK | location=GLCHR05:4290192-4291052(+) | length=286	0.0441717	1.03109	0.0526608	23.0712	22.9887	100	3	23.1154	22.9828	100	3	6	6	6	29.7	29.7	29.7	31.688	0	27.576	222160000	34	22.8696	22.9887	23.3554	22.766	22.9828	23.5973
GL50803_16998	GL50803_16998	GL50803_16998 | organism=Giardia_Assemblage_A_isolate_WB | product=Hypothetical protein | location=GLCHR04:1269032-1270858(+) | length=608	0.043918	1.03091	0.154365	24.5097	24.5774	100	3	24.5536	24.5472	100	3	26	26	26	51.8	51.8	51.8	69.152	0	91.392	1517300000	175	24.5774	24.3485	24.6032	24.4374	24.6763	24.5472
GL50803_4509	GL50803_4509	GL50803_4509 | organism=Giardia_Assemblage_A_isolate_WB | product=ERP1 | location=GLCHR03:1500081-1500665(+) | length=194	0.0434399	1.03057	0	NaN	NaN	33.3333	1	24.4586	24.4586	66.6667	2	2	2	2	24.7	24.7	24.7	21.774	0	3.5898	214410000	13	NaN	24.4151	NaN	NaN	24.4825	24.4347
GL50803_2973	GL50803_2973	GL50803_2973 | organism=Giardia_Assemblage_A_isolate_WB | product=hypothetical protein | location=GLCHR04:1775017-1775379(+) | length=120	0.0433521	1.03051	0.104521	24.066	24.0752	100	3	24.1094	24.1094	66.6667	2	2	2	2	41.7	41.7	41.7	13.361	0	53.757	177990000	20	24.2164	23.9066	24.0752	NaN	23.9895	24.2293
GL50803_17037	GL50803_17037	GL50803_17037 | organism=Giardia_Assemblage_A_isolate_WB | product=Hypothetical protein | location=GLCHR02:249807-250571(+) | length=254	0.0431805	1.03038	0.190577	24.7235	24.7819	100	3	24.7667	24.7786	100	3	11	11	11	56.7	56.7	56.7	28.759	0	63.666	1050200000	109	24.8195	24.5692	24.7819	24.7786	24.826	24.6955
GL50803_5012	GL50803_5012	GL50803_5012 | organism=Giardia_Assemblage_A_isolate_WB | product=Hypothetical protein | location=CH991767:871411-872547(-) | length=378	0.043052	1.03029	0.120522	24.9007	24.964	100	3	24.9437	24.8641	100	3	13	13	13	40.2	40.2	40.2	42.013	0	45.036	1375900000	185	24.7168	25.0213	24.964	24.8422	25.1249	24.8641
GL50803_34094	GL50803_34094	GL50803_34094 | organism=Giardia_Assemblage_A_isolate_WB | product=Hypothetical protein | location=GLCHR04:596003-596506(+) | length=167	0.0430466	1.03029	0.139995	20.1429	20.1429	66.6667	2	20.186	20.2385	100	3	3	3	3	33.5	33.5	33.5	18.761	0	7.528	18831000	35	20.1669	20.119	NaN	20.2385	20.0197	20.2997
GL50803_4349	GL50803_4349	GL50803_4349 | organism=Giardia_Assemblage_A_isolate_WB | product=Endothelin-converting enzyme 2 | location=GLCHR03:829850-830491(-) | length=213	0.0428988	1.03018	0.319276	26.1158	26.1133	100	3	26.1587	26.1487	100	3	10	10	10	62.4	62.4	62.4	24.717	0	97.934	2691200000	191	26.1133	26.0587	26.1753	26.0887	26.1487	26.2386
GL50803_17231	GL50803_17231	GL50803_17231 | organism=Giardia_Assemblage_A_isolate_WB | product=Kinase, NEK | location=GLCHR03:484394-487414(-) | length=1006	0.0428454	1.03014	0.515669	25.7272	25.7177	100	3	25.77	25.7925	100	3	52	52	52	73.9	73.9	73.9	111.47	0	323.31	8268100000	681	25.6997	25.7177	25.7642	25.8088	25.7925	25.7088
GL50803_10232	GL50803_10232	GL50803_10232 | organism=Giardia_Assemblage_A_isolate_WB | product=Hypothetical protein | location=GLCHR03:1881450-1883459(+) | length=669	0.0426178	1.02998	0.101355	24.444	24.4084	100	3	24.4866	24.4643	100	3	20	20	20	38.1	38.1	38.1	73.121	0	101.52	1658600000	219	24.4084	24.3729	24.5506	24.2543	24.7411	24.4643
GL50803_14807	GL50803_14807	GL50803_14807 | organism=Giardia_Assemblage_A_isolate_WB | product=Protein 21,1 | location=GLCHR05:2373862-2375289(+) | length=475	0.0425231	1.02991	0.0860593	22.7168	22.8252	100	3	22.7594	22.7822	100	3	9	9	9	33.3	33.3	33.3	51.472	0	27.168	212810000	43	22.8252	22.9021	22.4232	22.908	22.7822	22.5878
GL50803_101866	GL50803_101866	GL50803_101866 | organism=Giardia_Assemblage_A_isolate_WB | product=Kinase, NEK | location=GLCHR04:2551205-2553634(+) | length=809	0.0425091	1.0299	0.104544	21.802	21.7541	100	3	21.8445	21.8445	66.6667	2	4	4	4	8.2	8.2	8.2	87.9	0.00097466	2.5634	69434000	14	21.7541	21.7268	21.9251	NaN	22.0039	21.6851
GL50803_113876	GL50803_113876	GL50803_113876 | organism=Giardia_Assemblage_A_isolate_WB | product=ABC transporter, ATP-binding protein, putative | location=GLCHR05:1839507-1845722(-) | length=2071	0.0424627	1.02987	0.125715	21.1443	21.0906	100	3	21.1868	21.2	100	3	6	4	4	4.3	3.1	3.1	231.83	0	13.52	44178000	8	21.0906	21.2649	21.0775	21.2	20.9936	21.3668
GL50803_16592	GL50803_16592	GL50803_16592 | organism=Giardia_Assemblage_A_isolate_WB | product=ABC transporter family protein | location=GLCHR03:1285617-1292381(-) | length=2254	0.0421232	1.02963	0.262309	24.6972	24.6919	100	3	24.7394	24.681	100	3	48	48	48	30.7	30.7	30.7	252.46	0	264.88	2875000000	458	24.6919	24.7222	24.6776	24.8646	24.6725	24.681
GL50803_16042	GL50803_16042	GL50803_16042 | organism=Giardia_Assemblage_A_isolate_WB | product=ATP-dependent RNA helicase | location=GLCHR05:3878515-3880413(+) | length=632	0.0420774	1.0296	0.0465311	23.5531	23.4404	100	3	23.5952	23.4044	100	3	5	5	5	10.4	10.4	10.4	70.021	0	8.2264	277070000	21	24.0064	23.2125	23.4404	23.3859	23.9952	23.4044
GL50803_24009	GL50803_24009	GL50803_24009 | organism=Giardia_Assemblage_A_isolate_WB | product=Protein 21,1 | location=GLCHR03:581742-583049(-) | length=435	0.0420583	1.02958	0.250115	25.3578	25.4041	100	3	25.3999	25.4271	100	3	9	9	9	31.3	31.3	31.3	46.683	0	65.427	1474000000	95	25.2531	25.4041	25.4164	25.4271	25.3192	25.4534
GL50803_8557	GL50803_8557	GL50803_8557 | organism=Giardia_Assemblage_A_isolate_WB | product=Hypothetical protein | location=GLCHR05:4304006-4306423(+) | length=805	0.0418692	1.02945	0.5324	21.1157	21.1157	66.6667	2	21.1575	21.1575	66.6667	2	4	4	4	10.7	10.7	10.7	89.659	0	7.0335	27008000	11	NaN	21.1174	21.1139	NaN	21.1279	21.1871
GL50803_6082	GL50803_6082	GL50803_6082 | organism=Giardia_Assemblage_A_isolate_WB | product=Hypothetical protein | location=GLCHR04:1990860-1998836(-) | length=2658	0.0417086	1.02933	0.172764	23.133	23.1193	100	3	23.1747	23.1269	100	3	24	24	24	13.1	13.1	13.1	297.04	0	70.097	354220000	103	23.0556	23.2241	23.1193	23.0718	23.3255	23.1269
GL50803_11328	GL50803_11328	GL50803_11328 | organism=Giardia_Assemblage_A_isolate_WB | product=Hypothetical protein | location=GLCHR02:1223544-1225247(+) | length=567	0.0416711	1.02931	0.0246871	20.9058	20.9833	100	3	20.9475	20.9475	66.6667	2	5	5	5	16.2	16.2	16.2	62.96	0	38.327	57225000	28	20.9833	21.2969	20.4373	NaN	21.5496	20.3454
GL50803_104150	GL50803_104150	GL50803_104150 | organism=Giardia_Assemblage_A_isolate_WB | product=Kinase, PLK | location=GLCHR03:1712385-1714421(-) | length=678	0.0416673	1.0293	0.603579	26.7294	26.7275	100	3	26.771	26.7566	100	3	29	29	29	50.4	50.4	50.4	77.189	0	241.12	7442700000	455	26.7114	26.7275	26.7492	26.8267	26.7566	26.7297
GL50803_101906	GL50803_101906	GL50803_101906 | organism=Giardia_Assemblage_A_isolate_WB | product=SKD1 protein | location=GLCHR05:3100075-3101439(+) | length=454	0.0415287	1.0292	0.281831	26.1745	26.1622	100	3	26.216	26.2031	100	3	27	27	18	61.5	61.5	38.8	49.725	0	304.65	6649100000	444	26.269	26.0922	26.1622	26.2031	26.2726	26.1723
GL50803_8407	GL50803_8407	GL50803_8407 | organism=Giardia_Assemblage_A_isolate_WB | product=Aminoacyl-histidine dipeptidase | location=GLCHR05:1333710-1335230(+) | length=506	0.0414899	1.02918	0.438935	28.1754	28.1854	100	3	28.2169	28.2397	100	3	29	29	29	79.6	79.6	79.6	55.103	0	323.31	27789000000	939	28.1239	28.1854	28.2169	28.2397	28.2535	28.1575
GL50803_5632	GL50803_5632	GL50803_5632 | organism=Giardia_Assemblage_A_isolate_WB | product=Exosome complex exonuclease, putative | location=GLCHR04:624818-625762(-) | length=314	0.0414893	1.02918	0.0797903	22.623	22.6791	100	3	22.6645	22.6206	100	3	6	6	6	36.3	36.3	36.3	34.357	0	11.813	196570000	51	22.6791	22.3284	22.8616	22.525	22.6206	22.8479
GL50803_10161	GL50803_10161	GL50803_10161 | organism=Giardia_Assemblage_A_isolate_WB | product=Hypothetical protein | location=GLCHR03:1557181-1559742(-) | length=853	0.0410945	1.02889	0.188099	22.7309	22.7954	100	3	22.772	22.7373	100	3	9	9	9	16.6	16.6	16.6	91.921	0	19.158	259180000	69	22.8085	22.7954	22.5889	22.8591	22.7198	22.7373
GL50803_27735	GL50803_27735;GL50803_14493	GL50803_27735 | organism=Giardia_Assemblage_A_isolate_WB | product=Mre11 | location=GLCHR03:487499-489952(-) | length=817	0.0410519	1.02886	0.0718931	24.6734	24.7297	100	3	24.7145	24.7647	100	3	5	5	5	8.8	8.8	8.8	90.365	0	7.1692	290390000	25	24.7297	24.9496	24.341	24.8417	24.7647	24.5371
GL50803_17219	GL50803_17219	GL50803_17219 | organism=Giardia_Assemblage_A_isolate_WB | product=Protein 21,1 | location=GLCHR04:1140311-1142686(+) | length=791	0.0406857	1.0286	0.119286	23.611	23.5774	100	3	23.6517	23.6831	100	3	14	14	14	27.8	27.8	27.8	85.472	0	70.681	623110000	100	23.4278	23.8278	23.5774	23.7048	23.5671	23.6831
GL50803_11311	GL50803_11311	GL50803_11311 | organism=Giardia_Assemblage_A_isolate_WB | product=Kinase, NEK | location=GLCHR04:1410150-1411253(+) | length=367	0.0406106	1.02855	0.253626	26.4128	26.459	100	3	26.4534	26.4618	100	3	17	12	12	58.3	45.2	45.2	41.542	0	115.82	3875500000	275	26.2972	26.459	26.4823	26.4618	26.4929	26.4056
GL50803_21942	GL50803_21942;GL50803_201407162783YEAST	GL50803_21942 | organism=Giardia_Assemblage_A_isolate_WB | product=NADP-specific glutamate dehydrogenase | location=GLCHR04:171236-172585(-) | length=449	0.0404517	1.02844	0.20654	30.3549	30.3857	100	3	30.3953	30.4165	100	3	41	41	39	86.6	86.6	85.1	49.733	0	323.31	134530000000	1904	30.4483	30.2308	30.3857	30.4506	30.4165	30.3189
GL50803_33166	GL50803_33166	GL50803_33166 | organism=Giardia_Assemblage_A_isolate_WB | product=26S proteasome non-ATPase regulatory subunit 2 | location=GLCHR01:110180-113878(+) | length=1232	0.0401465	1.02822	0.375422	24.8525	24.8595	100	3	24.8927	24.8959	100	3	29	29	29	32	32	32	135.89	0	193.91	2026500000	234	24.8595	24.8195	24.8786	24.8195	24.8959	24.9626
GL50803_9196	GL50803_9196	GL50803_9196 | organism=Giardia_Assemblage_A_isolate_WB | product=Kinase, NEK | location=GLCHR05:2765602-2766495(-) | length=297	0.0397307	1.02792	0.233357	26.3119	26.3308	100	3	26.3516	26.382	100	3	15	15	15	63.6	63.6	63.6	33.875	0	107.78	4352700000	206	26.2532	26.3308	26.3516	26.382	26.4366	26.2363
GL50803_89347	GL50803_89347	GL50803_89347 | organism=Giardia_Assemblage_A_isolate_WB | product=DNA-directed RNA polymerase II largest subunit RPB1 | location=GLCHR01:231826-238056(+) | length=2076	0.0396036	1.02783	0.209171	23.7493	23.7717	100	3	23.7889	23.8152	100	3	39	39	39	28.9	28.9	28.9	230.45	0	122.37	1188400000	182	23.7717	23.7939	23.6822	23.6657	23.8858	23.8152
GL50803_16659	GL50803_16659	GL50803_16659 | organism=Giardia_Assemblage_A_isolate_WB | product=Hypothetical protein | location=GLCHR04:1598866-1600110(+) | length=414	0.0394758	1.02774	0.319584	25.5847	25.5798	100	3	25.6241	25.6228	100	3	10	10	10	36	36	36	46.157	0	112.04	1864400000	137	25.6386	25.5356	25.5798	25.6957	25.6228	25.554
GL50803_137754	GL50803_137754	GL50803_137754 | organism=Giardia_Assemblage_A_isolate_WB | product=Hypothetical protein | location=GLCHR03:308580-311432(-) | length=950	0.0392965	1.02761	0.350787	24.6142	24.5898	100	3	24.6535	24.6709	100	3	25	25	25	36.4	36.4	36.4	107.85	0	174.9	2231600000	225	24.5898	24.5787	24.6742	24.6709	24.7043	24.5853
GL50803_89535	GL50803_89535	GL50803_89535 | organism=Giardia_Assemblage_A_isolate_WB | product=hypothetical protein | location=GLCHR02:1078443-1081175(+) | length=910	0.0389194	1.02734	0.0812937	23.0695	23.0816	100	3	23.1084	23.0532	100	3	11	11	11	22.7	22.7	22.7	102.07	0	32.53	284850000	77	23.0816	23.2614	22.8654	22.9258	23.3462	23.0532
GL50803_12225	GL50803_12225	GL50803_12225 | organism=Giardia_Assemblage_A_isolate_WB | product=Hypothetical protein | location=GLCHR04:2087487-2088842(-) | length=451	0.0386696	1.02717	0.0394468	24.2208	24.1709	100	3	24.2595	24.4025	100	3	13	13	13	34.1	34.1	34.1	51.521	0	15.969	683370000	72	24.1709	23.9191	24.5725	23.731	24.4025	24.645
GL50803_15410	GL50803_15410	GL50803_15410 | organism=Giardia_Assemblage_A_isolate_WB | product=Ser/Thr protein kinase | location=GLCHR02:125385-126242(+) | length=285	0.0383644	1.02695	0.241111	28.081	28.1149	100	3	28.1194	28.1425	100	3	16	16	16	65.6	65.6	65.6	31.698	0	308.97	15973000000	430	28.1426	27.9855	28.1149	28.1739	28.1425	28.0416
GL50803_14083	GL50803_14083	GL50803_14083 | organism=Giardia_Assemblage_A_isolate_WB | product=Hypothetical protein | location=GLCHR01:1121302-1122840(+) | length=512	0.0382436	1.02686	0.155831	22.333	22.333	66.6667	2	22.3713	22.3551	100	3	3	3	3	8	8	8	58.449	0	6.5395	77663000	17	NaN	22.2223	22.4438	22.3345	22.4242	22.3551
GL50803_19003	GL50803_19003	GL50803_19003 | organism=Giardia_Assemblage_A_isolate_WB | product=Ribosomal protein L24A | location=GLCHR05:4082559-4082867(+) | length=102	0.0382144	1.02684	0.152082	27.9854	27.9534	100	3	28.0236	27.9565	100	3	11	11	11	42.2	42.2	42.2	11.976	0	51.123	6216900000	236	27.9172	27.9534	28.0856	27.9565	27.9341	28.1803
GL50803_3993	GL50803_3993	GL50803_3993 | organism=Giardia_Assemblage_A_isolate_WB | product=Polyadenylate-binding protein, putative | location=GLCHR01:685206-687197(-) | length=663	0.0380395	1.02672	0.0813643	21.6425	21.5652	100	3	21.6805	21.7252	100	3	9	9	9	17.8	17.8	17.8	73.298	0	13.717	126070000	45	21.5652	21.5129	21.8493	21.44	21.8763	21.7252
GL50803_102813	GL50803_102813	GL50803_102813 | organism=Giardia_Assemblage_A_isolate_WB | product=Protein 21,1 | location=GLCHR04:312948-313979(-) | length=343	0.0380154	1.0267	0.226376	26.4513	26.4522	100	3	26.4893	26.4367	100	3	22	22	20	69.7	69.7	66.8	36.989	0	323.31	7593200000	380	26.4859	26.4522	26.4157	26.6137	26.4173	26.4367
GL50803_4369	GL50803_4369	GL50803_4369 | organism=Giardia_Assemblage_A_isolate_WB | product=Dual specificity phosphatase Cdc25, putative | location=GLCHR03:1385171-1385533(+) | length=120	0.0379416	1.02665	0.0835013	24.1616	24.1976	100	3	24.1995	24.1461	100	3	3	3	3	35	35	35	13.378	0	6.9406	394110000	31	24.3447	23.9425	24.1976	24.0418	24.4108	24.1461
GL50803_31978	GL50803_31978	GL50803_31978 | organism=Giardia_Assemblage_A_isolate_WB | product=Hypothetical protein | location=GLCHR05:2669094-2674568(-) | length=1824	0.0375881	1.0264	0.73585	25.0961	25.1091	100	3	25.1337	25.1433	100	3	28	28	28	25.5	25.5	25.5	199.57	0	118.4	1376600000	235	25.0546	25.1091	25.1248	25.1142	25.1433	25.1437
GL50803_10013	GL50803_10013	GL50803_10013 | organism=Giardia_Assemblage_A_isolate_WB | product=Hypothetical protein | location=GLCHR03:1210321-1210983(+) | length=220	0.0374406	1.02629	0.3097	25.3639	25.4023	100	3	25.4013	25.4088	100	3	12	12	12	57.7	57.7	57.7	24.462	0	36.781	1695900000	120	25.4023	25.2821	25.4073	25.4449	25.4088	25.3503
GL50803_9349	GL50803_9349	GL50803_9349 | organism=Giardia_Assemblage_A_isolate_WB | product=Hypothetical protein, similar to AMMECR1 | location=GLCHR05:3956710-3957303(-) | length=197	0.0373592	1.02623	0.145035	26.7191	26.7437	100	3	26.7564	26.8137	100	3	11	11	11	78.7	78.7	78.7	21.841	0	43.158	4001600000	151	26.7437	26.601	26.8125	26.6122	26.8434	26.8137
GL50803_10632	GL50803_10632	GL50803_10632 | organism=Giardia_Assemblage_A_isolate_WB | product=Protein 21,1 | location=GLCHR03:841873-844890(+) | length=1005	0.037117	1.02606	0.0698967	23.8624	23.7247	100	3	23.8995	23.8847	100	3	7	6	6	12.5	11.6	11.6	108.91	0	12.121	159450000	35	23.7247	24.17	23.6925	23.7278	23.8847	24.0861
GL50803_27310	GL50803_27310	GL50803_27310 | organism=Giardia_Assemblage_A_isolate_WB | product=Stress-induced-phosphoprotein 1 | location=GLCHR03:1678162-1679925(-) | length=587	0.0369021	1.02591	0.102884	28.24	28.305	100	3	28.2769	28.2451	100	3	51	51	51	78.5	78.5	78.5	65.36	0	323.31	40370000000	1216	28.3704	28.0447	28.305	28.1533	28.4324	28.2451
GL50803_17091	GL50803_17091	GL50803_17091 | organism=Giardia_Assemblage_A_isolate_WB | product=Exosome complex exonuclease, putative | location=GLCHR03:1715022-1715861(+) | length=279	0.0364304	1.02557	0.0641847	22.5407	22.5407	66.6667	2	22.5772	22.5772	66.6667	2	3	3	3	20.4	20.4	20.4	29.056	0	4.8823	83262000	9	NaN	22.6967	22.3847	NaN	22.4764	22.6779
GL50803_17000	GL50803_17000	GL50803_17000 | organism=Giardia_Assemblage_A_isolate_WB | product=Peptidyl-prolyl cis-trans isomerase B precursor | location=GLCHR04:1274680-1275255(-) | length=191	0.0362288	1.02543	0.174503	26.008	26.0196	100	3	26.0443	26.0351	100	3	8	8	8	57.6	57.6	57.6	21.21	0	53.63	2775500000	140	26.0955	25.9091	26.0196	26.1475	25.9502	26.0351
GL50803_4690	GL50803_4690	GL50803_4690 | organism=Giardia_Assemblage_A_isolate_WB | product=Hypothetical protein | location=GLCHR04:2210609-2211184(-) | length=191	0.0361239	1.02536	0.0853061	23.7758	23.722	100	3	23.812	23.7332	100	3	8	8	8	57.6	57.6	57.6	21.24	0	11.995	575330000	59	24.0191	23.5863	23.722	23.7331	23.9695	23.7332
GL50803_3098	GL50803_3098	GL50803_3098 | organism=Giardia_Assemblage_A_isolate_WB | product=Hypothetical protein | location=GLCHR03:480842-481984(+) | length=380	0.0360076	1.02527	0.295928	24.8713	24.856	100	3	24.9073	24.8894	100	3	13	13	13	36.6	36.6	36.6	42.364	0	62.886	1310900000	113	24.8527	24.9052	24.856	24.8894	24.995	24.8375
GL50803_87926	GL50803_87926	GL50803_87926 | organism=Giardia_Assemblage_A_isolate_WB | product=Hypothetical protein | location=GLCHR03:1145313-1146602(+) | length=429	0.0359605	1.02524	0.129362	25.733	25.7654	100	3	25.7689	25.7592	100	3	20	20	20	74.4	74.4	74.4	47.889	0	104.72	2344800000	215	25.5536	25.7654	25.8799	25.7123	25.8354	25.7592
GL50803_10829	GL50803_10829	GL50803_10829 | organism=Giardia_Assemblage_A_isolate_WB | product=Glucosamine-6-phosphate deaminase | location=GLCHR01:1310961-1311752(+) | length=263	0.0358028	1.02513	0.128726	25.8004	25.8225	100	3	25.8362	25.8857	100	3	11	3	3	57	17.5	17.5	28.767	0	12.839	1254900000	69	25.9068	25.672	25.8225	25.9351	25.8857	25.6879
GL50803_3490	GL50803_3490	GL50803_3490 | organism=Giardia_Assemblage_A_isolate_WB | product=Kinase, NEK | location=GLCHR01:63341-65575(-) | length=744	0.0356439	1.02501	0.084781	23.2065	23.2549	100	3	23.2422	23.2494	100	3	12	12	12	24.6	24.6	24.6	83.3	0	25.738	247590000	63	22.9521	23.2549	23.4125	23.3472	23.1299	23.2494
GL50803_114921	GL50803_114921	GL50803_114921 | organism=Giardia_Assemblage_A_isolate_WB | product=Hypothetical protein | location=GLCHR04:902888-908887(+) | length=1999	0.0356	1.02498	0.143463	24.5891	24.6306	100	3	24.6247	24.6394	100	3	24	24	24	20.9	20.9	20.9	224.35	0	82.01	862330000	153	24.6556	24.481	24.6306	24.4894	24.6394	24.7451
GL50803_2323	GL50803_2323	GL50803_2323 | organism=Giardia_Assemblage_A_isolate_WB | product=Hypothetical protein | location=GLCHR05:4201063-4202679(+) | length=538	0.0354919	1.02491	0.107586	23.9191	23.8997	100	3	23.9546	23.8447	100	3	15	15	15	51.5	51.5	51.5	60.023	0	117.09	568400000	159	23.8997	23.8908	23.9669	23.8447	23.8313	24.1878
GL50803_3281	GL50803_3281	GL50803_3281 | organism=Giardia_Assemblage_A_isolate_WB | product=Histone deacetylase | location=GLCHR04:2324685-2326088(-) | length=467	0.035319	1.02478	0.111741	23.4121	23.4435	100	3	23.4474	23.3941	100	3	6	6	6	17.3	17.3	17.3	52.076	0	12.515	276280000	40	23.3261	23.4668	23.4435	23.3941	23.6516	23.2966
GL50803_113284;GL50803_114442;GL50803_92983;GL50803_112519	GL50803_113284;GL50803_114442;GL50803_92983;GL50803_112519	GL50803_113284 | organism=Giardia_Assemblage_A_isolate_WB | product=Hypothetical protein | location=GLCHR05:994269-995027(+) | length=252;GL50803_114442 | organism=Giardia_Assemblage_A_isolate_WB | product=Hypothetical protein | location=GLCHR04:229997-230	0.0351416	1.02466	0.143703	26.1264	26.1649	100	3	26.1615	26.1596	100	3	11	11	11	61.9	61.9	61.9	27.712	0	100.82	4257100000	230	26.1649	25.9591	26.2552	26.2032	26.1596	26.1218
GL50803_4365	GL50803_4365	GL50803_4365 | organism=Giardia_Assemblage_A_isolate_WB | product=26S protease regulatory subunit 6A | location=GLCHR05:3119635-3121140(-) | length=501	0.0349553	1.02453	0.175925	25.0061	24.9603	100	3	25.041	25.0706	100	3	19	19	19	49.5	49.5	49.5	55.968	0	184.17	2816100000	259	24.9603	24.9352	25.1227	25.1039	25.0706	24.9486
GL50803_15099	GL50803_15099	GL50803_15099 | organism=Giardia_Assemblage_A_isolate_WB | product=20S proteasome alpha subunit 4 | location=GLCHR05:1198637-1199281(+) | length=214	0.0349102	1.02449	0.136287	26.2437	26.2302	100	3	26.2786	26.3541	100	3	8	8	8	59.8	59.8	59.8	23.203	0	87.427	3864200000	243	26.3371	26.1638	26.2302	26.3629	26.1188	26.3541
GL50803_14993	GL50803_14993	GL50803_14993 | organism=Giardia_Assemblage_A_isolate_WB | product=Pyrophosphate-fructose 6-phosphate 1-phosphotransferase alpha subunit | location=GLCHR05:3906198-3907832(-) | length=544	0.0347939	1.02441	0.227869	28.4998	28.5462	100	3	28.5346	28.5467	100	3	36	36	36	72.6	72.6	72.6	59.963	0	310.15	30921000000	962	28.5462	28.3919	28.5613	28.4859	28.5711	28.5467
GL50803_8592	GL50803_8592	GL50803_8592 | organism=Giardia_Assemblage_A_isolate_WB | product=Tubulin tyrosine ligase | location=GLCHR02:442130-444343(-) | length=737	0.0347652	1.02439	0.034714	22.5556	22.4196	100	3	22.5904	22.5904	66.6667	2	3	3	3	6	6	6	80.902	0	4.1919	115850000	11	23.0281	22.2191	22.4196	NaN	22.4463	22.7345
GL50803_16549	GL50803_16549	GL50803_16549 | organism=Giardia_Assemblage_A_isolate_WB | product=Uridine kinase | location=GLCHR05:1578937-1580985(-) | length=682	0.0346362	1.0243	0.391764	26.4761	26.4847	100	3	26.5107	26.5088	100	3	47	47	47	78.2	78.2	78.2	77.208	0	260.91	11073000000	736	26.4847	26.4091	26.5344	26.498	26.5088	26.5253
GL50803_7203	GL50803_7203	GL50803_7203 | organism=Giardia_Assemblage_A_isolate_WB | product=Guanylate kinase | location=GLCHR05:2360270-2360887(+) | length=205	0.0346203	1.02429	0.227284	23.698	23.6919	100	3	23.7326	23.7008	100	3	6	6	6	48.8	48.8	48.8	23.677	0	27.425	340730000	88	23.6747	23.7274	23.6919	23.6527	23.7008	23.8443
GL50803_15985	GL50803_15985	GL50803_15985 | organism=Giardia_Assemblage_A_isolate_WB | product=Hypothetical protein | location=GLCHR04:2279468-2280259(+) | length=263	0.0345256	1.02422	0.0291849	23.9145	24.0789	100	3	23.9491	24.2787	100	3	6	6	6	36.1	36.1	36.1	29.85	0	16.423	289410000	36	24.0872	23.5775	24.0789	23.2293	24.3393	24.2787
GL50803_13360	GL50803_13360	GL50803_13360 | organism=Giardia_Assemblage_A_isolate_WB | product=Protein 21,1 | location=GLCHR04:1086742-1088202(+) | length=486	0.0343978	1.02413	0.0883502	24.6083	24.5647	100	3	24.6427	24.6177	100	3	12	12	12	40.9	40.9	40.9	52.639	0	51.268	1219200000	139	24.5263	24.5647	24.7338	24.6177	24.8668	24.4435
GL50803_16795	GL50803_16795	GL50803_16795 | organism=Giardia_Assemblage_A_isolate_WB | product=Topoisomerase II | location=GLCHR05:2989657-2991216(+) | length=519	0.0343259	1.02408	0.192869	25.516	25.5241	100	3	25.5503	25.5128	100	3	26	17	17	55.3	35.5	35.5	57.017	0	116.51	3281300000	214	25.5241	25.4723	25.5515	25.4627	25.6754	25.5128
GL50803_4507	GL50803_4507	GL50803_4507 | organism=Giardia_Assemblage_A_isolate_WB | product=CTP synthase/UTP-ammonia lyase | location=GLCHR03:1496964-1499651(-) | length=895	0.0341199	1.02393	0.132691	26.1729	26.087	100	3	26.207	26.1815	100	3	22	22	22	34.5	34.5	34.5	99.35	0	178.84	2433700000	242	26.0838	26.087	26.348	26.1815	26.2782	26.1614
GL50803_14475	GL50803_14475	GL50803_14475 | organism=Giardia_Assemblage_A_isolate_WB | product=Hypothetical protein | location=GLCHR03:282970-286401(+) | length=1143	0.033886	1.02377	0.156106	24.7976	24.794	100	3	24.8314	24.7811	100	3	40	40	40	46.7	46.7	46.7	126.88	0	133.46	3531500000	388	24.7281	24.8706	24.794	24.9698	24.7434	24.7811
GL50803_3341	GL50803_3341	GL50803_3341 | organism=Giardia_Assemblage_A_isolate_WB | product=Hypothetical protein | location=GLCHR05:1903570-1904541(-) | length=323	0.033521	1.02351	0.0819818	22.3016	22.2785	100	3	22.3351	22.2712	100	3	5	5	5	18.9	18.9	18.9	34.754	0	5.377	100460000	26	22.0995	22.5267	22.2785	22.2504	22.4836	22.2712
GL50803_15587	GL50803_15587	GL50803_15587 | organism=Giardia_Assemblage_A_isolate_WB | product=Protein 21,1 | location=GLCHR05:4350384-4351157(+) | length=257	0.0329189	1.02308	0.212861	24.1072	24.1246	100	3	24.1401	24.1074	100	3	7	6	6	38.1	35.4	35.4	27.663	0	108.55	557330000	65	24.0483	24.1246	24.1486	24.2417	24.1074	24.0712
GL50803_4266	GL50803_4266	GL50803_4266 | organism=Giardia_Assemblage_A_isolate_WB | product=Hypothetical protein | location=GLCHR05:2951652-2954912(-) | length=1086	0.0328897	1.02306	0.351601	26.0786	26.068	100	3	26.1115	26.1055	100	3	35	35	35	49.1	49.1	49.1	121.3	0	278.28	6103500000	522	26.0463	26.068	26.1215	26.0597	26.1055	26.1693
GL50803_8201	GL50803_8201	GL50803_8201 | organism=Giardia_Assemblage_A_isolate_WB | product=Hypothetical protein | location=GLCHR03:503624-504430(+) | length=268	0.0328178	1.02301	0.0408458	22.8888	22.8394	100	3	22.9216	23.1692	100	3	9	9	9	44	44	44	30.167	0	28.981	275500000	58	22.7402	22.8394	23.0867	22.4152	23.1692	23.1803
GL50803_17566	GL50803_17566	GL50803_17566 | organism=Giardia_Assemblage_A_isolate_WB | product=Kinase, CAMK CAMKL | location=GLCHR04:2687276-2689207(-) | length=643	0.0325216	1.0228	0.230098	25.2927	25.2511	100	3	25.3252	25.3202	100	3	30	30	30	57.2	57.2	57.2	71.211	0	143.15	2723400000	300	25.2291	25.2511	25.3978	25.3202	25.3555	25.2999
GL50803_9515	GL50803_9515	GL50803_9515 | organism=Giardia_Assemblage_A_isolate_WB | product=Coiled-coil protein | location=GLCHR02:1413847-1417971(+) | length=1374	0.0321808	1.02256	0.155625	27.6367	27.6525	100	3	27.6689	27.6261	100	3	72	72	72	61.6	61.6	61.6	150.34	0	323.31	25526000000	1305	27.6525	27.5375	27.7201	27.6005	27.7801	27.6261
GL50803_17354	GL50803_17354	GL50803_17354 | organism=Giardia_Assemblage_A_isolate_WB | product=Hypothetical protein | location=GLCHR04:2008938-2011415(-) | length=825	0.031697	1.02221	0.047267	23.0963	23.2535	100	3	23.128	23.0905	100	3	7	7	7	14.4	14.4	14.4	90.527	0	11.901	300930000	34	23.308	22.7273	23.2535	22.9137	23.3797	23.0905
GL50803_6563	GL50803_6563	GL50803_6563 | organism=Giardia_Assemblage_A_isolate_WB | product=Uracil phosphoribosyltransferase | location=GLCHR05:1664106-1664741(-) | length=211	0.0316944	1.02221	0.18296	27.0831	27.116	100	3	27.1148	27.1319	100	3	18	18	18	85.3	85.3	85.3	23.2	0	320.85	8093000000	328	27.1499	26.9834	27.116	27.1319	27.0348	27.1777
GL50803_13575	GL50803_13575	GL50803_13575 | organism=Giardia_Assemblage_A_isolate_WB | product=Dynein light chain | location=GLCHR04:2529906-2530229(+) | length=107	0.0315609	1.02212	0.114703	24.6296	24.6441	100	3	24.6611	24.6323	100	3	5	5	5	65.4	65.4	65.4	12.05	0	54.793	507320000	74	24.4725	24.6441	24.7721	24.7575	24.6323	24.5935
GL50803_5871	GL50803_5871	GL50803_5871 | organism=Giardia_Assemblage_A_isolate_WB | product=Developmentally regulated GTP-binding protein 1 | location=GLCHR04:1401785-1402891(+) | length=368	0.0314541	1.02204	0.0617607	23.4623	23.4094	100	3	23.4938	23.4956	100	3	7	7	7	30.7	30.7	30.7	40.654	0	13.685	479670000	28	23.2009	23.7767	23.4094	23.3991	23.5866	23.4956
GL50803_15196	GL50803_15196	GL50803_15196 | organism=Giardia_Assemblage_A_isolate_WB | product=NifU-like protein | location=GLCHR05:2598090-2598728(+) | length=212	0.0314051	1.02201	0.122452	24.9367	24.862	100	3	24.9681	24.9627	100	3	6	6	6	42	42	42	23.081	0	70.237	924180000	64	25.0968	24.862	24.8514	24.8867	24.9627	25.055
GL50803_15832	GL50803_15832	GL50803_15832 | organism=Giardia_Assemblage_A_isolate_WB | product=Aminoacyl-histidine dipeptidase | location=GLCHR05:3627220-3628794(+) | length=524	0.0311673	1.02184	0.460381	29.3928	29.4207	100	3	29.424	29.4258	100	3	35	35	35	76.9	76.9	76.9	56.68	0	323.31	68834000000	1500	29.4207	29.3358	29.4221	29.434	29.4123	29.4258
GL50803_8227	GL50803_8227	GL50803_8227 | organism=Giardia_Assemblage_A_isolate_WB | product=ATP-binding cassette protein 5 | location=GLCHR01:1419688-1422885(-) | length=1065	0.0310345	1.02174	0.0455851	23.1267	23.1263	100	3	23.1578	22.9885	100	3	16	13	13	25.7	19.9	19.9	118.85	0	47.091	386820000	74	23.1263	23.2707	22.9832	23.5893	22.8955	22.9885
GL50803_4644	GL50803_4644	GL50803_4644 | organism=Giardia_Assemblage_A_isolate_WB | product=hypothetical protein | location=GLCHR05:1011172-1013124(+) | length=650	0.0309645	1.02169	0.0433325	23.6457	23.5189	100	3	23.6766	23.6505	100	3	3	3	3	5.5	5.5	5.5	72.783	0	4.6958	212320000	21	23.3381	24.0799	23.5189	23.8573	23.6505	23.5221
GL50803_92739	GL50803_92739	GL50803_92739 | organism=Giardia_Assemblage_A_isolate_WB | product=ATP-dependent RNA helicase A | location=GLCHR05:2309689-2313438(-) | length=1249	0.0308139	1.02159	0.254944	23.2355	23.2174	100	3	23.2663	23.2772	100	3	16	16	16	20.2	20.2	20.2	140.67	0	36.012	404380000	98	23.1663	23.3228	23.2174	23.2772	23.2393	23.2823
GL50803_90418	GL50803_90418	GL50803_90418 | organism=Giardia_Assemblage_A_isolate_WB | product=Hypothetical protein | location=GLCHR01:1270105-1273020(-) | length=971	0.0308069	1.02158	0.102952	21.4781	21.4633	100	3	21.5089	21.5619	100	3	6	6	6	9.9	9.9	9.9	109.77	0	7.3247	67993000	22	21.4633	21.3548	21.6161	21.3582	21.5619	21.6066
GL50803_8048	GL50803_8048	GL50803_8048 | organism=Giardia_Assemblage_A_isolate_WB | product=Hypothetical protein | location=GLCHR01:1444829-1446064(-) | length=411	0.0307439	1.02154	0.0843762	25.3795	25.3454	100	3	25.4102	25.2906	100	3	5	5	5	10.9	10.9	10.9	45.953	0	90.101	700280000	52	25.3454	25.3249	25.4681	25.6524	25.2906	25.2877
GL50803_8856	GL50803_8856	GL50803_8856 | organism=Giardia_Assemblage_A_isolate_WB | product=Kinase, NEK | location=GLCHR01:459247-460920(+) | length=557	0.0305672	1.02141	0.1132	23.3135	23.2974	100	3	23.3441	23.3655	100	3	11	11	11	30.7	30.7	30.7	61.981	0	14.773	548490000	76	23.3667	23.2974	23.2764	23.4952	23.1715	23.3655
GL50803_2970	GL50803_2970	GL50803_2970 | organism=Giardia_Assemblage_A_isolate_WB | product=Translation initiation factor 2 gamma subunit | location=GLCHR04:1777620-1779056(+) | length=478	0.0305119	1.02137	0.316909	25.4418	25.4564	100	3	25.4723	25.4769	100	3	19	19	18	61.7	61.7	58.4	52.322	0	81.657	2911900000	202	25.3724	25.4967	25.4564	25.4769	25.4452	25.4949
GL50803_16558	GL50803_16558	GL50803_16558 | organism=Giardia_Assemblage_A_isolate_WB | product=Phosphatidylinositol 4-kinase | location=GLCHR04:1328703-1335482(+) | length=2259	0.0304979	1.02136	0.0823458	24.8819	24.9581	100	3	24.9124	25.0076	100	3	6	6	6	3.2	3.2	3.2	254.84	0	3.8131	306310000	10	24.9581	24.9601	24.7274	25.0283	25.0076	24.7012
GL50803_112893	GL50803_112893	GL50803_112893 | organism=Giardia_Assemblage_A_isolate_WB | product=Hypothetical protein | location=GLCHR01:1098882-1099601(-) | length=239	0.0302798	1.02121	0.0745637	24.1795	24.2235	100	3	24.2098	24.2499	100	3	8	8	8	45.6	45.6	45.6	26.383	0	24.513	498940000	45	24.2235	24.309	24.0059	24.3778	24.2499	24.0016
GL50803_17224	GL50803_17224	GL50803_17224 | organism=Giardia_Assemblage_A_isolate_WB | product=Alpha-SNAP, putative | location=GLCHR05:4414511-4415407(-) | length=298	0.0301838	1.02114	0.178873	26.2333	26.2207	100	3	26.2635	26.2545	100	3	11	11	11	44.3	44.3	44.3	33.269	0	157.1	3252400000	206	26.2193	26.26	26.2207	26.2545	26.3764	26.1597
GL50803_7009	GL50803_7009	GL50803_7009 | organism=Giardia_Assemblage_A_isolate_WB | product=Adenylate kinase | location=GLCHR02:1457279-1458040(-) | length=253	0.0301622	1.02113	0.276326	24.4531	24.4656	100	3	24.4833	24.4863	100	3	9	9	9	58.5	58.5	58.5	28.355	0	52.042	1041200000	139	24.4083	24.4656	24.4854	24.5462	24.4173	24.4863
GL50803_9788	GL50803_9788	GL50803_9788 | organism=Giardia_Assemblage_A_isolate_WB | product=Hypothetical protein | location=GLCHR04:26200-27495(+) | length=431	0.0300903	1.02108	0.0839083	22.2049	22.1421	100	3	22.235	22.235	66.6667	2	4	4	4	10.4	10.4	10.4	47.449	0	22.142	90337000	25	22.3635	22.1421	22.1091	22.3281	22.1418	NaN
GL50803_2053	GL50803_2053	GL50803_2053 | organism=Giardia_Assemblage_A_isolate_WB | product=Serine/threonine protein phosphatase 4 | location=GLCHR03:311603-312523(-) | length=306	0.0299384	1.02097	0.535691	25.6054	25.5904	100	3	25.6354	25.6303	100	3	12	12	12	63.7	63.7	63.7	35.057	0	166.53	1971800000	193	25.5904	25.6398	25.5861	25.6681	25.6077	25.6303
GL50803_31998	GL50803_31998	GL50803_31998 | organism=Giardia_Assemblage_A_isolate_WB | product=Hypothetical protein | location=GLCHR04:1278849-1281374(-) | length=841	0.0299021	1.02094	0.078813	23.8571	23.8381	100	3	23.887	23.8668	100	3	24	24	24	44.7	44.7	44.7	93.921	0	133.35	984360000	180	23.7662	23.9671	23.8381	23.6898	24.1045	23.8668
GL50803_9523	GL50803_9523	GL50803_9523 | organism=Giardia_Assemblage_A_isolate_WB | product=Hypothetical protein | location=GLCHR02:1422590-1423588(+) | length=332	0.0292759	1.0205	0.102465	22.7145	22.7162	100	3	22.7438	22.7966	100	3	7	7	7	23.5	23.5	23.5	37.438	0	4.9113	130920000	21	22.7162	22.7873	22.6401	22.562	22.7966	22.8729
GL50803_42676	GL50803_42676	GL50803_42676 | organism=Giardia_Assemblage_A_isolate_WB | product=hypothetical protein | location=GLCHR05:2111822-2119225(-) | length=2467	0.0291157	1.02039	0.0619535	27.2609	27.145	100	3	27.29	27.3461	100	3	14	14	14	9	9	9	275.75	0	20.567	1801400000	56	27.0948	27.145	27.543	27.1308	27.3932	27.3461
GL50803_10256	GL50803_10256	GL50803_10256 | organism=Giardia_Assemblage_A_isolate_WB | product=Hypothetical protein | location=GLCHR01:1337911-1338507(+) | length=198	0.0290143	1.02031	0.247152	22.2433	22.2433	66.6667	2	22.2723	22.2799	100	3	2	2	2	10.6	10.6	10.6	22.779	0.00097339	2.5552	60601000	12	NaN	22.1999	22.2867	22.3102	22.2799	22.2269
GL50803_3910	GL50803_3910	GL50803_3910 | organism=Giardia_Assemblage_A_isolate_WB | product=Hypothetical protein | location=GLCHR05:2260480-2260851(-) | length=123	0.0289561	1.02027	0.0388077	27.3076	27.2793	100	3	27.3365	27.2628	100	3	13	5	5	82.9	38.2	38.2	13.724	0	69.137	3745800000	264	27.2793	27.0503	27.5931	27.0354	27.2628	27.7114
GL50803_5213	GL50803_5213	GL50803_5213 | organism=Giardia_Assemblage_A_isolate_WB | product=tRNA dihydrouridine synthase, putative | location=GLCHR05:1726792-1728180(-) | length=462	0.0288595	1.02021	0.0555848	21.6617	21.7047	100	3	21.6906	21.8529	100	3	2	2	2	9.1	9.1	9.1	51.492	0	5.3263	38261000	12	21.7047	21.7352	21.5453	21.8668	21.3522	21.8529
GL50803_8163	GL50803_8163	GL50803_8163 | organism=Giardia_Assemblage_A_isolate_WB | product=Manganese-dependent inorganic pyrophosphatase, putative | location=GLCHR05:2047543-2049630(+) | length=695	0.0286948	1.02009	0.166314	24.9286	24.9223	100	3	24.9573	24.9717	100	3	19	19	19	44	44	44	76.441	0	142.61	2269000000	267	24.8479	24.9223	25.0155	25.0241	24.876	24.9717
GL50803_3465	GL50803_3465	GL50803_3465 | organism=Giardia_Assemblage_A_isolate_WB | product=Hypothetical protein | location=GLCHR04:1085619-1086695(-) | length=358	0.0286039	1.02002	0.109948	22.2676	22.1798	100	3	22.2962	22.3037	100	3	4	4	4	16.5	16.5	16.5	40.228	0	4.0539	74714000	23	22.1798	22.446	22.177	22.2409	22.344	22.3037
GL50803_17251	GL50803_17251	GL50803_17251 | organism=Giardia_Assemblage_A_isolate_WB | product=IFT complex A | location=GLCHR04:339177-344966(-) | length=1929	0.0282548	1.01978	0.107009	24.1473	24.1509	100	3	24.1755	24.1922	100	3	34	34	34	28.8	28.8	28.8	212.38	0	112.39	1531500000	227	24.1704	24.1206	24.1509	24.3297	24.0047	24.1922
GL50803_95787	GL50803_95787	GL50803_95787 | organism=Giardia_Assemblage_A_isolate_WB | product=Hypothetical protein | location=CH991767:1115776-1119564(-) | length=1262	0.02823	1.01976	0.306194	24.7159	24.71	100	3	24.7441	24.7641	100	3	36	36	36	35.8	35.8	35.8	146.65	0	123.79	2536100000	369	24.7672	24.6703	24.71	24.7736	24.7641	24.6946
GL50803_13329	GL50803_13329	GL50803_13329 | organism=Giardia_Assemblage_A_isolate_WB | product=Hypothetical protein | location=GLCHR03:409781-410419(+) | length=212	0.0281932	1.01973	0.2526	24.9704	24.9761	100	3	24.9985	24.9764	100	3	2	2	2	4.7	4.7	4.7	24.29	0	3.8535	474010000	29	24.9761	24.9033	25.0316	24.9725	25.0467	24.9764
GL50803_6939	GL50803_6939	GL50803_6939 | organism=Giardia_Assemblage_A_isolate_WB | product=Dynein intermediate chain | location=GLCHR05:3930173-3932056(+) | length=627	0.0272331	1.01906	0.144076	25.8714	25.85	100	3	25.8986	25.8764	100	3	27	27	27	54.4	54.4	54.4	70.019	0	179.46	3935600000	307	25.9818	25.85	25.7824	25.8764	25.8457	25.9738
GL50803_16343	GL50803_16343	GL50803_16343 | organism=Giardia_Assemblage_A_isolate_WB | product=Median body protein | location=GLCHR05:3552633-3555206(+) | length=857	0.027209	1.01904	0.0961816	27.7132	27.7554	100	3	27.7404	27.7195	100	3	64	64	64	63.9	63.9	63.9	100.58	0	323.31	32393000000	1404	27.8182	27.5659	27.7554	27.6362	27.8656	27.7195
GL50803_15573	GL50803_15573	GL50803_15573 | organism=Giardia_Assemblage_A_isolate_WB | product=Hypothetical protein | location=GLCHR04:82015-84249(-) | length=744	0.0272039	1.01904	0.0727722	23.4925	23.5582	100	3	23.5197	23.4078	100	3	14	14	14	26.9	26.9	26.9	81.705	0	43.921	504960000	87	23.3573	23.5582	23.5619	23.4069	23.7443	23.4078
GL50803_86761	GL50803_86761	GL50803_86761 | organism=Giardia_Assemblage_A_isolate_WB | product=LEK1 | location=GLCHR05:1584394-1586544(+) | length=716	0.0269877	1.01888	0.0445894	24.1418	24.1312	100	3	24.1688	24.0154	100	3	22	22	22	54.9	54.9	54.9	79.063	0	137.5	1219600000	171	24.1312	23.9688	24.3253	24.0154	24.5259	23.965
GL50803_3409	GL50803_3409	GL50803_3409 | organism=Giardia_Assemblage_A_isolate_WB | product=Coiled-coil protein | location=GLCHR01:381665-384367(-) | length=900	0.0266749	1.01866	0.211165	25.2452	25.2542	100	3	25.2718	25.2715	100	3	33	33	32	44.3	44.3	43	103.88	0	128.31	2761600000	334	25.3227	25.1586	25.2542	25.2715	25.2922	25.2519
GL50803_15343	GL50803_15343	GL50803_15343 | organism=Giardia_Assemblage_A_isolate_WB | product=Hypothetical protein | location=GLCHR05:2031966-2033249(+) | length=427	0.026282	1.01838	0.0489908	22.9421	22.8558	100	3	22.9684	23.1043	100	3	5	5	5	22.5	22.5	22.5	47.022	0	30.479	194760000	27	22.8558	23.1775	22.7931	23.113	23.1043	22.6879
GL50803_28232	GL50803_28232	GL50803_28232 | organism=Giardia_Assemblage_A_isolate_WB | product=Hypothetical protein | location=GLCHR01:869934-870302(+) | length=122	0.0262273	1.01835	0.138547	24.0775	24.0192	100	3	24.1038	24.0863	100	3	3	3	3	49.2	49.2	49.2	13.786	0	15.697	277210000	20	24.2072	24.0062	24.0192	24.0863	24.1551	24.0698
GL50803_15260	GL50803_15260	GL50803_15260 | organism=Giardia_Assemblage_A_isolate_WB | product=Ribosomal protein S15 | location=GLCHR05:2468341-2468778(-) | length=145	0.0259577	1.01816	0.12021	27.7934	27.8449	100	3	27.8194	27.7989	100	3	6	6	6	38.6	38.6	38.6	16.692	0	13.326	6121700000	149	27.8449	27.885	27.6503	27.7989	27.8799	27.7793
GL50803_39587	GL50803_39587	GL50803_39587 | organism=Giardia_Assemblage_A_isolate_WB | product=Translation initiation factor | location=GLCHR05:3306537-3310454(+) | length=1305	0.0259393	1.01814	0.155774	23.4289	23.4554	100	3	23.4548	23.4535	100	3	14	14	14	14.3	14.3	14.3	145.8	0	43.431	613510000	128	23.3102	23.5211	23.4554	23.453	23.458	23.4535
GL50803_9719	GL50803_9719	GL50803_9719 | organism=Giardia_Assemblage_A_isolate_WB | product=NADH oxidase | location=GLCHR05:2174947-2176236(+) | length=429	0.0258897	1.01811	0.16048	28.3534	28.3526	100	3	28.3793	28.3793	100	3	23	23	23	64.1	64.1	64.1	47.004	0	240.61	26429000000	642	28.2702	28.3526	28.4374	28.4426	28.3159	28.3793
GL50803_6330	GL50803_6330	GL50803_6330 | organism=Giardia_Assemblage_A_isolate_WB | product=Hypothetical protein | location=GLCHR02:890655-891470(+) | length=271	0.0257861	1.01803	0.0827884	27.9605	27.9552	100	3	27.9863	27.9135	100	3	11	11	11	68.6	68.6	68.6	29.401	0	193.7	9306800000	487	27.9552	27.8591	28.0673	27.9135	28.1696	27.8758
GL50803_5171	GL50803_5171	GL50803_5171 | organism=Giardia_Assemblage_A_isolate_WB | product=Protein 21,1 | location=GLCHR05:3398512-3399780(+) | length=422	0.025753	1.01801	0.105792	23.9314	23.9382	100	3	23.9572	23.9552	100	3	16	16	16	49.3	49.3	49.3	46.301	0	32.983	991840000	120	23.9382	23.8073	24.0488	23.9552	24.0504	23.866
GL50803_15442	GL50803_15442	GL50803_15442 | organism=Giardia_Assemblage_A_isolate_WB | product=Hypothetical protein | location=GLCHR04:1949772-1952630(-) | length=952	0.0257448	1.01801	0.0865784	23.6689	23.5898	100	3	23.6947	23.6682	100	3	18	18	18	24.8	24.8	24.8	108.19	0	44.168	672960000	114	23.5759	23.5898	23.8411	23.6049	23.8109	23.6682
GL50803_27925	GL50803_27925	GL50803_27925 | organism=Giardia_Assemblage_A_isolate_WB | product=Protein 21,1 | location=GLCHR04:549675-552035(+) | length=786	0.0257416	1.018	0.158049	29.0433	29.0138	100	3	29.069	29.0372	100	3	57	57	57	76.1	76.1	76.1	87.608	0	323.31	75939000000	1563	29.0138	28.9868	29.1293	29.0372	29.1534	29.0165
GL50803_32312	GL50803_32312	GL50803_32312 | organism=Giardia_Assemblage_A_isolate_WB | product=Protein phosphatase 2C | location=GLCHR02:1186189-1187724(-) | length=511	0.0254224	1.01778	0.130322	24.2417	24.2636	100	3	24.2672	24.2942	100	3	19	19	19	70.3	70.3	70.3	56.711	0	126.23	1330600000	229	24.1265	24.335	24.2636	24.1933	24.2942	24.314
GL50803_6048	GL50803_6048	GL50803_6048 | organism=Giardia_Assemblage_A_isolate_WB | product=Hypothetical protein | location=GLCHR05:3582238-3583572(+) | length=444	0.0252666	1.01767	0.2744	23.0767	23.0677	100	3	23.102	23.0921	100	3	18	18	18	55.6	55.6	55.6	50.357	0	69.302	748140000	114	23.0677	23.1418	23.0207	23.1241	23.0921	23.0898
GL50803_10825	GL50803_10825	GL50803_10825 | organism=Giardia_Assemblage_A_isolate_WB | product=Coiled-coil protein | location=GLCHR01:1306507-1308729(+) | length=740	0.0251509	1.01759	0.07537	23.2417	23.2731	100	3	23.2669	23.2386	100	3	17	17	17	42	42	42	84.269	0	62.665	650390000	86	23.1608	23.2731	23.2912	23.0921	23.4699	23.2386
GL50803_86431	GL50803_86431	GL50803_86431 | organism=Giardia_Assemblage_A_isolate_WB | product=Hypothetical protein | location=GLCHR03:296308-297414(+) | length=368	0.025116	1.01756	0.0406931	20.7451	20.7451	66.6667	2	20.7702	20.7188	100	3	2	2	2	11.1	11.1	11.1	41.207	0	5.1083	18874000	8	NaN	20.4879	21.0022	20.7188	20.8857	20.706
GL50803_17402	GL50803_17402	GL50803_17402 | organism=Giardia_Assemblage_A_isolate_WB | product=Protein 21,1 | location=GLCHR02:1213579-1216575(-) | length=998	0.0250556	1.01752	0.103197	25.1354	25.1346	100	3	25.1605	25.2104	100	3	17	17	17	21	21	21	109.37	0	22.818	812170000	93	25.1346	25.1675	25.1041	25.2104	25.277	24.994
GL50803_93011	GL50803_93011	GL50803_93011 | organism=Giardia_Assemblage_A_isolate_WB | product=Protein 21,1 | location=GLCHR03:151463-154591(+) | length=1042	0.024924	1.01743	0.127224	24.2381	24.2352	100	3	24.2631	24.226	100	3	31	31	31	44	44	44	114.34	0	194.24	1690500000	291	24.1849	24.2352	24.2943	24.226	24.3886	24.1746
GL50803_8886	GL50803_8886	GL50803_8886 | organism=Giardia_Assemblage_A_isolate_WB | product=Kinesin-14 | location=GLCHR04:1335486-1337363(-) | length=625	0.024875	1.01739	0.0516425	27.9913	28.0508	100	3	28.0161	27.9117	100	3	15	15	15	34.9	34.9	34.9	69.245	0	41.231	3459700000	102	28.0666	27.8563	28.0508	27.8226	28.3141	27.9117
GL50803_102921	GL50803_102921	GL50803_102921 | organism=Giardia_Assemblage_A_isolate_WB | product=hypothetical protein | location=GLCHR03:928609-930471(-) | length=620	0.0247517	1.0173	0.0995012	23.0343	23.068	100	3	23.059	23.0428	100	3	7	7	7	13.7	13.7	13.7	69.417	0	31.432	226430000	65	22.9197	23.068	23.1151	23.1825	23.0428	22.9518
GL50803_17320	GL50803_17320	GL50803_17320 | organism=Giardia_Assemblage_A_isolate_WB | product=Coiled-coil protein | location=GLCHR03:1427883-1430813(-) | length=976	0.0246201	1.01721	0.0346063	22.7124	22.7312	100	3	22.737	22.585	100	3	6	6	6	9.4	9.4	9.4	109.4	0	8.451	158140000	32	22.9545	22.4513	22.7312	22.5085	23.1175	22.585
GL50803_14916	GL50803_14916	GL50803_14916 | organism=Giardia_Assemblage_A_isolate_WB | product=Kinase, NEK | location=GLCHR04:271008-273338(+) | length=776	0.0244986	1.01713	0.0407459	22.5515	22.4174	100	3	22.576	22.5283	100	3	6	6	6	13.7	13.7	13.7	86.698	0	18.926	121730000	25	22.4174	22.4057	22.8315	22.3449	22.8549	22.5283
GL50803_17205	GL50803_17205	GL50803_17205 | organism=Giardia_Assemblage_A_isolate_WB | product=5 nucleotidase family protein | location=GLCHR05:3341086-3342990(-) | length=634	0.0244083	1.01706	0.0627628	21.9617	22.025	100	3	21.9861	21.9007	100	3	4	4	4	11.7	11.7	11.7	71.543	0	31.348	78356000	20	22.025	22.0894	21.7706	21.9007	21.8842	22.1733
GL50803_15204	GL50803_15204	GL50803_15204 | organism=Giardia_Assemblage_A_isolate_WB | product=ERP3 | location=GLCHR04:1367440-1368060(-) | length=206	0.0241655	1.01689	0.0845996	24.615	24.5896	100	3	24.6392	24.5719	100	3	6	6	6	34.5	34.5	34.5	22.772	0	21.419	745120000	50	24.6905	24.5649	24.5896	24.8242	24.5215	24.5719
GL50803_86945	GL50803_86945	GL50803_86945 | organism=Giardia_Assemblage_A_isolate_WB | product=hypothetical protein | location=GLCHR04:1316175-1322204(-) | length=2009	0.024147	1.01688	0.0828195	21.3282	21.3282	66.6667	2	21.3523	21.276	100	3	5	5	5	4.9	4.9	4.9	224.73	0	6.9074	33974000	11	21.3341	NaN	21.3222	21.276	21.5086	21.2724
GL50803_4463	GL50803_4463	GL50803_4463 | organism=Giardia_Assemblage_A_isolate_WB | product=Dynein light chain | location=GLCHR05:1383057-1383620(-) | length=187	0.0241356	1.01687	0.118456	26.7304	26.7049	100	3	26.7545	26.7234	100	3	12	12	12	69	69	69	20.936	0	55.594	4124700000	255	26.8569	26.6294	26.7049	26.7234	26.7214	26.8187
GL50803_42377	GL50803_42377	GL50803_42377 | organism=Giardia_Assemblage_A_isolate_WB | product=Hypothetical protein | location=GLCHR03:1328083-1332981(-) | length=1632	0.0240936	1.01684	0.117326	23.5402	23.508	100	3	23.5643	23.504	100	3	20	20	20	22.5	22.5	22.5	179.34	0	72.3	602560000	151	23.6205	23.508	23.4922	23.504	23.499	23.69
GL50803_7751	GL50803_7751	GL50803_7751 | organism=Giardia_Assemblage_A_isolate_WB | product=hypothetical protein | location=GLCHR01:1395622-1398831(-) | length=1069	0.0240593	1.01682	0.0719686	24.8219	24.885	100	3	24.846	24.9042	100	3	19	19	19	29.6	29.6	29.6	118.44	0	78.276	763440000	144	24.6301	24.885	24.9506	24.9166	24.7172	24.9042
GL50803_7421	GL50803_7421	GL50803_7421 | organism=Giardia_Assemblage_A_isolate_WB | product=Casein kinase II beta chain | location=GLCHR01:1110958-1111674(-) | length=238	0.0238883	1.0167	0.151695	23.2704	23.2859	100	3	23.2943	23.3024	100	3	7	7	7	38.7	38.7	38.7	27.452	0	14.878	391680000	53	23.1833	23.2859	23.342	23.3522	23.2283	23.3024
GL50803_14787	GL50803_14787	GL50803_14787 | organism=Giardia_Assemblage_A_isolate_WB | product=Type II inositol-1,4,5-trisphosphate 5-phosphatase precursor | location=GLCHR02:1375206-1377341(-) | length=711	0.0237408	1.01659	0.143183	25.8138	25.817	100	3	25.8376	25.8269	100	3	21	21	21	39.5	39.5	39.5	80.543	0	158.18	3168300000	275	25.817	25.8523	25.7722	25.9412	25.7447	25.8269
GL50803_16876	GL50803_16876	GL50803_16876 | organism=Giardia_Assemblage_A_isolate_WB | product=Hypothetical protein | location=GLCHR02:399831-400733(-) | length=300	0.0236117	1.0165	0	22.0965	22.2916	100	3	NaN	NaN	33.3333	1	2	2	2	8	8	8	34.896	0	3.8789	58286000	27	22.4094	22.2916	21.5884	NaN	NaN	22.1201
GL50803_6211	GL50803_6211	GL50803_6211 | organism=Giardia_Assemblage_A_isolate_WB | product=Protein required for cell viability | location=GLCHR05:3615888-3618128(-) | length=746	0.0234896	1.01642	0	NaN	NaN	33.3333	1	22.2141	22.2589	100	3	8	8	8	17.4	17.4	17.4	84.988	0	25.35	163650000	30	22.1906	NaN	NaN	22.562	22.2589	21.8213
GL50803_34058	GL50803_34058	GL50803_34058 | organism=Giardia_Assemblage_A_isolate_WB | product=Mismatch repair protein | location=GLCHR05:1853337-1856657(+) | length=1106	0.0233415	1.01631	0.036628	23.0004	22.9538	100	3	23.0237	22.9817	100	3	22	22	22	30.4	30.4	30.4	123.11	0	139.95	491990000	90	22.9538	23.3086	22.7389	22.8086	22.9817	23.2809
GL50803_16709	GL50803_16709	GL50803_16709 | organism=Giardia_Assemblage_A_isolate_WB | product=WD-repeat membrane protein | location=GLCHR02:184964-190801(-) | length=1945	0.0233173	1.01629	0.169871	24.2213	24.2383	100	3	24.2446	24.2532	100	3	28	28	28	21.1	21.1	21.1	213.47	0	88.865	1239300000	213	24.1858	24.2398	24.2383	24.3244	24.1562	24.2532
GL50803_16156	GL50803_16156;GL50803_12031	GL50803_16156 | organism=Giardia_Assemblage_A_isolate_WB | product=Hypothetical protein | location=GLCHR03:1674098-1674676(+) | length=192	0.0231133	1.01615	0.0741435	24.5134	24.5059	100	3	24.5365	24.5809	100	3	6	6	6	47.4	47.4	47.4	21.162	0	14.032	776220000	57	24.363	24.5059	24.6714	24.4113	24.6175	24.5809
GL50803_15549	GL50803_15549	GL50803_15549 | organism=Giardia_Assemblage_A_isolate_WB | product=Dynein binding protein, putative | location=GLCHR01:1048842-1051079(-) | length=745	0.0230967	1.01614	0.238309	24.6095	24.6083	100	3	24.6326	24.6178	100	3	23	23	23	56	56	56	81.616	0	301.27	2228000000	352	24.6077	24.6083	24.6127	24.5753	24.6178	24.7048
GL50803_102455	GL50803_102455	GL50803_102455 | organism=Giardia_Assemblage_A_isolate_WB | product=Kinesin-6 | location=GLCHR04:765441-769025(+) | length=1194	0.0230923	1.01614	0.134167	23.9779	24.0032	100	3	24.001	24.0016	100	3	29	29	29	35.8	35.8	35.8	130.37	0	190.25	1573300000	272	23.8609	24.0032	24.0695	24.0016	24.0272	23.974
GL50803_13225	GL50803_13225	GL50803_13225 | organism=Giardia_Assemblage_A_isolate_WB | product=Zinc finger domain | location=GLCHR04:221340-222134(-) | length=264	0.0229721	1.01605	0.0559667	22.1426	22.1922	100	3	22.1656	22.0588	100	3	5	5	5	39	39	39	30.527	0	18.728	125910000	28	22.1922	22.043	22.1926	22.0085	22.0588	22.4294
GL50803_10762	GL50803_10762	GL50803_10762 | organism=Giardia_Assemblage_A_isolate_WB | product=Hypothetical protein | location=GLCHR04:1225063-1226529(-) | length=488	0.0229454	1.01603	0.0368271	23.7575	23.8494	100	3	23.7805	23.6492	100	3	12	12	12	38.5	38.5	38.5	55.266	0	42.601	632280000	86	23.4576	23.8494	23.9655	23.6224	24.0697	23.6492
GL50803_14390	GL50803_14390	GL50803_14390 | organism=Giardia_Assemblage_A_isolate_WB | product=hypothetical protein | location=GLCHR05:4024720-4029309(-) | length=1529	0.022864	1.01597	0.143298	24.1323	24.113	100	3	24.1552	24.1341	100	3	26	26	26	30.3	30.3	30.3	172.59	0	195.96	1043300000	217	24.0855	24.1984	24.113	24.1341	24.0838	24.2476
GL50803_7268	GL50803_7268	GL50803_7268 | organism=Giardia_Assemblage_A_isolate_WB | product=Protein 21,1 | location=GLCHR03:1523457-1526927(-) | length=1156	0.0226065	1.01579	0.0882018	26.453	26.4489	100	3	26.4756	26.4193	100	3	49	49	49	61.2	61.2	61.2	125.84	0	323.31	11341000000	895	26.3889	26.4489	26.5212	26.4193	26.6384	26.3692
GL50803_7188	GL50803_7188	GL50803_7188 | organism=Giardia_Assemblage_A_isolate_WB | product=Hypothetical protein | location=GLCHR05:4029727-4033038(-) | length=1103	0.0225989	1.01579	0.129164	25.3332	25.3381	100	3	25.3558	25.3662	100	3	26	26	26	30.8	30.8	30.8	115.62	0	241.51	3755900000	335	25.3617	25.3381	25.2998	25.3662	25.2442	25.4571
GL50803_11984	GL50803_11984	GL50803_11984 | organism=Giardia_Assemblage_A_isolate_WB | product=Hypothetical protein | location=GLCHR01:1056830-1057360(+) | length=176	0.0224501	1.01568	0.0588714	24.6588	24.6903	100	3	24.6812	24.7644	100	3	6	6	6	62.5	62.5	62.5	20.123	0	82.704	1291900000	128	24.6903	24.5461	24.74	24.4474	24.832	24.7644
GL50803_16894	GL50803_16894	GL50803_16894 | organism=Giardia_Assemblage_A_isolate_WB | product=Hypothetical protein | location=GLCHR02:750293-751807(+) | length=504	0.0223401	1.01561	0.0674556	24.199	24.2043	100	3	24.2214	24.2529	100	3	13	13	13	38.9	38.9	38.9	57.601	0	112.31	858980000	139	24.2043	24.0826	24.3102	24.2529	24.0433	24.3679
GL50803_13914	GL50803_13914	GL50803_13914 | organism=Giardia_Assemblage_A_isolate_WB | product=Hypothetical protein | location=GLCHR04:169021-171219(+) | length=732	0.0221761	1.01549	0.0649952	24.9366	24.9652	100	3	24.9587	25.016	100	3	20	20	20	44.3	44.3	44.3	79.632	0	175.78	1823700000	204	24.7835	24.9652	25.061	24.7886	25.0716	25.016
GL50803_11174	GL50803_11174	GL50803_11174 | organism=Giardia_Assemblage_A_isolate_WB | product=hypothetical protein | location=GLCHR05:2649943-2650950(-) | length=335	0.0217619	1.0152	0	22.1709	22.1709	66.6667	2	NaN	NaN	33.3333	1	3	3	3	18.8	18.8	18.8	36.923	0	24.551	51251000	9	22.1588	NaN	22.183	NaN	22.1927	NaN
GL50803_16522	GL50803_16522	GL50803_16522 | organism=Giardia_Assemblage_A_isolate_WB | product=Hypothetical protein | location=GLCHR04:2481039-2481491(-) | length=150	0.0217056	1.01516	0.0856514	26.0466	25.9983	100	3	26.0683	26.1041	100	3	4	4	4	35.3	35.3	35.3	16.666	0	19.859	1677700000	88	26.1615	25.9802	25.9983	26.1658	26.1041	25.9352
GL50803_17374	GL50803_17374	GL50803_17374 | organism=Giardia_Assemblage_A_isolate_WB | product=hypothetical protein | location=GLCHR04:2207617-2208657(-) | length=346	0.0215282	1.01503	0.108241	23.6178	23.5755	100	3	23.6393	23.6445	100	3	4	4	4	25.4	25.4	25.4	38.132	0	145.96	270620000	37	23.5575	23.7203	23.5755	23.7234	23.55	23.6445
GL50803_2509	GL50803_2509	GL50803_2509 | organism=Giardia_Assemblage_A_isolate_WB | product=Hypothetical protein | location=GLCHR05:2163293-2163736(-) | length=147	0.0215108	1.01502	0.0234417	22.0904	22.1087	100	3	22.1119	22.1119	66.6667	2	3	3	3	30.6	30.6	30.6	16.409	0	2.8269	41312000	8	22.1087	22.1224	22.0401	22.5128	21.711	NaN
GL50803_17223	GL50803_17223	GL50803_17223 | organism=Giardia_Assemblage_A_isolate_WB | product=IFT complex B | location=GLCHR05:4404172-4407411(-) | length=1079	0.0214952	1.01501	0.118772	24.8635	24.8416	100	3	24.885	24.8686	100	3	27	27	27	47.9	47.9	47.9	115.12	0	224.02	2487700000	297	24.8416	24.9499	24.7991	24.9756	24.8108	24.8686
GL50803_13926	GL50803_13926	GL50803_13926 | organism=Giardia_Assemblage_A_isolate_WB | product=Nucleolar protein family A, member 2 | location=GLCHR01:484311-484826(-) | length=171	0.021211	1.01481	0.0425601	23.8194	23.9537	100	3	23.8406	23.8382	100	3	5	5	5	28.7	28.7	28.7	18.865	0	60.27	427250000	52	24.022	23.4826	23.9537	23.8245	23.8382	23.8592
GL50803_4204	GL50803_4204	GL50803_4204 | organism=Giardia_Assemblage_A_isolate_WB | product=MutT/nudix family protein | location=GLCHR01:1068404-1069147(+) | length=247	0.0207233	1.01447	0.0904578	25.2503	25.3	100	3	25.271	25.2733	100	3	13	13	13	68.8	68.8	68.8	26.845	0	40.449	1554600000	162	25.3583	25.0926	25.3	25.2733	25.2483	25.2914
GL50803_16717;GL50803_12770	GL50803_16717;GL50803_12770	GL50803_16717 | organism=Giardia_Assemblage_A_isolate_WB | product=Hypothetical protein | location=GLCHR05:3737483-3738271(-) | length=262;GL50803_12770 | organism=Giardia_Assemblage_A_isolate_WB | product=Hypothetical protein | location=GLCHR04:2264888-22	0.0205097	1.01432	0.164618	28.49	28.486	100	3	28.5105	28.5065	100	3	20	20	20	87.4	87.4	87.4	28.62	0	281.84	22467000000	696	28.5548	28.4291	28.486	28.4612	28.5065	28.5637
GL50803_89828	GL50803_89828	GL50803_89828 | organism=Giardia_Assemblage_A_isolate_WB | product=Hypothetical protein | location=GLCHR05:2068531-2070777(-) | length=748	0.0204557	1.01428	0.101747	23.5903	23.5921	100	3	23.6108	23.61	100	3	15	15	15	27.5	27.5	27.5	83.905	0	131.94	821990000	159	23.4819	23.5921	23.697	23.5472	23.6751	23.61
GL50803_114119	GL50803_114119	GL50803_114119 | organism=Giardia_Assemblage_A_isolate_WB | product=Alpha-7,2 giardin | location=GLCHR05:1353447-1354613(+) | length=388	0.0204455	1.01427	0.0364072	27.5253	27.5722	100	3	27.5457	27.4437	100	3	25	3	0	57.2	7	0	43.021	0	8.374	3417200000	58	27.7469	27.2567	27.5722	27.7943	27.4437	27.3991
GL50803_2527	GL50803_2527	GL50803_2527 | organism=Giardia_Assemblage_A_isolate_WB | product=Hypothetical protein | location=GLCHR05:3823436-3824422(-) | length=328	0.0204016	1.01424	0.0347256	21.8271	21.9265	100	3	21.8475	21.764	100	3	4	4	4	16.2	16.2	16.2	36.838	0	4.2924	75667000	14	21.9265	21.5237	22.031	21.6857	21.764	22.0928
GL50803_8789	GL50803_8789	GL50803_8789 | organism=Giardia_Assemblage_A_isolate_WB | product=Hypothetical protein | location=GLCHR02:589586-590587(+) | length=333	0.0200545	1.014	0.0855613	29.9865	29.9964	100	3	30.0065	29.9986	100	3	9	9	9	45.3	45.3	45.3	36.236	0	105.54	11664000000	164	29.997	29.966	29.9964	30.1532	29.8678	29.9986
GL50803_10524	GL50803_10524	GL50803_10524 | organism=Giardia_Assemblage_A_isolate_WB | product=Hypothetical protein | location=GLCHR05:4283113-4283865(-) | length=250	0.0199121	1.0139	0.125554	27.0581	27.0721	100	3	27.078	27.0282	100	3	19	19	19	79.6	79.6	79.6	27.283	0	224.69	9986000000	387	27.0976	27.0046	27.0721	27.0258	27.0282	27.1801
GL50803_16612	GL50803_16612	GL50803_16612 | organism=Giardia_Assemblage_A_isolate_WB | product=Tyrosyl-tRNA synthetase | location=GLCHR02:1441453-1442616(+) | length=387	0.0197646	1.01379	0.110398	25.4139	25.4124	100	3	25.4336	25.3923	100	3	15	15	15	56.1	56.1	56.1	43.486	0	118.8	2420600000	256	25.4124	25.4666	25.3627	25.5471	25.3615	25.3923
GL50803_14404	GL50803_14404	GL50803_14404 | organism=Giardia_Assemblage_A_isolate_WB | product=Phosphatase | location=GLCHR02:159399-160556(-) | length=385	0.0196571	1.01372	0.199999	25.6528	25.6532	100	3	25.6724	25.6413	100	3	19	19	19	68.1	68.1	68.1	42.229	0	133.26	3300200000	266	25.6766	25.6286	25.6532	25.7428	25.6333	25.6413
GL50803_20551	GL50803_20551	GL50803_20551 | organism=Giardia_Assemblage_A_isolate_WB | product=Hypothetical protein | location=GLCHR04:1983332-1983781(-) | length=149	0.0190341	1.01328	0.048639	24.61	24.6523	100	3	24.6291	24.6527	100	3	6	6	6	67.1	67.1	67.1	16.179	0	52.037	796310000	98	24.791	24.3868	24.6523	24.7241	24.6527	24.5104
GL50803_91480	GL50803_91480	GL50803_91480 | organism=Giardia_Assemblage_A_isolate_WB | product=STU2-like protein | location=GLCHR05:1013135-1018273(-) | length=1712	0.0188179	1.01313	0.0618982	23.542	23.5527	100	3	23.5608	23.4816	100	3	28	28	28	28.2	28.2	28.2	187.77	0	68.414	1154500000	230	23.4815	23.5918	23.5527	23.7604	23.4405	23.4816
GL50803_17364	GL50803_17364	GL50803_17364 | organism=Giardia_Assemblage_A_isolate_WB | product=Ribosomal protein S26 | location=GLCHR04:2055996-2056325(-) | length=109	0.0187709	1.0131	0.0372811	28.0588	28.0161	100	3	28.0776	28.0174	100	3	4	4	4	46.8	46.8	46.8	12.762	0	82.134	5958600000	250	28.2431	28.0161	27.9173	28.0174	27.8694	28.346
GL50803_103709	GL50803_103709	GL50803_103709 | organism=Giardia_Assemblage_A_isolate_WB | product=Hypothetical protein | location=GLCHR03:1585416-1587962(-) | length=848	0.0187537	1.01308	0.261645	26.4488	26.44	100	3	26.4675	26.4637	100	3	39	39	39	55.5	55.5	55.5	94.746	0	323.31	6858600000	567	26.4238	26.4826	26.44	26.4637	26.5084	26.4305
GL50803_86600	GL50803_86600	GL50803_86600 | organism=Giardia_Assemblage_A_isolate_WB | product=Methionine aminopeptidase | location=GLCHR03:1781861-1783123(-) | length=420	0.0186882	1.01304	0.0646673	26.356	26.4142	100	3	26.3747	26.375	100	3	15	15	15	52.1	52.1	52.1	47.107	0	96.96	2958500000	214	26.4918	26.1619	26.4142	26.399	26.375	26.35
GL50803_11247	GL50803_11247	GL50803_11247 | organism=Giardia_Assemblage_A_isolate_WB | product=Ribosomal protein L13a | location=GLCHR04:2660666-2661259(+) | length=197	0.018631	1.013	0.121762	29.0224	29.0129	100	3	29.041	29.0127	100	3	16	16	16	64.5	64.5	64.5	22.873	0	90.545	24365000000	424	28.9572	29.097	29.0129	29.1169	29.0127	28.9935
GL50803_8559	GL50803_8559	GL50803_8559 | organism=Giardia_Assemblage_A_isolate_WB | product=Vacuolar ATP synthase 16 kDa proteolipid subunit | location=GLCHR05:4302271-4302792(-) | length=173	0.0186011	1.01298	0.0487344	27.3033	27.3904	100	3	27.3219	27.3318	100	3	2	2	2	8.7	8.7	8.7	17.516	0	2.8348	1954000000	60	27.3904	27.1004	27.4191	27.1747	27.4592	27.3318
GL50803_101918	GL50803_101918	GL50803_101918 | organism=Giardia_Assemblage_A_isolate_WB | product=Hypothetical protein | location=GLCHR02:208489-209448(-) | length=319	0.0183792	1.01282	0.0920252	24.5668	24.5589	100	3	24.5851	24.5662	100	3	11	11	11	36.4	36.4	36.4	36.902	0	47.725	1284900000	150	24.4571	24.5589	24.6843	24.5662	24.6391	24.55
GL50803_14362	GL50803_14362	GL50803_14362 | organism=Giardia_Assemblage_A_isolate_WB | product=Hypothetical protein | location=GLCHR05:1576095-1577225(-) | length=376	0.0182273	1.01271	0.0490713	21.5508	21.5284	100	3	21.569	21.6248	100	3	4	4	4	14.6	14.6	14.6	42.678	0	3.8596	56541000	17	21.6522	21.5284	21.4718	21.7357	21.6248	21.3466
GL50803_14681	GL50803_14681	GL50803_14681 | organism=Giardia_Assemblage_A_isolate_WB | product=Protein 21,1 | location=GLCHR02:103835-105352(+) | length=505	0.0181967	1.01269	0.0369031	23.4273	23.494	100	3	23.4455	23.4428	100	3	6	6	6	16.4	16.4	16.4	56.215	0	35.629	276580000	50	23.5664	23.494	23.2215	23.6721	23.4428	23.2217
GL50803_104139	GL50803_104139	GL50803_104139 | organism=Giardia_Assemblage_A_isolate_WB | product=Hypothetical protein | location=GLCHR01:821999-823468(+) | length=489	0.0181758	1.01268	0.113636	23.6276	23.6788	100	3	23.6458	23.626	100	3	11	11	11	25.6	25.6	25.6	56.684	0	20.458	435090000	45	23.6788	23.5223	23.6817	23.626	23.6942	23.6172
GL50803_8513	GL50803_8513	GL50803_8513 | organism=Giardia_Assemblage_A_isolate_WB | product=ATP-binding protein | location=GLCHR02:350663-351466(-) | length=267	0.018081	1.01261	0.0965142	24.403	24.3809	100	3	24.4211	24.4056	100	3	5	5	5	36.3	36.3	36.3	28.995	0	43.479	506760000	56	24.4493	24.3809	24.3788	24.3207	24.5369	24.4056
GL50803_11107	GL50803_11107	GL50803_11107 | organism=Giardia_Assemblage_A_isolate_WB | product=Protein 21,1 | location=GLCHR05:2023898-2026357(-) | length=819	0.0180397	1.01258	0.0255772	22.4701	22.485	100	3	22.4881	22.3459	100	3	10	10	10	23.6	23.6	23.6	89.273	0	57.401	195900000	51	22.2718	22.6534	22.485	22.219	22.3459	22.8994
GL50803_27896	GL50803_27896	GL50803_27896 | organism=Giardia_Assemblage_A_isolate_WB | product=hypothetical protein | location=GLCHR05:3803846-3808627(-) | length=1593	0.0178407	1.01244	0.132454	25.1003	25.0871	100	3	25.1181	25.1453	100	3	24	24	24	24.7	24.7	24.7	175.88	0	47.387	799150000	108	25.0871	25.1662	25.0475	25.1453	25.1608	25.0482
GL50803_16840	GL50803_16840	GL50803_16840 | organism=Giardia_Assemblage_A_isolate_WB | product=Trichohyalin | location=GLCHR04:2339925-2344688(+) | length=1587	0.0178388	1.01244	0.172809	23.4284	23.426	100	3	23.4463	23.425	100	3	26	26	26	21.9	21.9	21.9	176.77	0	54.35	730210000	93	23.426	23.4373	23.422	23.425	23.3923	23.5216
GL50803_4197	GL50803_4197	GL50803_4197 | organism=Giardia_Assemblage_A_isolate_WB | product=Phosphatidylinositol transfer protein alpha isoform | location=GLCHR02:266059-267096(-) | length=345	0.0177536	1.01238	0.0988735	27.7626	27.7654	100	3	27.7803	27.753	100	3	31	31	31	66.1	66.1	66.1	39.315	0	269.84	21212000000	710	27.7654	27.6703	27.852	27.734	27.8541	27.753
GL50803_26988	GL50803_26988	GL50803_26988 | organism=Giardia_Assemblage_A_isolate_WB | product=Hypothetical protein | location=GLCHR04:1458437-1458766(-) | length=109	0.0175063	1.01221	0.0324033	22.8332	22.8031	100	3	22.8507	22.9278	100	3	2	2	2	27.5	27.5	27.5	12.409	0	8.3034	65214000	26	22.9594	22.7371	22.8031	23.0988	22.9278	22.5255
GL50803_5375	GL50803_5375	GL50803_5375 | organism=Giardia_Assemblage_A_isolate_WB | product=Kinase, NEK | location=GLCHR04:1300517-1301734(+) | length=405	0.0174452	1.01217	0.0929317	27.4671	27.4668	100	3	27.4846	27.4801	100	3	23	22	18	57.3	55.3	45.4	44.942	0	323.31	12060000000	535	27.5059	27.4286	27.4668	27.4801	27.5961	27.3775
GL50803_17255	GL50803_17255	GL50803_17255 | organism=Giardia_Assemblage_A_isolate_WB | product=Hypothetical protein | location=GLCHR04:371166-373160(+) | length=664	0.0173836	1.01212	0.226081	26.8027	26.8116	100	3	26.8201	26.8321	100	3	21	21	21	43.2	43.2	43.2	73.713	0	141.49	7179000000	376	26.8181	26.7784	26.8116	26.8321	26.7677	26.8605
GL50803_4843	GL50803_4843	GL50803_4843 | organism=Giardia_Assemblage_A_isolate_WB | product=Protein 21,1 | location=GLCHR04:2371941-2373626(+) | length=561	0.0173524	1.0121	0.0525543	22.8741	22.8022	100	3	22.8915	22.8609	100	3	3	3	3	11.6	11.6	11.6	61.564	0	9.6435	159050000	39	22.7873	23.0328	22.8022	22.7686	23.0449	22.8609
GL50803_15219	GL50803_15219	GL50803_15219 | organism=Giardia_Assemblage_A_isolate_WB | product=Hypothetical protein | location=GLCHR01:1216267-1217442(+) | length=391	0.0171858	1.01198	0.0265406	21.8062	21.7681	100	3	21.8234	21.8219	100	3	5	5	5	12.5	12.5	12.5	44.911	0	5.099	92396000	23	22.1083	21.5423	21.7681	21.8219	22.0697	21.5787
GL50803_8639	GL50803_8639	GL50803_8639 | organism=Giardia_Assemblage_A_isolate_WB | product=Hypothetical protein | location=GLCHR02:221642-223036(+) | length=464	0.0171375	1.01195	0.0389724	22.7937	22.792	100	3	22.8108	22.8024	100	3	7	7	7	22	22	22	51.869	0	10.443	219410000	44	22.792	22.6444	22.9447	22.8024	23.0255	22.6045
GL50803_12223	GL50803_12223	GL50803_12223 | organism=Giardia_Assemblage_A_isolate_WB | product=Kinase, NAK | location=GLCHR04:2089744-2091672(+) | length=642	0.0171305	1.01194	0.19791	25.2446	25.2674	100	3	25.2617	25.2579	100	3	22	22	22	41.3	41.3	41.3	69.65	0	201.12	2207200000	264	25.2674	25.1809	25.2856	25.2579	25.25	25.2773
GL50803_21662	GL50803_21662	GL50803_21662 | organism=Giardia_Assemblage_A_isolate_WB | product=Coiled-coil protein | location=GLCHR03:198620-204499(-) | length=1959	0.0169417	1.01181	0.0358164	24.3421	24.279	100	3	24.359	24.3214	100	3	26	26	26	22.8	22.8	22.8	218.41	0	78.657	676050000	155	24.279	24.2778	24.4695	24.3214	24.6302	24.1255
GL50803_115129	GL50803_115129	GL50803_115129 | organism=Giardia_Assemblage_A_isolate_WB | product=hypothetical protein | location=GLCHR04:1871138-1874929(-) | length=1263	0.016751	1.01168	0.109891	23.4431	23.4187	100	3	23.4598	23.455	100	3	24	24	24	26.9	26.9	26.9	144.84	0	59.161	822300000	181	23.364	23.5465	23.4187	23.444	23.455	23.4804
GL50803_42000	GL50803_42000	GL50803_42000 | organism=Giardia_Assemblage_A_isolate_WB | product=Coiled-coil protein | location=GLCHR05:3763281-3771053(-) | length=2590	0.0166899	1.01164	0.140021	24.4851	24.4726	100	3	24.5018	24.4928	100	3	50	50	50	33.2	33.2	33.2	285.47	0	244.34	2124700000	333	24.4726	24.457	24.5257	24.5732	24.4394	24.4928
GL50803_14482	GL50803_14482	GL50803_14482 | organism=Giardia_Assemblage_A_isolate_WB | product=hypothetical protein | location=GLCHR05:3546187-3546897(-) | length=236	0.0166562	1.01161	0.0316424	23.0853	23.0685	100	3	23.1019	23.2399	100	3	3	3	3	20.8	20.8	20.8	26.263	0	8.6918	112270000	27	22.917	23.2703	23.0685	23.2538	23.2399	22.8121
GL50803_16953	GL50803_16953	GL50803_16953 | organism=Giardia_Assemblage_A_isolate_WB | product=Flap structure-specific endonuclease | location=GLCHR05:1907744-1908829(+) | length=361	0.0164928	1.0115	0.0343045	22.6915	22.6075	100	3	22.708	22.7902	100	3	6	6	6	27.7	27.7	27.7	40.03	0	38.974	156600000	32	22.882	22.6075	22.5851	22.4506	22.8834	22.7902
GL50803_7240	GL50803_7240	GL50803_7240 | organism=Giardia_Assemblage_A_isolate_WB | product=Hypothetical protein | location=GLCHR01:1188975-1189967(-) | length=330	0.0164197	1.01145	0.0681429	23.9964	23.9502	100	3	24.0129	24.0164	100	3	17	17	17	61.5	61.5	61.5	36.198	0	58.392	1061500000	156	24.1593	23.9502	23.8798	24.0014	24.0164	24.0207
GL50803_13576	GL50803_13576	GL50803_13576 | organism=Giardia_Assemblage_A_isolate_WB | product=Hypothetical protein | location=GLCHR04:2530826-2531122(-) | length=98	0.0162888	1.01135	0.087186	21.913	21.9066	100	3	21.9293	21.9165	100	3	2	2	2	26.5	26.5	26.5	11.034	0	30.291	56310000	16	21.9829	21.8495	21.9066	22.0284	21.843	21.9165
GL50803_7679	GL50803_7679	GL50803_7679 | organism=Giardia_Assemblage_A_isolate_WB | product=Protein 21,1 | location=GLCHR04:455157-457328(+) | length=723	0.0161889	1.01128	0.0916016	24.3276	24.3467	100	3	24.3438	24.2994	100	3	12	12	12	25.6	25.6	25.6	78.495	0	52.774	606200000	113	24.2655	24.3467	24.3707	24.2994	24.4519	24.28
GL50803_17195	GL50803_17195	GL50803_17195 | organism=Giardia_Assemblage_A_isolate_WB | product=Hypothetical protein | location=GLCHR05:3285600-3286136(-) | length=178	0.0161883	1.01128	0.193954	26.2155	26.2106	100	3	26.2317	26.2169	100	3	10	10	10	69.7	69.7	69.7	18.926	0	46.535	3919200000	215	26.1731	26.263	26.2106	26.2169	26.2096	26.2687
GL50803_11621	GL50803_11621	GL50803_11621 | organism=Giardia_Assemblage_A_isolate_WB | product=Hypothetical protein | location=GLCHR04:1919557-1921044(+) | length=495	0.0160764	1.01121	0.0514214	27.0203	27.1031	100	3	27.0364	26.9889	100	3	9	9	9	24.6	24.6	24.6	55.327	0	46.048	2133100000	93	27.1031	26.8293	27.1285	26.9889	27.1339	26.9863
GL50803_17586	GL50803_17586	GL50803_17586 | organism=Giardia_Assemblage_A_isolate_WB | product=Protein 21,1 | location=GLCHR04:845158-846600(+) | length=480	0.0157191	1.01096	0.0646444	24.4456	24.3966	100	3	24.4613	24.4287	100	3	15	15	14	42.9	42.9	41.2	52.552	0	101.53	862120000	113	24.3498	24.5904	24.3966	24.4287	24.5441	24.4111
GL50803_17608	GL50803_17608	GL50803_17608 | organism=Giardia_Assemblage_A_isolate_WB | product=Protein 21,1 | location=GLCHR03:907123-908847(+) | length=574	0.0156778	1.01093	0.0894128	23.746	23.7426	100	3	23.7617	23.7066	100	3	19	19	19	41.1	41.1	41.1	61.972	0	31.356	810080000	95	23.7596	23.7358	23.7426	23.8854	23.7066	23.6931
GL50803_9099	GL50803_9099	GL50803_9099 | organism=Giardia_Assemblage_A_isolate_WB | product=Hypothetical protein | location=GLCHR02:958822-960042(+) | length=406	0.0154635	1.01078	0.159206	25.5818	25.5537	100	3	25.5973	25.6043	100	3	14	14	14	48.3	48.3	48.3	45.648	0	97.647	1638000000	172	25.6469	25.5448	25.5537	25.6211	25.5664	25.6043
GL50803_96670	GL50803_96670	GL50803_96670 | organism=Giardia_Assemblage_A_isolate_WB | product=Potassium-transporting ATPase alpha chain 1 | location=GLCHR02:1325350-1329357(+) | length=1335	0.0154152	1.01074	0.0595405	26.8809	26.9136	100	3	26.8963	26.8578	100	3	39	39	39	35.1	35.1	35.1	147.96	0	265.67	11942000000	752	26.9255	26.9136	26.8037	27.0517	26.7796	26.8578
GL50803_15364	GL50803_15364	GL50803_15364 | organism=Giardia_Assemblage_A_isolate_WB | product=Coiled-coil protein | location=GLCHR05:2810435-2814781(+) | length=1448	0.0152079	1.0106	0.0651598	23.5444	23.5721	100	3	23.5596	23.5001	100	3	29	29	29	28	28	28	158.12	0	42.826	1217900000	177	23.5721	23.4788	23.5822	23.7073	23.5001	23.4713
GL50803_14045	GL50803_14045	GL50803_14045 | organism=Giardia_Assemblage_A_isolate_WB | product=Hypothetical protein | location=GLCHR04:1395908-1396873(-) | length=321	0.0150197	1.01047	0.044203	24.1547	24.1734	100	3	24.1697	24.1404	100	3	7	7	7	33	33	33	35.872	0	22.269	574220000	63	24.1106	24.18	24.1734	24.1404	23.9888	24.3799
GL50803_9779	GL50803_9779	GL50803_9779 | organism=Giardia_Assemblage_A_isolate_WB | product=UPL-1 | location=GLCHR04:22438-23370(+) | length=310	0.0150026	1.01045	0.131126	31.1684	31.1752	100	3	31.1834	31.1687	100	3	32	32	32	94.8	94.8	94.8	34.283	0	323.31	159140000000	1709	31.2087	31.1213	31.1752	31.2474	31.1342	31.1687
GL50803_114246	GL50803_114246	GL50803_114246 | organism=Giardia_Assemblage_A_isolate_WB | product=GTP-binding protein, putative | location=GLCHR05:2498813-2500033(+) | length=406	0.0149708	1.01043	0.0788055	25.5037	25.5097	100	3	25.5187	25.5188	100	3	25	25	25	72.7	72.7	72.7	45.384	0	121.17	4823600000	368	25.6148	25.3867	25.5097	25.5391	25.5188	25.4982
GL50803_7270	GL50803_7270	GL50803_7270 | organism=Giardia_Assemblage_A_isolate_WB | product=Hypothetical protein | location=GLCHR03:1519906-1522056(-) | length=716	0.0147889	1.0103	0.0353761	23.4979	23.4827	100	3	23.5127	23.3939	100	3	11	11	11	22.9	22.9	22.9	81.89	0	37.41	533170000	71	23.6186	23.3924	23.4827	23.7631	23.3811	23.3939
GL50803_113662	GL50803_113662	GL50803_113662 | organism=Giardia_Assemblage_A_isolate_WB | product=hypothetical protein | location=GLCHR03:751264-754329(-) | length=1021	0.0147349	1.01027	0.0513285	24.2528	24.2474	100	3	24.2675	24.3019	100	3	16	16	16	23.1	23.1	23.1	113.87	0	51.26	855810000	135	24.1418	24.2474	24.3693	24.1264	24.3019	24.3743
GL50803_4018	GL50803_4018	GL50803_4018 | organism=Giardia_Assemblage_A_isolate_WB | product=Hypothetical protein | location=GLCHR05:3570448-3572286(-) | length=612	0.0147305	1.01026	0.0733619	24.3961	24.4217	100	3	24.4108	24.4296	100	3	18	18	18	33	33	33	69.313	0	99.509	1416300000	190	24.4294	24.3373	24.4217	24.4296	24.5111	24.2919
GL50803_4059	GL50803_4059	GL50803_4059 | organism=Giardia_Assemblage_A_isolate_WB | product=5-methylthioadenosine nucleosidase, S-adenosylhomocysteine nucleosidase | location=GLCHR05:2249309-2250193(-) | length=294	0.0145766	1.01015	0.106489	25.3341	25.3283	100	3	25.3487	25.3559	100	3	9	9	9	43.5	43.5	43.5	31.647	0	215.97	1541900000	107	25.3283	25.2645	25.4097	25.3896	25.3007	25.3559
GL50803_11434	GL50803_11434	GL50803_11434 | organism=Giardia_Assemblage_A_isolate_WB | product=20S proteasome alpha subunit 2 | location=GLCHR05:2298693-2299445(-) | length=250	0.0143248	1.00998	0.0782131	26.507	26.5414	100	3	26.5214	26.5315	100	3	13	13	13	79.6	79.6	79.6	27.45	0	179	3941000000	278	26.5414	26.3871	26.5926	26.4852	26.5315	26.5474
GL50803_8565	GL50803_8565	GL50803_8565 | organism=Giardia_Assemblage_A_isolate_WB | product=Yip | location=GLCHR05:4292643-4293410(+) | length=255	0.0139224	1.0097	0.0683386	22.9716	22.9788	100	3	22.9856	22.942	100	3	5	5	5	16.9	16.9	16.9	27.687	0	13.372	199450000	46	22.9788	22.9051	23.031	22.9086	23.1062	22.942
GL50803_15576	GL50803_15576	GL50803_15576 | organism=Giardia_Assemblage_A_isolate_WB | product=Protein 21,1 | location=GLCHR04:62473-64725(-) | length=750	0.0138925	1.00968	0.0359196	21.7666	21.6952	100	3	21.7805	21.7794	100	3	6	6	6	12.5	12.5	12.5	82.065	0	10.999	82612000	45	21.5912	22.0134	21.6952	21.7794	21.8363	21.7258
GL50803_38275	GL50803_38275	GL50803_38275 | organism=Giardia_Assemblage_A_isolate_WB | product=Hypothetical protein | location=GLCHR03:1665574-1667493(-) | length=639	0.0137405	1.00957	0.0243802	22.5212	22.5446	100	3	22.5349	22.6528	100	3	9	9	9	23	23	23	70.454	0	55.405	151890000	32	22.5534	22.4655	22.5446	22.1695	22.6528	22.7824
GL50803_10034	GL50803_10034	GL50803_10034 | organism=Giardia_Assemblage_A_isolate_WB | product=Hypothetical protein | location=GLCHR05:1191459-1197659(+) | length=2066	0.0135689	1.00945	0.0314799	21.9725	22.0693	100	3	21.9861	21.9861	66.6667	2	7	7	7	6.3	6.3	6.3	229.79	0	5.9276	67407000	15	21.766	22.0822	22.0693	21.9194	22.0527	NaN
GL50803_17408	GL50803_17408	GL50803_17408 | organism=Giardia_Assemblage_A_isolate_WB | product=hypothetical protein | location=GLCHR02:1168984-1172379(-) | length=1131	0.0135193	1.00941	0.0338394	22.6927	22.7065	100	3	22.7063	22.7095	100	3	14	14	14	20.3	20.3	20.3	125.58	0	34.491	243840000	60	22.4605	22.9112	22.7065	22.7095	22.6435	22.7658
GL50803_21505	GL50803_21505	GL50803_21505 | organism=Giardia_Assemblage_A_isolate_WB | product=Protein 21,1 | location=GLCHR05:3080424-3083039(-) | length=871	0.0131118	1.00913	0.0821286	26.928	26.899	100	3	26.9411	26.9605	100	3	40	40	37	51	51	48.8	95.242	0	323.31	14305000000	763	26.8816	26.899	27.0034	27.0016	26.9605	26.8611
GL50803_13922	GL50803_13922	GL50803_13922 | organism=Giardia_Assemblage_A_isolate_WB | product=Hypothetical protein | location=GLCHR04:2457225-2460488(-) | length=1087	0.0130157	1.00906	0.0449851	26.1252	26.0935	100	3	26.1382	26.1991	100	3	37	37	37	55.9	55.9	55.9	113.87	0	323.31	6278700000	584	26.0935	26.2432	26.0388	26.2315	25.9839	26.1991
GL50803_4977	GL50803_4977	GL50803_4977 | organism=Giardia_Assemblage_A_isolate_WB | product=Kinase, NEK-frag | location=GLCHR01:88127-89284(+) | length=385	0.0128072	1.00892	0.0459992	25.8113	25.7566	100	3	25.8241	25.815	100	3	13	13	13	46	46	46	44.936	0	68.312	2329800000	130	25.7566	25.74	25.9372	25.7054	25.9518	25.815
GL50803_16722	GL50803_16722	GL50803_16722 | organism=Giardia_Assemblage_A_isolate_WB | product=Xaa-Pro dipeptidase | location=GLCHR01:1099624-1100976(+) | length=450	0.0120481	1.00839	0.0362068	23.6345	23.6575	100	3	23.6466	23.7083	100	3	9	9	9	26.4	26.4	26.4	50.41	0	13.663	428930000	62	23.7592	23.4869	23.6575	23.7083	23.7435	23.488
GL50803_13825	GL50803_13825	GL50803_13825 | organism=Giardia_Assemblage_A_isolate_WB | product=Kinesin-1 | location=GLCHR03:1892805-1895744(-) | length=979	0.0119381	1.00831	0.0503196	24.8161	24.7866	100	3	24.828	24.8668	100	3	33	33	33	51.4	51.4	51.4	107.94	0	247.6	2761000000	379	24.7231	24.9386	24.7866	24.8668	24.7279	24.8894
GL50803_114199	GL50803_114199	GL50803_114199 | organism=Giardia_Assemblage_A_isolate_WB | product=Hypothetical protein | location=GLCHR02:220691-221608(-) | length=305	0.0117925	1.00821	0.0225771	24.7261	24.7502	100	3	24.7379	24.7239	100	3	7	7	7	31.8	31.8	31.8	33.701	0	11.046	503610000	41	24.8195	24.7502	24.6087	25.027	24.7239	24.4628
GL50803_14742	GL50803_14742	GL50803_14742 | organism=Giardia_Assemblage_A_isolate_WB | product=Kinase, NEK | location=GLCHR03:1127120-1127983(-) | length=287	0.0116075	1.00808	0.0884043	26.8102	26.8381	100	3	26.8218	26.8356	100	3	17	17	17	75.6	75.6	75.6	32.636	0	106.53	5914800000	342	26.8664	26.726	26.8381	26.8445	26.8356	26.7853
GL50803_9541	GL50803_9541	GL50803_9541 | organism=Giardia_Assemblage_A_isolate_WB | product=TRAPPC5/Trs31 | location=GLCHR04:424448-425011(-) | length=187	0.011411	1.00794	0.0240624	22.4386	22.3901	100	3	22.4501	22.4248	100	3	3	3	3	23	23	23	21.322	0	4.0758	99655000	13	22.2734	22.3901	22.6524	22.2695	22.4248	22.6559
GL50803_103164	GL50803_103164	GL50803_103164 | organism=Giardia_Assemblage_A_isolate_WB | product=H-SHIPPO 1 | location=GLCHR05:1721322-1722533(+) | length=403	0.0112718	1.00784	0.0370416	24.2401	24.2962	100	3	24.2514	24.1987	100	3	16	16	16	69.5	69.5	69.5	42.744	0	65.131	1102400000	148	24.2962	24.0819	24.3423	24.3803	24.1752	24.1987
GL50803_8770	GL50803_8770	GL50803_8770 | organism=Giardia_Assemblage_A_isolate_WB | product=Hypothetical protein | location=GLCHR05:1950025-1950801(+) | length=258	0.0111783	1.00778	0.0599761	25.7932	25.7732	100	3	25.8043	25.7948	100	3	15	15	15	70.2	70.2	70.2	28.667	0	175.04	2330900000	171	25.8424	25.7732	25.7639	25.7948	25.9121	25.7061
GL50803_5800	GL50803_5800	GL50803_5800 | organism=Giardia_Assemblage_A_isolate_WB | product=Hypothetical protein | location=GLCHR02:651732-652538(-) | length=268	0.011076	1.00771	0.0591529	27.7227	27.7015	100	3	27.7338	27.7724	100	3	13	13	13	69	69	69	29.65	0	189.77	9140200000	329	27.6722	27.7945	27.7015	27.8006	27.6283	27.7724
GL50803_3762	GL50803_3762	GL50803_3762 | organism=Giardia_Assemblage_A_isolate_WB | product=Protein 21,1 | location=GLCHR04:1290749-1293010(-) | length=753	0.0110563	1.00769	0.0377951	24.3824	24.4385	100	3	24.3935	24.3268	100	3	21	21	21	38.5	38.5	38.5	81.966	0	66.176	968920000	133	24.4649	24.2439	24.4385	24.319	24.5347	24.3268
GL50803_14636	GL50803_14636	GL50803_14636 | organism=Giardia_Assemblage_A_isolate_WB | product=Protein 21,1 | location=GLCHR01:838331-840850(-) | length=839	0.01091	1.00759	0.0182179	23.6491	23.5967	100	3	23.66	23.6333	100	3	7	7	7	12.8	12.8	12.8	93.092	0	11.484	192260000	30	23.5967	23.7955	23.555	23.9924	23.6333	23.3542
GL50803_111950	GL50803_111950	GL50803_111950 | organism=Giardia_Assemblage_A_isolate_WB | product=Dynein heavy chain | location=GLCHR05:2868335-2883688(-) | length=5117	0.0107702	1.00749	0.140666	25.6909	25.6879	100	3	25.7017	25.71	100	3	118	116	114	34.6	34.4	34	570.31	0	323.31	5542000000	959	25.6483	25.6879	25.7364	25.71	25.6772	25.7177
GL50803_114210	GL50803_114210	GL50803_114210 | organism=Giardia_Assemblage_A_isolate_WB | product=Hypothetical protein | location=GLCHR02:262728-265994(+) | length=1088	0.0106163	1.00739	0.0510352	24.4487	24.4064	100	3	24.4594	24.444	100	3	13	13	13	18.8	18.8	18.8	114.01	0	70.973	947030000	152	24.4064	24.5464	24.3934	24.444	24.3778	24.5563
GL50803_2305	GL50803_2305	GL50803_2305 | organism=Giardia_Assemblage_A_isolate_WB | product=Intracellular protein transport protein USO1 | location=GLCHR04:1065447-1067264(+) | length=605	0.010582	1.00736	0.0364323	22.9069	22.9364	100	3	22.9175	22.8648	100	3	9	9	9	19.7	19.7	19.7	68.439	0	33.748	342380000	58	22.9364	22.8325	22.9519	22.8648	23.0946	22.793
GL50803_94542	GL50803_94542	GL50803_94542 | organism=Giardia_Assemblage_A_isolate_WB | product=Hypothetical protein | location=GLCHR05:955060-959475(+) | length=1471	0.010486	1.00729	0.0229713	24.1508	24.1505	100	3	24.1613	24.1257	100	3	17	17	17	19.2	19.2	19.2	162.11	0	67.367	780400000	135	24.1162	24.1505	24.1858	23.9191	24.4391	24.1257
GL50803_14602	GL50803_14602	GL50803_14602 | organism=Giardia_Assemblage_A_isolate_WB | product=Hypothetical protein | location=GLCHR03:1615076-1617637(+) | length=853	0.0104078	1.00724	0.0512074	23.4908	23.4368	100	3	23.5012	23.4964	100	3	22	22	22	46	46	46	93.677	0	49.966	760890000	154	23.6249	23.4105	23.4368	23.5345	23.4964	23.4726
[truncated: 1,644 more rows]
