# Supplementary material for: Mlf mediates proteotoxic response via formation of cellular foci for protein folding and degradation in Giardia
Source: PLoS Pathog. 2024 Oct 21;20(10):e1012617. doi: 10.1371/journal.ppat.1012617 (PMC11527388; doi:10.1371/journal.ppat.1012617)
Supplement: S4 Table — (XLSX) [file ppat.1012617.s014.xlsx]

## Sheet: Sheet1
Name	Sequence of the primer
BAP-F	GGTCTAAACGACATCTTCGAGGCCCAGAAGATCGAGTGGCACGAG
GiMlf-3UTR(1000bp)-PacI-R	caagttaattaaACAGTCTCGCTAATCAGTGC
GiMlf-BAP-testrecF	TGATGACCATGATGCAACGCA
GiMlf-BAP-testrecR	TCGATAGAGACAACAAAGCAATTAG
Cas9-3500-F	AAATACGTGAATTTCCTG
Cas9-pON-R	CATGACGCGTTTAATTAAAGGATGGACCAACGCCGTTG
DnaJ(17483)5UTR(300)-ClaI-F	caagATCGATGAAAAACCAGTCCGGGATGACG
DnaJ(17483)-MluI-R	caagACGCGTATTTGGCGGCAGCAGCTCC
Yip1(12945)-HindIII-F	caagAAGCTTCATCAAAGACCGAGACAAAGAGG
Yip1(12945)-MluI-V5-STOP-XhoI-R	caagCTCGAGTTATGTGGAATCTAGTCCGAGGAGAGGGTTTGGTATAGGCTTGCCACGCGTAAAGTTTGCAAACAGGAAGATG
ClpB(17520)5UTR(300)F-NarI	caagGGCGCCGTTAACGAGTAGCTCGTAGAGC
ClpBNOSTOPMluI-R	caagACGCGTGACGATGGTCACAAATATCCCG
26SProteasomeS4(113554)F-AclI	caagAACGTTCAGCTGCTCGGGCCTTG
26SProteasomeS4(113554)R-MluI	caagACGCGTTGTGTACAGGTCTCCAACCTCCT
GiMlf-part1-MluI-F	caagacgcgtATGAGTAGAACGCCAAACATTG
GiMlf-part1-BAP-R	CTCGTGCCACTCGATCTTCTGGGCCTCGAAGATGTCGTTTAGACCGTAGCGACGATTACCGGATG
GiMlf-part2-BAP-F	GGTCTAAACGACATCTTCGAGGCCCAGAAGATCGAGTGGCACGAGTAACTAATTGCTTTGTTGTCTCTATC
GiMlf-part2-AvrII-R	caagcctaggATGAAGAGCTTCTTGAGAGGTC
746RgRNA1-GiMlfannF	cggcGTAGTTAGTAGCGACGATTAC
746RgRNA-GiMlfannR	aaacGTAATCGTCGCTACTAACTAC
GiMlf-His-AseI-F	caagATTAATATGAGTAGAACGCCAAACATTGAG
GiMlf(1-54)-His-XhoI-R	caagCTCGAGCATGGGATTGAAGCCAGCGA
GiMlf(1-89)-His-XhoI-R	caagCTCGAGGGGGTCGTGTCGCGCATC
GiMlf(1-140)-His-XhoI-R	caagCTCGAGGTCCCGCTCACGCTTATTCG
GiMlf(1-182)-His-XhoI-R	caagCTCGAGTCGGTCGAAAAGCTCGCG
GiMlf(54-252)-His-AseI-F	caagATTAATATGGCCTCGTTCCAGCGAAT
GiMlf-His-XhoI-R	caagCTCGAGGTAGCGACGATTACCGGATGAG
tom40_5_200 F	catgGATATCAGGCAACTACTTCTTTCGATG
tom40_5_200 R	catgCATATGTTTTTTCACTGAGGCTCTTGA
V5_Tom40 F	catgATTAATATGGGCAAGCCTATACCAAACCCTCTCCTCGGACTAGATTCCACAGGCTCACCCTTTCCTGGTCTATTCCGTAAT
Tom40 R	catgCTGCAGTTACTTGTGATTGCTCGAAGA
